# Supplementary material for: Accuracy and quality of massively parallel DNA pyrosequencing
Source: Genome Biol. 2007 Jul 20;8(7):R143. doi: 10.1186/gb-2007-8-7-r143 (PMC2323236; doi:10.1186/gb-2007-8-7-r143)
Supplement: Additional data file 1 — The 43 known sequences used [file gb-2007-8-7-r143-S1.fa]

>FS396_454_1000BP_0265B
CAACGCGAAGAACCTTACCCAGCCTTGACATTGATGGAATTTTTTGGAAACAAAGAAGTG
CCTTCGGGAGCCTGAAAACAGGTGNTGCATGGCTGTCG
>FS396_454_1000BP_0331B
CAACGCGAAGAACCTTACCTAGCCTTGACATTGATTGAACGGACCAGAGATGGACCGGTG
CCTTTCGGGGAACATGAAAACAGGTGNTGCATGGCTGTCG
>FS396_454_1000BP_0641B
CAACGCGAAGAACCTTACCTGGCCTTGACATTGATTGAATCTGGTAGAGATACCGGAGTG
CCTTTCGGGGAACATGAAAACAGGTGNTGCATGGCTGTCG
>FS396_454_1000BP_0722B
CAACGCGAAGAACCTTACCTAGCCTTGACATTGATTGAACACACTAGAGATAGAGTGGTG
CCCTTCGGGGAACATGAAAACAGGTGNTGCATGGCTGTCG
>FS396_454_1000BP_0267B
CAACGCGAAGAACCTTACCTAGCCTTGACATTGATTGAATACACCAGAGATGGAGTAGTG
CCTTTCGGGGAACATGAAAACAGGTGNTGCATGGCTGTCG
>FS396_454_1000BP_0550B
CAACGCGAAGAACCTTACCAGGGCTTGACATCTCTGGAACCTGCTGGAAACAGTGGGGTG
CCCCTTTCTTATAACAATGCCATTTTTAATGGTCTGATTGATTGCAAATTTTTATTTGGC
AGTCAGTCGGTTAAACTTGTTATAGGTAAGGGGAGCCAGATGACAGGTGNTGCATGGCTG
TCG
>FS396_454_1000BP_0913B
CAACGCGAAGAACCTTACCAGGACTTGACATCTCGCTGCAGACTCCGGGAAACCGGAGAG
GCCTTCGAGGGTGCGAGACAGGTGNTGCATGGCTGTCG
>FS396_454_1000BP_0895B
CAACGCGAAGAACCTTACCAGGGTTTGACATGCTGGAAGTAGAAACCCGAAAGGGTGCCC
ATCCGTATCCAGTCGGAAGCCAGCACAGGTGNTGCATGGCTGTCG
>FS396_454_1000BP_0526B
CAACGCGAAGAACCTTACCAGGGCTTAAATGTAAGTTGCATAGTTTAGAGATAGACTTTT
CTTCGGACTACTTACAAGGTGNTGCATGGCTGTCG
>FS396_454_1000BP_0081B
CAACGCGAAGAACCTTACCAGGGCTTAAATGCAGGCTGCATGGGGTGGAGACATCCCTTT
CTTCGGACTGCCTGCAAGGTGNTGCATGGCTGTCG
>FS396_454_1000BP_1124B
CAACGCGAAGAACCTTACCTGGATTTAAATGTAGGACGAAAGTCACGTGAAAGCGAGACC
TTCCTTCGGGACGGACTACAAGGTGNTGCATGGCTGTCG
>FS396_454_1000BP_0198B
CAACGCGAAGAACCTTACCTAGCCTTGACATTGATTGAACGAACCAGAGATGGATCGGTG
CCCTTCGGGGAACATGAAAACAGGTGNTGCATGGCTGTCG
>FS396_454_1000BP_0253B
CAACGCGAAGAACCTTACCCGGGCTCAAATGCTGGACGACAGTCCCTGAAAGGGGATCTC
CTTCGGGCGTCCAGCAAGGTGNTGCATGGCTGTCG
>FS396_454_1000BP_0304B
CAACGCGAAGAACCTTACCTGGGCTCAAATGCAGAGTGACAGTCCCTGAAAGGGGATTTT
CTTCGGACAGTCTGCAAGGTGNTGCATGGCTGTCG
>FS396_454_1000BP_0233B
CAACGCGAAGAACCTTACCTAGCCTTGACATAGACAGAATTTAGTAGAGATATAAAAGTG
CCAGTTTACTGGAGCTGTTATACAGGTGNTGCATGGCTGTCG
>FS396_454_1000BP_0107B
CAACGCGAAGAACCTTACCTGGGCTTAAATGCAGAATGACAGGTCCTGAAAGGGATTTTT
CTTCGGACATTTTGCAAGGTGNTGCATGGCTGTCG
>FS396_454_1000BP_0230B
CAACGCGAAGAACCTTACCTAGCCTTGACATATTTAAGAATCCGATAGAGATATTGGAGT
GCCTTCGGGAGCTTTCTTACAGGTGNTGCATGGCTGTCG
>FS396_454_1000BP_0005B
CAACGCGAAGAACCTTACCTAGCCTTGACATACTACAGAATTTGACAGAGATGTTGGAGT
GCCTTCGGGAGCTGTAATACAGGTGNTGCATGGCTGTCG
>FS396_454_1000BP_0421B
CAACGCGAAGAACCTTACCTGGGCTTAAATGTAGGACGACCGTCCGGGAAACCGGATTTC
TCTTCGGAGCGACTTACAAGGTGNTGCATGGCTGTCG
>FS396_454_1000BP_0296B
CAACGCGAAGAACCTTACCTGGGCTTAAATGTAGATTGTATAACTTAGAAATAGGTTTTC
CCTTCGGGGCTATTTACAAGGTGNTGCATGGCTGTCG
>FS396_454_1000BP_0322B
CAACGCGAAGAACCTTACCTGGGCTTAAATGTATGATGACCGCTTCTGAAAAGGAGTTTC
CCTTCGGGGCATTATACAAGGTGNTGCATGGCTGTCG
>FS396_454_1000BP_1069B
CAACGCGAAGAACCTTACCTGGGCTTGACATACTAGTGGTAGGAACCTGAAAGGGCGACG
ACCTCTACCTTCGGGTAGGGGAGCTAGCACAGGTGNTGCATGGCTGTCG
>FS396_454_1000BP_0599B
CAACGCGAAGAACCTTACCAGGGCTTGACATAATATTGACGACATTGGAGACAGTGTTTT
CCCTTCGGGGACAGTATTACAGGTGNTGCATGGCTGTCG
>FS396_454_1000BP_0964B
CAACGCGAAGAACCTTACCTAGGCTTGACATCCCAAGAAGATAGTAGAGATACTGTTGTG
TCTGCTTGCAGAAACTTGGTGACAGGTGNTGCATGGCTGTCG
>FS396_454_1000BP_1043B
CAACGCGAAGAACCTTACCTGGGCTTGACATGCTGGAAGTAGGAACCTGAAAGGGAGACG
AACCGTATCCAGTCGGTAGCCAGCACAGGTGNTGCATGGCTGTCG
>FS396_454_1000BP_0596B
CAACGCGAAGAACCTTACCTGGGTTTGACATGTACGTAGTAGGAAGCCGAAAGGCGACCC
ACCCCTCGGGGAGCGTACACAGGTGNTGCATGGCTGTCG
>FS396_454_1000BP_1079B
CAACGCGAAGAACCTTACCTGGTCTTGACATCCTCGGACCGCTTCAGAGATGAAGTTTCC
TCTTCGGAGGCCGAGTGACAGGTGNTGCATGGCTGTCG
>FS396_454_1000BP_0656B
CAACGCGAAGAACCTTACCTGGGCTTGACATGTACATGCCGGCCGTGGAAACACGGCTTT
CCAGCTTGCTGGACGTGTACACAGGTGNTGCATGGCTGTCG
>FS396_454_1000BP_0517B
CAACGCGAAGAACCTTACCTGGGCTTGAACTGTATTGGTTGTAGGTATCAGAGATGATAC
TAAACCTTCGGGTACTGATATAGAGGTGNTGCATGGCTGTCG
>FS396_454_1000BP_0080B
CAACGCGAAGAACCTTACCAACTCTTGACATCCAGAGAAGAGGCTAGAGATAGCTTTGTG
CCTTCGGGAACTCTGAGACAGGTGNTGCATGGCTGTCG
>FS396_454_1000BP_0113B
CAACGCGAAGAACCTTACCCAGACTTGACATCCTGTGAACCCCTCAGAGACGTGGGGGTG
CCTTCGGGAGCACAGAGACAGGTGNTGCATGGCTGTCG
>FS396_454_1000BP_0530B
CAACGCGAAGAACCTTACCTGGGTTTGACATCCTGTGAATATTGCGTAATTGCAATAGTG
CCTTCGGGAGCACAGAGACAGGTGNTGCATGGCTGTCG
>FS396_454_1000BP_0692B
CAACGCGAAGAACCTTACCTGGGTTTGACATCCTGTGAACGTCTAAGAGATTAGACAGTG
CCTTCGGGAGCACAGAGACAGGTGNTGCATGGCTGTCG
>FS396_454_1000BP_1010B
CAACGCGAAGAACCTTACCTGGTCTTGACATCCCGAGAAAGTCCGTGAAAGCGGAACGTG
CTTCCATTAGGAAGAACTTGGTGACAGGTGNTGCATGGCTGTCG
>FS396_454_1000BP_0567B
CAACGCGAAGAACCTTACCTGGACTTGACATGCACTTGAAAACTATAGAGATATAGTCCC
TCTTCGGAGCAAGTGTGCAGGTGNTGCATGGCTGTCG
>FS396_454_1000BP_0872B
CAACGCGAAGAACCTTACCTGGGTTTGACATCCTTTGACACCCCTGGAAACAGGGTTTTC
CCGACTTGTCGGGACAGAGTGACAGGTGNTGCATGGCTGTCG
>FS396_454_1000BP_0466B
CAACGCGAAGAACCTTACCTGGGCTTGACATCCTGTGGATTCTATAGAGATATGGAAGTG
CCCTTTCGGGGGAACACGGAGACAGGTGNTGCATGGCTGTCG
>FS396_454_1000BP_0760B
CAACGCGAAGAACCTTACCGGGGTTTGACATGTCGATGACGCAGGCAGAGATGTCTGTTT
CTTTCGGGACGTCGACACAGGTGNTGCATGGCTGTCG
>FS396_454_1000BP_0073B
CAACGCGAAGAACCTTACCGGGGTTTGACATGATAGCGAAGTCTGCAGAGATGTAGACGC
CTTTCGGGGCGCTATGACAGGTGNTGCATGGCTGTCG
>FS396_454_1000BP_0733B
CAACGCGAAGAACCTTACCGGGGCTTGACATTCCCCTGAAGTCCCCGAGAAATCGGGGAT
CTCCCTTCGGGGACAGGGGAACAGGTGNTGCATGGCTGTCG
>FS396_454_1000BP_1035B
CAACGCGAAGAACCTTACCTGGGCTTGAACCGCAGATGAAATCCCCTGAAAAGGGGCTTT
CCTTCGGGACATCTGTAGAGGTGNTGCATGGCTGTCG
>FS396_454_1000BP_0302B
CAACGCGAAGAACCTTACCTAGCCTTGATATCCTTGGAATCTCTCAGAGATGAGAGAGTG
CTAGTTTACTAGAGCCAAGTGACAGGTGNTGCATGGCTGTCG
>FS396_454_1000BP_0136B
CAACGCGAAGAACCTTACCTAGCCTTGACATACCAAAAAGATTTCAGAGATGAGATTGTG
CCTGCTTGCAGGAATTTGGATACAGGTGNTGCATGGCTGTCG
