# Supplementary material for: Accuracy and quality of massively parallel DNA pyrosequencing
Source: Genome Biol. 2007 Jul 20;8(7):R143. doi: 10.1186/gb-2007-8-7-r143 (PMC2323236; doi:10.1186/gb-2007-8-7-r143)
Supplement: Additional data file 2 — These sequences correspond to those included in Additional data files 3-5 but include only the final sequence information in fasta format. [file gb-2007-8-7-r143-S2.gz]

Archive with 1 entries (1 files):
- returned_seqs.fa
