# Supplementary material for: Accuracy and quality of massively parallel DNA pyrosequencing
Source: Genome Biol. 2007 Jul 20;8(7):R143. doi: 10.1186/gb-2007-8-7-r143 (PMC2323236; doi:10.1186/gb-2007-8-7-r143)
Supplement: Additional data file 2 — These sequences correspond to those included in Additional data files 3-5 but include only the final sequence information in fasta format. [file gb-2007-8-7-r143-S2.gz › returned_seqs.fa]

>D8YAWCR01AD8YT|test40b
CAACGCGAAGAACCTTACCTGGACTTGACATGCACTTGAAAACTATAGAGATATAGTCCC
TCTTCGGAGCAAGTGTGCAGGTGATGCATGGCTGT
>D8YAWCR01BQSTE|test40b
CAACGCGAAGAACCTTACCTGGGTTTGACATCCTGTGAACGTCTAAGAGATTAGACAGTG
CCTTCGGGAGCACAGAGACAGGTGGTGCATGG
>D8YAWCR01ADZWF|test40b
CAACGCGAAGAACCTTACCTGGACTTGACATGCACTTGAAAACTATAGAGATATAGTCCC
TCTTCGGAGCAAGTGTGCAGGTGCTGCATGG
>D8YAWCR01ALJ4M|test40b
CAACGCGAAGAACCTTACCTGGGCTTGACATCCTGTGGATTCTATAGAGATATGGAAGTG
CCCTTTCGGGGGAACACGGAGACAGGTGTTGCATGGCTGTCG
>D8YAWCR01AJLUN|test40b
CAACGCGAAGAACCTTACCTAGCCTTGACATAGACNGAATTTAGTAGAGATNTAAAAAGT
GCCAGTTTACTGGAGCNGTTATACAGGTG
>D8YAWCR01D8VTI|test40b
CAACGCGAAGAACCTTACCAACTCTTGACATCCAGAGAAGAGGCTAGAGATAGCTTTGTG
CCTTCGGGAACTCTGAGACAGGTGATGCATGGCTGT
>D8YAWCR01AJRYR|test40b
CAACGCGAAGAACCTTACCTGGGCTTGAACTGTATTGGTTGTAGGTATCAGAGATGATAC
TAAACCTTCGGGTACTGATATAGAGGTGTTGCATGG
>D8YAWCR01AGJKP|test40b
CAACGCGAAGAACCTTACCTGGGTTTGACATCCTTTGANACCCCTGGAAACAGGGTTTTC
CCGACTTNTCGGGACAGAGTGACAGGTGTTGCATGGCTGTCG
>D8YAWCR01AGT22|test40b
CAACGCGAAGAACCTTACCTGGGCTTAAATGCAGAATGACAGGTCCTGAAAGGGATTTTT
CTTCGGACATTTTGCAAGGTGATGCATGGCTGTCG
>D8YAWCR01ALI6X|test40b
CAACGCGAAGAACCTTACCTGGGTTTGACATCCTTTGANACCCCTGGAAACAGGGTTTTC
CCGACTTNTCGGGACAGAGTGACAGGTGGTGCATGGCTGTCG
>D8YAWCR01BEOBD|test40b
CAACGCGAAGAACCTTACCTGGGTTTGACATCCTTTGANACCCCTGGAAACAGGGTTTTC
CCGACTTNTCGGGACAGAGTGACAGGNGTTGCATGGCTGTCG
>D8YAWCR01ALWEF|test40b
CAACGCGAAGAACCTTACCTGGGCTTGACATCCTGTGGATTCTATAGAGATATGGAAGTG
CCCTTTCGGGGGAACACGGAGACAGGTGCTGCATGGCTGTCG
>D8YAWCR01A2HQH|test40b
CAACGCGAAGAACCTTACCTGGGCTTGAACTGTATTGGTTGTAGGTATCAGAGATGATAC
TAAACCTTCGGGTACTGATATAGAGGTG
>D8YAWCR01AIUPJ|test40b
CAACGCGAAGAACCTTACCTGGGCTTGAACTGTATTGGTTGTAGGTATCAGAGATGATAC
TAAACCTTCGGGTACTGATATAGAGGTGCTGCATGG
>D8YAWCR01AEOOZ|test40b
CAACGCGAAGAACCTTACCTGGGTTTGACATCCTTTGACACCCCTGGAAACAGGGTTTTC
CCGACTTGTCGGGACAGAGTGACAGGTGCTGCATGGCTGTCG
>D8YAWCR01CY9JO|test40b
CAACGCGAAGAACCTTACCTGGACTTGACATGCACTTGAAAACTATAGAGATATAGTCCC
TCTTCGGAGCAAGTGTGCAGGTGCTGCATGG
>D8YAWCR01E1A40|test40b
CAACGCGAAGAACCTTACCTGGACTTGACATGCACTTGAAAACTATAGAGATATAGTCCC
TCTTCGGAGCAAGTGTGCAGGTGGTGCATGGCTGT
>D8YAWCR01AKYKL|test40b
CAACGCGAAGAACCTTACCTGGGCTTAAATGTAGATTGTATAACTTAGAAATAGGTTTTC
CCTTCGGGGCTATTTACAAGGTGTTGCATGGCTGTCG
>D8YAWCR01ADWQ9|test40b
CAACGCGAAGAACCTTACCTAGCCTTGACATTGATTGAATACACCAGAGATGGAGTAGTG
CCTTTCGGGAACAATGAAAACAGGTGCTGCATGGCTGTCG
>D8YAWCR01AEB03|test40b
CAACGCGAAGAACCTTACCTAGCCTTGACATACCAAAAAGATTTCAGAGATGAGATTGTG
CCTGCTTGCAGGAATTGNACAGGTGATGCATGG
>D8YAWCR01AI81E|test40b
CAACGCGAAGAACCTTACCTGGGTTTGACATCCTGTGAACGTCTAAGAGATTAGACAGTG
CCTTCGGGAGCACAGAGACAGGTGGTGCATGG
>D8YAWCR01ADZM7|test40b
CAACGCGAAGAACCTTACCTGGGCTTGAACTGTATTGGTTGTAGGTATCAGAGATGATAC
TAAACCTTCGGGTACTGATATAGAGGTGCTGCATGG
>D8YAWCR01AUGPO|test40b
CAACGCGAAGAACCTTACCTGGGCTTGAACTGTATTGGTTGTAGGTATCAGAGATGATAC
TAAACCTTCGGGTACTGATATAGAGGTGGTGCATGG
>D8YAWCR01AEICY|test40b
CAACGCGAAGAACCTTACCTGGGCTTGACATGTACATGCCGGCCGTGGAAACACGGCTTT
CCAGCTTGCTGGACGTGTACACAGGTGTTGCATGGCTGT
>D8YAWCR01A61L8|test40b
CAACGCGAAGAACCTTACCTGGGCTTGACATCCTGTGGATTCTATAGAGATATGGAAGTG
CCCTTTCGGGGGAACACGGAGACAGGTGTTGCATGGCTGTCG
>D8YAWCR01ANMQ3|test40b
CAACGCGAAGAACCTTACCTGGGTTTGACATCCTGTGAATATTGCGTAATTGCAATAGTG
CCTTCGGGAGCACAGAGACAGGTGCTGCATGG
>D8YAWCR01ADWOQ|test40b
CAACGCGAAGAACCTTACCTGGGCTTAAATGTAGGAGACCGCGATCTTAAGTGTC
>D8YAWCR01AG06X|test40b
CAACGCGAAGAACCTTACCTGGGCTTGACATGTACATGCCGGCCGTGGAAACACGGCTTT
CCAGCTTGCTGGACGTGTACACAGGTGTTGCATGGCTGT
>D8YAWCR01AD8ZB|test40b
CAACGCGAAGAACCTTACCTGGGTTTGACATCCTTTGACACCCCTGGAAACAGGGTTTTC
CCGACTTGTCGGGACAGAGTGACAGGTGCTGCATGGCTGTCG
>D8YAWCR01APEE1|test40b
CAACGCGAAGAACCTTACCAACTCTTGACATCCAGAGAAGAGGCTAGAGATAGCTTTGTG
CCTTCGGGAACTCTGAGACAGGTGCTGCATGG
>D8YAWCR01ADZ4M|test40b
CAACGCGAAGAACCTTACCAACTCTTGACATCCAGAGAAGAGGCTAGAGATAGCTTTGTG
CCTTCGGGAACTCTGAGACAGGTGGTGCATGGCTGT
>D8YAWCR01EZGPX|test40b
CAACGCGAAGAACCTTACCTGGGTTTGACATGTACGTAGTAGGAAGCCGAAAGGCGACCC
ACCCCTCGGGGAGCGTACACAGGTGTTGCATGGCTGTCG
>D8YAWCR01ALZZJ|test40b
CAACGCGAAGAACCTTACCTGGGCTTAAATGTAGATTGTATAACTTAGAAATAGGTTTTC
CCTTCGGGGCTATTTACAAGGTGTTGCATGGCTGTCG
>D8YAWCR01AH4IS|test40b
CAACGCGAAGAACCTTACCCGGGCTCAAATGCTGGACGACAGTCCCTGAAAGGGGATCTC
CTTCGGGCGTCCAGCAAGGTGTTGCATGGCTGTCG
>D8YAWCR01AIZQ1|test40b
CAACGCGAAGAACCTTACCTGGACTTGACATGCACTTGAAAACTATAGAGATATAGTCCC
TCTTCGGAGCAAGTGTGCAGGTGATGCATGGCTGT
>D8YAWCR01AGUQ4|test40b
CAACGCGAAGAACCTTACCTGGACTTGACATGCACTTGAAAACTATAGAGATATAGTCCC
TCTTCGGAGCAAGTGTGCAGGTGATGCATGGTTGTCG
>D8YAWCR01BDCZN|test40b
CAACGCGAAGAACCTTACCTGGGCTTGAACTGTATTGGTTGTAGGTATCAGAGATGATAC
TAAACCTTCGGGTACTGATATAGAGGTGGTGCATGG
>D8YAWCR01A8V9P|test40b
CAACGCGAAGAACCTTACCTGGGTTTGACATGTACGTAGTAGGAAGCCGAAAGGCGACCC
ACCCCTCGGGGAGCGTACACAGGTGATGCATGGCTGTCG
>D8YAWCR01AMCCB|test40b
CAACGCGAAGAACCTTACCCAGCCTTGACATTGATGGAATTTTTTGGAAACAAAGAAGTG
CCTTCGGGAGCCTGAAACAGGTGCTGCATGGCTGTCG
>D8YAWCR01AGBD8|test40b
CAACGCGAAGAACCTTACCTGGGTTTGACATGTACGTAGTAGGAAGCCGAAAGGCNGACC
CACCCCGTCGGGGAGCGTACACAGGTGCTGCATGGCTGTCG
>D8YAWCR01AHBG9|test40b
CAACGCGAAGAACCTTACCTGGACTTGACATGCACTTGAAAACTATAGAGATATAGTCCC
TCTTCGGAGCAAGTGTGCAGGTGTTGCATGGCTGT
>D8YAWCR01AD89S|test40b
CAACGCGAAGAACCTTACCTAGCCTTGACATTGATTAANACACCAGAGATGA
>D8YAWCR01AG8RG|test40b
CAACGCGAAGAACCTTACCTGGACTTGACATGCACTTGAAAACTATAGAGATATAGTCCC
TCTTCGGAGCAAGTGTGCAGGTGCTGCATGG
>D8YAWCR01AHG7W|test40b
CAACGCGAAGAACCTTACCTGGGTTTGACATCCTGTGAATATTGCGTAATTGCAATAGTG
CCTTCGGGAGCACAGAGACAGGTGATGCATGGCTGTCG
>D8YAWCR01AI52Q|test40b
CAACGCGAAGAACCTTACCTGGGCTTGACATCCTGTGGATTCTATAGAGATATGGAAGTG
CCCTTTCGGGGGAACACGGAGACAGGTGGTGCATGGCTGTCG
>D8YAWCR01AKL6O|test40b
CAACGCGAAGAACCTTACCTGGGCTTGAACTGTATTGGTTGTAGGTATCAGAGATGATAC
TAAACCTTCGGGTACTGATATAGAGGTGTTGCATGG
>D8YAWCR01AI7DJ|test40b
CAACGCGAAGAACCTTACCTGGGCTTAAATGTAGGACGACCGTCCGGGAAACCGGATTTC
TCTTCGGAGCGACTTACAAGGTGTTGCATGGCTGTCG
>D8YAWCR01AFHO6|test40b
CAACGCGAAGAACCTTACCTGGGTTTGACATCCTTTGANACCCCTGGAAACAGGGTTTTC
CCGACTTNTCGGGACAGAGTGACAGGTGGTGCATGGCTGTCG
>D8YAWCR01AIKK2|test40b
CAACGCGAAGAACCTTACCTGGGTTTGACATCCTTTGANACCCCTGGAAACAGGGTTTTC
CCGACTTNTCGGGACAGAGTGACAGGTGATGCATGGCTGTCG
>D8YAWCR01ADWS6|test40b
CAACGCGAAGAACCTTACCTGGGCTTGAACTGTATTGGTTGTAGGTAATCAGAGATGATA
CTAAACCTTCGGGTACTGATATAGAGGTGTTGCATGG
>D8YAWCR01BSSZU|test40b
CAACGCGAAGAACCTTACCTGGACTTGACATGCACTTGAAAACTATAGAGATATAGTCCC
TCTTCGGAGCAAGTGTGCAGGTGATGCATGGCTGT
>D8YAWCR01ADZYD|test40b
CAACGCGAAAGAACCTTACCTAGCCTTGACATAGACAGAATTTAGTAGAA
>D8YAWCR01EXMGF|test40b
CAACGCGAAGAACCTTACCTGGGCTTAAATGTATGATGACCGCTTCTGAAAAGGAGTTTC
CCTTCGGGGCATTATACAAGGTGATGCATGGCTGTCG
>D8YAWCR01AK6V5|test40b
CAACGCGAAGAACCTTACCAACTCTTGACATCCAGAGAAGAGGCTAGAGATAGCTTTGTG
CCTTCGGGAACTCTGAGACAGGTGTTGCATGGCTGT
>D8YAWCR01APAU8|test40b
CAACGCGAAGAACCTTACCTGGGCTTGAACTGTATTGGTTGTAGGTATCAGAGATGATAC
TAAACCTTCGGGTACTGATATAGAGGTGTTGCATGG
>D8YAWCR01AEE6L|test40b
CAACGCGAAGAACCTTACCTAGCCTTGACATATTTAAGAATCCGATAGAGATATTGGAGT
GCCTTCGGGAGTCTTTCTTACGAGGTGCTGCGATGGCGTGTCG
>D8YAWCR01AD5Y3|test40b
CAACGCGAAGAACCTTACCTGGGCTTGAACTGTATTGGTTGTAGGTATCAGAGATGATAC
TAAACCTTCGGGTACTGATATAGAGGTGATGCATGG
>D8YAWCR01AJE83|test40b
CAACGCGAAGAACCTTACCTGGGCTTGACATGTACATGCCGGCCGTGGAAACACGGCTTT
CCAGCTTGCTGGACGTGTACACAGGTGCTGCATGG
>D8YAWCR01AEBTI|test40b
CAACGCGAAGAACCTTACCTGGGTTTGACATGTACGTAGTAGGAAGCCGAAAGGCGACCC
ACCCCTCGGGGAGCGTACACAGGTGGTGCATGGCTGTCG
>D8YAWCR01AK96U|test40b
CAACGCGAAGAACCTTACCTGGGTTTGACATGTACGTAGTAGGAAGCCGAAAGGCGACCC
ACCCCTCGGGGAGCGTACACAGGTGCTGCATGGCTGTCG
>D8YAWCR01AEIGG|test40b
CAACGCGAAGAACCTTACCTGGGCTTGAACTGTATTGGTTGTAGGTATCAGAGATGATAC
TAAACCTTCGGGTACTGATATAGAGGTGATGCATGG
>D8YAWCR01AEE4O|test40b
CAACGCGAAGAACCTTACCTGGACTTGACATGCACTTGAAACTATAGAT
>D8YAWCR01AM393|test40b
CAACGCGAAGAACCTTACCTGGGCTTGAACTGTATTGGTTGTAGGTATCAGAGATGATAC
TAAACCTTCGGGTACTGATATAGAGGTGT
>D8YAWCR01AY2ZT|test40b
CAACGCGAAGAACCTTACCTGGGCTTGAACTGTATTGGTTGTAGGTATCAGAGATGATAC
TAAACCTTCGGGTACTGATATANAGGTGATGCATGG
>D8YAWCR01ANAWR|test40b
CAACGCGAAGAACCTTACCTGGGCTTGAACTGTATTGGTTGTAGGTATCAGAGATGATAC
TAAACCTTCGGGTACTGATATAGAGGTGCTGCATGG
>D8YAWCR01EO1AW|test40b
CAACGCGAAGAACCTTACCTGGGCTTAAATGTAGGACGACCGTCCGGGAAACCGGATTTC
TCTTCGGAGCGACTTACAAGGTGCTGCATGGCTGTCG
>D8YAWCR01AKH7C|test40b
CAACGCGAAGAACCTTACCTAGCCTTGACATACCAAAAAGATTTCAGAGATGAGATTGTG
CCTGCTTGCAGGAATTTGGATACAGGTGT
>D8YAWCR01DB08W|test40b
CAACGCGAAGAACCTTACCTGGGTTTGACATGTACGTAGTAGGAAGCCGAAAGGCGACCC
ACCCCTCGGGAGCGTACACAGGTGTTGCATGGCTGTCG
>D8YAWCR01AFTJ8|test40b
CAACGCGAAGAACCTTACCTAGCCTTGACATAGACNGAATTTAGTAGAGATNTAAAAAGT
GCCAGTTTACTGGAGCNGTTATACAGGNTTG
>D8YAWCR01AKYLK|test40b
CAACGCGAAGAACCTTACCTGGGTTTGACATGTACGTAGTAGGAAGCCGAAAGGCGACCC
ACCCCTCGGGGAGCGTACACAGGTGATGCATGGCTGTCG
>D8YAWCR01E40EY|test40b
CAACGCGAAGAACCTTACCTGGGCTTGAACTGTATTGGTTGTAGGTATCAGAGATGNNAT
ACTAAACCTTCGGGTACTGATATAGAGGTGTTG
>D8YAWCR01AH25P|test40b
CAACGCGAAGAACCTTACCTGGGTTTGACATCCTTTGANACCCCTGGAAACAGGGTTTTC
CCGACTTNTCGGGACAGAGTGACAGGTGCTGCATGGCTGTCG
>D8YAWCR01AI88C|test40b
CAACGCGAAGAACCTTACCTAGCCTTGATATCCTTGGAATCTCTCAGAGATGAGAGAGTG
CTAGTTTACTAGAGCCAAGTGACAGGTG
>D8YAWCR01AERQ0|test40b
CAACGCGAAGAACCTTACCTGGACTTGACATGCACTTGAAAACTATAGAGATATAGTCCC
TCTTCGGAGCAAGTGTGCAGGTGTTGCA
>D8YAWCR01EYYMK|test40b
CAACGCGAAGAACCTTACCTAGCCTTGACATNCCAAAAAGATTTCAGAGATGAGATTGTG
CCTGCTTGCNGGAATTTGGATACAGGNGTTGCATGG
>D8YAWCR01E7P18|test40b
CAACGCGAAGAACCTTACCTGGGTTTGACATGTACGTAGTAGGAAGCCGGAA
>D8YAWCR01DQB9O|test40b
CAACGCGAAGAACCTTACCTGGGTTTGACATCCTTTGACACCCCTGGAAACAGGGTTTTC
CCGACTTGTCGGGACAGAGTGACAGGTGCTGCATGGCTGTCG
>D8YAWCR01B2GTC|test40b
CAACGCGAAGAACCTTACCTGGGCTTGAACTGTATTGGTTGTAGGTATCAGAGATGATAC
TAAACCTTCGGGTACTGATATAGAGGTGTTGCATGG
>D8YAWCR01ARIBN|test40b
CAACGCGAAGAACCTTACCTGGGCTTGAACTGTATTGGTTGTAGGTATCAGAGATGATAC
TAAACCTTCGGGTACTGATATAGAGGTGTTGCATGG
>D8YAWCR01AEU2X|test40b
CAACGCGAAGAACCTTACCTGGACTTGACATGCACTTGAAAACTATAGAGATATAGTCCC
TCTTCGGAGCAAGTGTGCAGGTGCTGCATGG
>D8YAWCR01AEBXU|test40b
CAACGCGAAGAACCTTACCTGGGCTTGACATCCTGTGGATTCTATAGAGATATGGAAGTG
CCCTTTCGGGGGAACACGGAGACAGGTGTTGCATGGCTGTCG
>D8YAWCR01A32OA|test40b
CAACGCGAAGAACCTTACCTGGACTTGACATGCACTTGAAAACTATAGAGATATAGTCCC
TCTTCGGAGCAAGTGTGCAGGTGTTGCATGGCTGT
>D8YAWCR01AGK1H|test40b
CAACGCGAAGAACCTTACCTAGCCTTGACATACTACAGAATTTGACAGAGATGTTGGAGT
GCCTTCGGGAGCTGTAATACAGGTGTTGCATGG
>D8YAWCR01A1K3X|test40b
CAAACGCGAAGAACCTTACCTGGGTTTGACATCCTGTGAATATTGCGTAATTGCAATAGT
GCCTTCGGGAGCACAGAGACAGGTGATGCATGGCTGTCG
>D8YAWCR01CJLZB|test40b
CAACGCGAAGAACCTTACCTGGGCTTGAACTGTATTGGTTGTAGGTATCAGAGATGATAC
TAAACCTTCGGGTACTGATATAGAGGTGG
>D8YAWCR01AFZ2R|test40b
CAACGCGAAGAACCTTACCTAGCCTTGACANATTTAAGAATCCGATAGAGATATTGGAAG
TGCCTTTCGGGGAANCGT
>D8YAWCR01E7DFO|test40b
CAACGCGAAGAACCTTACCTGGGCTTAAATGTAGATTGTATAACTTAGAAATAGGTTTCC
CTTCGGGGCT
>D8YAWCR01AIBRY|test40b
CAACGCGAAGAACCTTACCTGGGCTTGACATGTACATGCCGGCCGTGGAAACACGGCTTT
CCAGCTTGCTGGACGTGTACACAGGTGGTGCATGGCTGT
>D8YAWCR01BJVKW|test40b
CAACGCGAAGAACCTTACCTGGGCTTGAACTGTATTGGTTGTAGGTATCAGAGATGATAC
TAAACCTTCGGGTACTGATATAGAGGTCATGCATGG
>D8YAWCR01AD27I|test40b
CAACGCGAAGAACCTTACCTGGCTTGAACTGNATGTTGAANGTANAGANAT
>D8YAWCR01AJ7NY|test40b
CAACGCGAAGAACCTTACCTGGGCTTAAATGTAGGACGACCGTCCGGGAAACCGGATTTC
TCTTCGGAGCGACTTACAAGGTGTTGCATGGCTGTCC
>D8YAWCR01AGL9J|test40b
CAACGCGAAGAACCTTACCTGGGCTTGACATCCTGTGGATTCTATAGAGATATGGAAGTG
CCCTTTCGGGGGAACACGGAGACAGGTGGTGCATGGCTGTCG
>D8YAWCR01AJMST|test40b
CAACGCGAAGAACCTTACCTGGACTTGAACATGCACTTGAAAACTATAGAGATATAGTCC
CTCTTCGGAGCAAGTGTGCAGGTGCTGCATGG
>D8YAWCR01AEOUL|test40b
CAACGCGAAGAACCTTACCTGGGCTTGACATGTACATGCCGGCCGTGGAAACACGGCTTT
CCAGCTTGCTGGACGTGTACACAGGTGTTGCATGGCTGT
>D8YAWCR01DQFLV|test40b
CAACGCGAAGAACCTTACCTGGGCTTAAATGTAGGACGACCGTCCGGGAAACCGGATTTC
TCTTCGGAGCGACTTACAAGGTGGTGCATGGCTGTCG
>D8YAWCR01ALDR6|test40b
CAACGCGAAGAACCTTACCAACTCTTGACATCCAGAGAAGAGGCTAGAGATAGCTTTGTG
CCTTCGGGAACTCTGAGACAGGTGATGCATGGCTGT
>D8YAWCR01AGK6G|test40b
CAACGCGAAGAACCTTACCTGGGTTTGACATGTACGTAGTAGGAAGCCGAAAGGCGACCC
ACCCCTCGGGGAGCGTACACAGGTGGTTGCATGGCTGTCG
>D8YAWCR01AVFVK|test40b
CAACGCGAAGAACCTTACCTGGACTTGACATGCACTTGAAAACTATAGAGATATAGTCCC
TCTTCGGAGCAAGTGTGCAGGTGGTGCATGGCTGT
>D8YAWCR01AK6RA|test40b
CAACGCGAAGAACCTTACCTAGCCTTGACATAGACNGAATTTAGTAGAGATNTAAAAAGT
GCCAGTTTACTGGAGCNGTTATACAGGNTTG
>D8YAWCR01AJVBY|test40b
CAACGCGAAGAACCTTACCTAGCCTTGACATTGATTGAATACACCAGAGATGGAGTAGTG
CCTTTCGGGGAACATGAAAACAGGTGATGCATGGCTGTCG
>D8YAWCR01AGGLF|test40b
CAACGCGAAGAACCTTACCTGGTCTTGACATCCTCGGACCGCTTCAGAGATGAAGTTTCC
TCTTCGGAGGCCGAGTGACAGGTGCTGCATGGCTGTCG
>D8YAWCR01AGP0P|test40b
CAACGCGAAGAACCTTACCTGGGTTTGACATCCTTTGANACCCCTGGAAACAGGGTTTTC
CCGACTTNTCGGGACAGAGTGACAGGTGATGCATGGCTGTCG
>D8YAWCR01AD2R8|test40b
CAACGACGAAGAACCTTACCTTGGGTTTGACATGTACGTAGTAGGAAGCCGAAAGGCC
>D8YAWCR01AK3BN|test40b
CAACGCGAAGAACCTTACCTGGGCTCAAATGCAGAGTGACAGTCCCTGAAAGGGGATTTT
CTTCGGACAGTCTGCAAGGTGCTGCATGGCTGTCG
>D8YAWCR01AQB0K|test40b
CAACGCGAAGAACCTTACCTGGACTTGACATGCACTTGAAAACTATAGAGATATAGTCCC
TCTTCGGAGCAAGTGTGCAGGTGGTGCATGGCTGT
>D8YAWCR01CSZ98|test40b
CAACGCAAGAACCTTACCTGGGCTTGAACTGTATTGGTTGTAGGTATCAGAGATGATACT
AAACCTTCGGGTACTGATATAGAGGTGATGCATGG
>D8YAWCR01AH27J|test40b
CAACGCGAAGAACCTTACCGGGGTTTGACATGTCGATGACGCAGGCAGAGATGTCTGTTT
CTTTCGGGACGTCGACACAGGTGGTGCATGGCTGTCG
>D8YAWCR01EB0ZA|test40b
CAACGCGAAGAACCTTACCTGGGCTTAAATGTAGATTGTATAACTTAGAAATAGGTTTTC
CCTTCGGGGCTATTTACAAGGTGCTGCATGGCTGTCG
>D8YAWCR01AJQHT|test40b
CAACGCGAAGAACCTTACCTGGGTTTGACATCCTGTGAACGTCTAAGAGATTAGACAGTG
CCTTCGGGAGCACAGAGACAGGTGATGCATGG
>D8YAWCR01ASQHF|test40b
CAACGCGAAGAACCTTACCTGGACTTGACATGCACTTGAAAACTATAGAGATATAGTCCC
TCTTCGGAGCAAGTGTGCAGGTGTTGCATGGCTGT
>D8YAWCR01AMUD7|test40b
CAACGCGAAGAACCTTACCTGGACTTGACATGCACTTGAAAACTATAGAGATATAGTCCC
TCTTCGGAGCAAGTGTGCAGGTGTTGCATGGCTGT
>D8YAWCR01AK6MN|test40b
CAACGCGAAGAACCTTACCAACTCTTGACATCCAGAGAAGAGGCTAGAGATAGCTTTGTG
CCTTCGGGAACTCTGAGACAGGTGTTGCATGGCTGT
>D8YAWCR01AXJ9S|test40b
CAACGCGAAGAACCTTACCTGGGTTTGACATCCTGTGAACGTCTAAGAGATTAGACAGTG
CCTTCGGGAGCACAGAGACAGGTGGTGCATGG
>D8YAWCR01AEUZU|test40b
CAACGCGAAGAACCTTACCTGGGTTTGACATGTACGTAGTAGGAAGCCGAAAGGCGACCC
ACCCCTCGGGGAGCGTACACAGGTGATGCATGGCTGTCG
>D8YAWCR01AHPV1|test40b
CAACGCGAAGAACCTTACCTGGGTTTGACATCCTTTGACACCCCTGGAAACAGGGTTTTC
CCGACTTGTCGGGACAGAGTGACAGGTGTTGCATGGCTGTCG
>D8YAWCR01BBSSB|test40b
CAACGCGAAGAACCTTACCTGGACTTGACATGCACTTGAAAACTATAGAGATATAGTCCC
TCTTCGGAGCAAGTGTGCAGGTGATGCATGGCTGT
>D8YAWCR01BF2VG|test40b
CAACGCGAAGAACCTTACCTGGGTTTGACATGTACGTAGTAGGAAGCCGAAAGGCGACCC
ACCCCTCGGGGAGCGTACACAGGTGTTGCATGGCTGTCG
>D8YAWCR01BWXVS|test40b
CAACGCGAAGAACCTTACCTGGGTTTGACATCCTTTGACACCCCTGGAAACAGGGTTTTC
CCGACTTGTCGGGACAGAGTGACAGGTGTTGCATGGCTGTCG
>D8YAWCR01AH1Z3|test40b
CAACGCGAAGAACCTTACCTGGGTTTGACATCCTTTGANACCCCTGGAAACAGGGTTTTC
CCGACTTNTCGGGACAGAGTGACAGGTGATTGCATGGCTGTCG
>D8YAWCR01AHTO5|test40b
CAACGCGAAGAACCTTACCTGGGTTTGACATCCTTTGACACCCCTGGAAACAGGGTTTTC
CCGACTTGTCGGGACAGAGTGACAGGTGTTGCATGGCTGTCG
>D8YAWCR01AGKGC|test40b
CAACGCGAAGAACCTTACCTGGACTTGACATGCACTTGAAAACTATAGAGATATAGTCCC
TCTTCGGAGCAAGGNTGTGCGAGGTGT
>D8YAWCR01AHEGG|test40b
CAACGCGAAGAACCTTACCTGGACTTGACATGCACTTGAAAACTATAGAGATATAGTCCC
TCTTCGGAGCAAGTGTGCAGGTGTTGCATGGCTGT
>D8YAWCR01AHVXC|test40b
CAACGCGAAGAACCTTACCTGGGTTTGACATGTACGTAGTAGGAAGCCGAAAGGCGACCC
ACCCCTCGGGGAGCGTACACAGGTGCTGCATGGCTGTCG
>D8YAWCR01AHUVF|test40b
CAACGCGAAGAACCTTACCAACTCTTGACATCCAGAGAAGAGGCTAGAGATAGCTTTGTG
CCTTCGGGAACTCTGAGACAGGTGGTGCATGGCTGT
>D8YAWCR01ALO98|test40b
CAACGCGAAGAACCTTACCTAGCCTTGACATACTACAGAATTTGACAGAGATGTTGGAGT
GCCTTCGGGAGCTGTAATACAGGTGTTGCATGG
>D8YAWCR01AGSX7|test40b
CAACGCGAAGAACCTTACCTGGGCTTGAACTGTATTGGTTGTAGGTATCAGAGATGATAC
TAAACCTTCGGGTACTGATATAGAGGTGTTGCATGG
>D8YAWCR01AIWQ4|test40b
CAACGCGAAGAACCTTACCTGGGTTTGACATGTACGTAGTAGGAAGCCGAAAGGCGACCC
ACCCCTCGGGGAGCGTACACAGGTGTTGCATGGCTGTCG
>D8YAWCR01AGMGQ|test40b
CAACGCGAAGAACCTTACCTAGCCTTGACATAGACAGAATTTAGTAGAGATATAAAAGTG
CCAGTTTACTGGAGCTGTTATACAGGTGGTG
>D8YAWCR01AH1J1|test40b
CAACGCGAAGAACCTTACCTGGGCTTGAACTGTATTGGTTGTAGGTATCAGAGATGATAC
TAAACCTTCGGGTACTGATATAGAGGTGTTGCATGG
>D8YAWCR01AEKLF|test40b
CAACGCGAAGAACCTTACCTGGGCTTGAACTGTATTGGTTGTAGGTATCAGAGATGATAC
TAAACCTTCGGGTACTGATATAGAGGTGTTGCATGG
>D8YAWCR01BTFCS|test40b
CAACGCGAAGAACCTTACCTGGGCTCAAATGCAGAGTGACAGTCCCTGAAAGGGGATTTT
CTTCGGACAGTCTGCAAGGTGATGCATGGCTGTCG
>D8YAWCR01EDZBE|test40b
CAACGCGAAGAACCTTACCTGGGCTTGACATCCTGTGGATTCTATAGAGATATGGAAGTG
CCCTTTCGGGGGAACACGGAGACAGGTGATGCATGGCTGTCG
>D8YAWCR01A8AN7|test40b
CAACGCGAAGAACCTTACCAACTCTTGACATCCAGAGAAGAGGCTAGAGATAGCTTTGTG
CCTTCGGGAACTCTGAGACAGGTGTTGCATGGCTGT
>D8YAWCR01ALNYR|test40b
CAACGCGAAGAACCTTACCTGGACTTGACATGCACTTGAAAACTATAGAGATATAGTCCC
TCTTCGGAGCAAGTGTGCAGGTGGTGCATGGCTGT
>D8YAWCR01E4N3C|test40b
CAACGCGAAGAACCTTACCTGGGCTTGACATCCTGTGGATTCTATAGAGATATGGAAGTG
CCCTTTCGGGGGAANCACGGAGACAGGTGCTGCATGG
>D8YAWCR01AGZ2P|test40b
CAACGCGAAGAACCTTACCTGGGTTTGACATCCTTTGANACCCCTGGAAACAGGGTTTTC
CCGACTTNTCGGGACAGAGTGACAGGNGTTGCATGGCTGTCG
>D8YAWCR01AHCXA|test40b
CAACGCGAAGAACCTTACCTGGGTTTGACATCCTTTGACACCCCTGGAAACAGGGTTTTC
CCGACTTGTCGGGACAGAAGTGACAGGTGCTGCATGGCTGTCG
>D8YAWCR01AOF82|test40b
CAACGCGAAGAACCTTACCTAGCCTTGACATACCAAAAAGATTTCAGAGATGAGATTGTG
CCTGCTTGCAGGAATTTGGATACAGGTGTTGCATGG
>D8YAWCR01EUGXC|test40b
CAACGCGAAGAACCTTACCTGGGCTTGACATGTACATGCCGGCCGTGGAAACACGGCTTT
CCAGCTTGCTGGACGTGTACACAGGTGATGCATGGCTGT
>D8YAWCR01EBX5H|test40b
CAACGCGAAGAACCTTACCTGGGTTTGACATCCTTTGACACCCCTGGAAACAGGGTTTTC
CCGACTTGTCGGGACAGAGTGACAGGTGCTGCATGGCTGTCG
>D8YAWCR01AIMPY|test40b
CAACGCGAAGAACCTTACCTAGGCTTGACATCCCAAGAAGATAGTAGAGATACTGTTGTG
TCTGCTTGCAGAAACTTGGTGACAGGTG
>D8YAWCR01ASJQZ|test40b
CAACGCGAAGAACCTTACCTGGGCTTAAATGCAGAATGACAGGTCCTGAAAGGGATTTTT
CTTCGGACATTTTGCAAGGTGATGCATGGCTGTCG
>D8YAWCR01AD8Y8|test40b
CAACGCGAAGAACCTTACCTAGCCTTGACATTGATTGAATACACCAGAGATGGAGTAGTG
CCTTTCGGGGAACATGAAAACAGGTGTTGCATGGCTGTCG
>D8YAWCR01AGXYZ|test40b
CAACGGAAGAACCTTACCTGGGCTTGAACTGTATTGGTTGTAGGTATCAGAGATGATACT
AAACCTTCGGGTACTGATATAGAGGTGTTGCATGGCTGT
>D8YAWCR01AXKGK|test40b
CAACGCGAAGAACCTTACCTGGGTTTGACATCCTGTGAACGTCTAAGAGATTAGACAGTG
CCTTCGGGAGCACAGAGACAGGTGTTGCATGG
>D8YAWCR01AHDEA|test40b
CAACGCGAAGAACCTTACCTGGGTTTGACATGTACGTAGTAGGAAGCCGAAAGGCGACCC
ACCCCTCGGGGAGCGTACACAGGTGT
>D8YAWCR01AJJX4|test40b
CAACGCGAAGAACCTTACCTGGGTTTGACATCCTTTGACACCCCTGGAAACAGGGTTTTC
CCGACTTGTCGGGACAGAGTGACAGGTGTTGCATGGCTGTCG
>D8YAWCR01BD8H7|test40b
CAACGCGAAGAACCTTACCTAGCCTTGACATACCAAAAAGATTTCAGAGATGAGATTGTG
CCTGCTTGCAGGAATTTGGATACAGGTG
>D8YAWCR01AJR7D|test40b
CAACGCGAAGAACCTTACCTGGACTTGACATGCACTTGAAAACTATAGAGATATAGTCCC
TCTTCGGAGCAAGTGTGCAGGTGTTGCATGGCTGT
>D8YAWCR01C5M2I|test40b
CAACGCGAAGAACCTTACCTGGACTTGACATGCACTTGAAAACTATAGAGATATAGTCCC
TCTTCGGAGCAAGTGTGCAGGTGGTGCATGGCTGT
>D8YAWCR01AI58Y|test40b
CAACGCGAAGAACCTTACCTGGACTTGACATGCACTTGAAAACTATAGAGATATAGTCCC
TCTTCGGAGCAAGTGTGCAGGTGCTGCATGG
>D8YAWCR01AKTPS|test40b
CAACGCGAAGAACCTTACCTGGGTTTGACATGTACGTAGTAGGAAGCCGAAAGGCGACCC
ACCCCTCGGGGAGCGTACACAGGTGG
>D8YAWCR01D75PU|test40b
CAACGCGAAGAACCTTACCTGGACTTGACATGCACTTGAAAACTATAGAGATATAGTCCC
TCTTCGGAGCAAGTGTGCAGGTGTTGCATGGCTGT
>D8YAWCR01B083H|test40b
CAACGCGAAGAACCTTACCTGGACTTGACATGCACTTGAAACTATAGAGATATAGTCCCT
NTTCGGAGCAAGTGTGCAGGTGTTGCATGGCTGT
>D8YAWCR01AJHWK|test40b
CAACGCGAAGAACCTTACCTGGGCTTGAACTGTATTGGTTGTAGGTATCAGAGATGATAC
TAAACCTTCGGGTACTGATATAGAGGTGCTGCATGG
>D8YAWCR01BA9J5|test40b
CAACGCGAAGAACCTTACCTGGGCTTAAATGTATGATGACCGACTTCTGAAAAGGAGTTT
CCCTTCGGGGGCATTATACAAGGTGATTGCATGGCTGTCG
>D8YAWCR01CU31I|test40b
CAACGCGAAGAACCTTACCAACTCTTGACATCCAGAGAAGAGGCTAGAGATAGCTTTGTG
CCTTCGGGAACTCTGAGACAGGTGCTGCATGG
>D8YAWCR01AI9UW|test40b
CAACGCGAAGAACCTTACCTGGGTTTGACATCCTTTGACACCCCTGGAAACAGGGTTTTC
CCGACTTGTCGGGACAGAGTGACAGGTGGTGCATGGCTGTCG
>D8YAWCR01AFII4|test40b
CAACGCGAAGAACCTTACCTGGACTTGACATGCACTTGAAAACTATAGAGATATAGTCCC
TCTTCGGAGCAAGTGT
>D8YAWCR01BB7Q9|test40b
CAACGCGAAGAACCTTACCTGGGCTTGACATCCTGTGGATTCTATAGAGATATGGAAGTG
CCCTTTCGGGGGAACACGGAGACAGGTGGTGCATGGCTGTCG
>D8YAWCR01BG5Y0|test40b
CAACGCGAAGAACCTTACCTGGGCTTGACATGTACATGCCGGCCGTGGAAACACGGCTTT
CCAGCTTGCTGGACGTGTACACAGGTGTTGCATGGCTGT
>D8YAWCR01AKJTV|test40b
CAACGCGAAGAACCTTACCTGGGCTTGAACTGTATTGGTTGTAGGTATCAGAGATGATAC
TAAACCTTCGGGTACTGATATAGAGGTGGTGCATGG
>D8YAWCR01AK3BR|test40b
CAACGCGAAGAACCTTACCTAGCCTTGACATAGACAGAATTTAGTAGAGATATAAAAGTG
CCAGTTTACTGGAGCTGTTATACAGGTGTTG
>D8YAWCR01AJFZG|test40b
CAACGCGAAGAACCTTACCTGGGCTTAAATGTAGATTGTATAACTTAGAAATAGGTTTTC
CCTTCGGGGCTATTTACAAGGTGTTGCATGGCTGTCG
>D8YAWCR01CBYEL|test40b
CAACGCGAAGAACCTTACCTGGGTTTGACATCCTGTGAATATTGCGTAATTGCAATAGTG
CCTTCGGGAGCACAGAGACAGGTGT
>D8YAWCR01AH8KH|test40b
CAACGCGAAGAACCTTACCTGGTCTTGACATCCTCGGACCGCTTCAGAGATGAAGTTTCC
TCTTCGGAGGCCGAGTGACAGGTGCTGCATGGCTGTCG
>D8YAWCR01AIBUK|test40b
CAACGCGAAGAACCTTACCTGGGCTTGACATCCTGTGGATTCTATAGAGATATGGAAGTG
CCCTTTCGGGGGAACACGGAGACAGGTGTTGCATGGCTGTCG
>D8YAWCR01EZ9QN|test40b
CAACGCGAAGAACCTTACCTAGCCTTGACATACCAAAAAGATTTCAGAGATGAGATTGTG
CCTGCTTGCAGGAATTTGGATACAGGTGTTGCATGG
>D8YAWCR01AIV7C|test40b
CAACGCGAAGAACCTTACCTAGCCTTGACATAGACAGAATTTAGTAGAGATATAAAAGTG
CCAGTTTACTGGAGCTGTTATANAGGTGATG
>D8YAWCR01AW7DO|test40b
CAACGCGAAGAACCTTACCTGGGCTTAAATGTAGATTGTATAACTTAGAAATAGGTTTTC
CCTTCGGGGCTATTTACAAGGTGTTGCATGGCTGTCG
>D8YAWCR01AI0E6|test40b
CAACGCGAAGAACCTTACCTGGGCTTGACATGTACATGCCGGCCGTGGAAACACGGCTTT
CCAGCTTGCTGGACGTGTACACAGGTGGTGCATGGCTGT
>D8YAWCR01E20HL|test40b
CAACGCGAAGAACCTTACCTGGGCTTGAACTGTATTGGTTGTAGGTATCAGAGATGATAC
TAAACCTTCGGGTACTGATATAGAGGTGCTGCATGG
>D8YAWCR01B4E6B|test40b
CAACGCGAAGAACCTTACCTAGCCTTGACATACCAAAAAGATTTCAGAGATGAGATTGTG
CCTGCTTGCAGGAATTTGGATACAGGTGTTGCATGG
>D8YAWCR01ANPG7|test40b
CAACGCGAAGAACCTTACCTGGACTTGACATGCACTTGAAAACTATAGAGATATAGTCCC
TCTTCGGAGCAAGTGTGCAGGTGATGCATGGCTGT
>D8YAWCR01E1ECY|test40b
CAACGCGAAGAACCTTACCTGGGCTTGACATGTACATGCCGGCCGTGGAAACACGGCTTT
CCAGCTTGCTGGACGTGTACACAGGTGGTTGCATGGCTGT
>D8YAWCR01AJ9RX|test40b
CAACGCGAAGAACCTTACCTGGGTTTGACATCCTTTGANACCCCTGGAAACAGGGTTTTC
CCGACTTNTCGGGACAGAGTGACAGGTGCTGCATGGCTGTCG
>D8YAWCR01EC0AW|test40b
CAACGCGAAGAACCTTACCTGGTNTANTNACTGAANGGAATTGACGAATGG
>D8YAWCR01AEB0W|test40b
CAACGCGAAGAACCTTACCTGGGCTTGACATCCTGTGGATTCTATAGAGATATGGAAGTG
CCCTTTCGGGGGAACACGGAGACAGGTGCTGCG
>D8YAWCR01AKW7Z|test40b
CAACGCGAAGAACCTTACCTGGGCTTGAACTGTATTGGTTGTAGGTATCAGAGATGATAC
TAAACCTTCGGGTACTGATATAGAGGTGATGCATGG
>D8YAWCR01AIP4D|test40b
CAACGCGAAGAACCTTACCTGGGTTTGACATCCTGTGAACGTCTAAGAGATTAGACAGTG
CCTTCGGGAGCACAGAGACAGGTGTTGCATGG
>D8YAWCR01AIQ5G|test40b
CAACGCGAAGAACCTTACCTGGGTTTGACATCCTGTGAATATTGCGTAATTGCAATAGTG
CCTTCGGGAGCACAGAGACAGGTGTTGCATGGCTGTCG
>D8YAWCR01AUUFV|test40b
CAACGCGAAGAACCTTACCAACTCTTGACATCCAGAGAAGAGGCTAGAGATAGCTTTGTG
CCTTCGGGAACTCTGAGACAGGTGATGCATGGCTGT
>D8YAWCR01ASUMP|test40b
CAACGCGAAGAACCTTACCTGGGCTTGAACTGTATTGGTTGTAGGTATCAGAGATGATAC
TAAACCTTCGGGTACTGATATAGAGGTGCTGCATGG
>D8YAWCR01E5CW7|test40b
CAACGCGAAGAACCTTACCTGGACTTGACATGCACTTGAAACTATAGANATANCGTCCTC
G
>D8YAWCR01B5K0C|test40b
CAACGCGAAGAACCTTACCTGGGCTTAAATGTAGGACGACCGTCCGGGAAACCGGATTTC
TCTTCGGAGCAAGTGTGCAGGTGATGCATGGCTGTCG
>D8YAWCR01AH0XC|test40b
CAACGCGAAGAACCTTACCTGGGTTTGACATCCTGTGAACGTCTAAGAGATTAGACAGTG
CCTTCGGGAGCACAGAGACAGGTGCTGCATGGCTGT
>D8YAWCR01A8JBC|test40b
CAACGCGAAGAACCTTACCTGGGCTTGAACTGTATTGGTTGTAGGTATCAGAGATGATAC
TAAACCTTCGGGTACTGATATAGAGGTGCTGCATGG
>D8YAWCR01ELOU2|test40b
CAACGCGAAGAACCTTACCTGGGCTCAAATGCAGAGTGACAGTCCCTAAAGGGGATTTTC
TTCGGACAGTCTGCAAGGNGTTGCATGGCTGTCG
>D8YAWCR01AMCB8|test40b
CAACGCGAAGAACCTTACCNGGGTTTGACATCCTTTGANACCCCTGGAAACAGGGTTTTC
CCGACTTNTCGGGACAGAGTGACAGGNGTTGCATGGCTGTCG
>D8YAWCR01AHN19|test40b
CAACGTGAAGAACCTTACCTAGCCTTGATATCCTTGGAATCTCTCAGAGATGAGAGAGTG
CTAGTTTACTAGAGCCAAGTGACAGGTGTTG
>D8YAWCR01AFW18|test40b
CAACGCGAAGAACCTTACCAACTCTTGACATCCAGAGAAGAGGCTAGAGATAGCTTTGTG
CCTTCGGGAACTCTGAGACAGGTGTTGCATGGCTGT
>D8YAWCR01AI81W|test40b
CAACGCGAAGAACCTTACCTGGACTTGACATGCACTTGAAAACTATAGAGATATAGTCCC
TCTTCGGAGCAAGTGTGCAGGTGG
>D8YAWCR01A20OJ|test40b
CAACGCGAAGAACCTTACCTGGGCTTGACATGTACATGCCGGCCGTGGAAACACGGCTTT
CCAGCTTGCTGGACGTGTACACAGGTGGTTGCATGGCTGT
>D8YAWCR01AKA7J|test40b
CAACGCGAAGAACCTTACCTGGGCTTGAACTGTATTGGTTGTAGGTATCAGAGATGATAC
TAAACCTTCGGGTACTGATATAGAGGTGTTGCATGG
>D8YAWCR01AD9B7|test40b
CAACGCGAAGAACCTTACCTGGGCTCAAATGCAGAGTGACAGTCCCTGAAAGGGATTTTC
TTCGGACAGTCTGCAAGGTGTTGCATGGCTGTCG
>D8YAWCR01AHK81|test40b
CAACGCGAAGAACCTTACCTGGGCTTAAATGCAGAATGACAGGTCCTGAAAGGGATTTTT
CTTCGGACATTTTGCAAGGTGTTGCATGGCTGTCG
>D8YAWCR01AI684|test40b
CAACGCGAAGAACCTTACCTGGACTTGACATGCACTTGAAAACTATAGAGATATAGTCCC
TCTTCGGAGNNNCAAGTGTGCAGGTGATG
>D8YAWCR01AJ4GL|test40b
CAACGCGAAGAACCTTACCTGGGTTTGACATGTACGTAGTAGGAAGCCGAAAGGCGACCC
ACCCCTCGGGGAGCGTACACAGGTGATGCATGGCTGTCG
>D8YAWCR01AJ4JW|test40b
CAACGCGAAGAACCTTACCTGGACTTGACATGCACTTGAAAACTATAGAGATATAGTCCC
TCTTCGGAGCAAGTGTGCAGGTGATGCATGGCTGT
>D8YAWCR01CNV6F|test40b
CAACGCGAAGAACCTTACCTGGGTTTGACATCCTTTGANACCCCTGGAAACAGGGTTTTC
CCGACTTNTCGGGACAGAGTGACAGGNGTTGCATGGCTGTCG
>D8YAWCR01BDPFJ|test40b
CAACGCGAAGAACCTTACCTGGGTTTGACATGTACGTAGTAGGAAGCCGAAAGGCGACCC
ACCCCTCGGGGAGCGTACACAGGTGATGCATGGCTGTCG
>D8YAWCR01AD2R2|test40b
CAACGCGAAGAACCTTACCTTGGGACTTCGAATCTGTTAATTCGGAAATTGTTAGGTATA
GATGT
>D8YAWCR01BKP8U|test40b
CAACGCGAAGAACCTTACCTGGGCTTGAACTGTATTGGTTGTAGGTATCAGAGATGATAC
TAAACCTTCGGGTACTGATATAGAGGTGATGCATGG
>D8YAWCR01ALPDK|test40b
CAACGCGAAGAACCTTACCTGGGTTTGACATCCTGTGAATATTGCGTAATTGCAATAGTG
CCTTCGGGAGCACAGAGACAGGTGTTGCATGGCTGTCG
>D8YAWCR01CL8MX|test40b
CAACGCGAAGAACCTTACCTGGGCTTGAACTGTATTGGTTGTAGGTATCAGAGATGATAC
TAAACCTTCGGGTACTGATATAGAGGTGTTGCATGG
>D8YAWCR01AH50Y|test40b
CAACGCGAAGAACCTTACCTGGGCTTAAATGCAGAATGACAGGTCCTGAAAGGGATTTTT
CTTCGGACATTTTGCAAGGTGTTGCATGGCTGTCG
>D8YAWCR01APKUC|test40b
CAACGCGAAGAACCTTACCTGGGCTTGACATCCTGTGGATTCTATAGAGATATGGAAGTG
CCCTTTCGGGGGAACACGGAGACAGGTGATGCATGGCTGT
>D8YAWCR01AJX7M|test40b
CAACGCGAAGAACCTTACCTGGGTTTGACATGTACGTAGTAGGAAGCCGAAAGGCGACCC
ACCCCTCGGGGAGCGTACACAGGTG
>D8YAWCR01AIN63|test40b
CAACGCGAAGAACCTTACCTGGGCTTGAACTGTATTGGTTGTAGGTATCAGAGATGATAC
TAAACCTTCGGGTACTGATATAGAGGTGG
>D8YAWCR01ANABD|test40b
CAACGCGAAGAACCTTACCTAGCCTTGACATTGATTGAATACACCAGAGATGGAGTAGTG
CCTTTCGGGAACATGAAAACAGGTGGTGCATGGCTGTCG
>D8YAWCR01EZP57|test40b
CAACGCGAAGAACCTTACCTGGGCTTGAACCGCAGATGAAATCCCCTGAAAAGGGGCTTT
CCTTCGGGACATCTGTAGAGGTGATGCATGGCTGTCG
>D8YAWCR01BKGSH|test40b
CAACGCGAAGAACCTTACCTAGCCTTGACATACCAAANATTCAGAATTGANAGATGTGTC
G
>D8YAWCR01AGBA6|test40b
CAACGCGAAGAACCTTACCTGGGCTTGAACTGTNATTGGTTGTAGGTATCAGAGATGATA
CTAAACCTTCGGGTACTGATATAGAGGTGATGCATGG
>D8YAWCR01AMFBO|test40b
CAACGCGAAGAACCTTACCAACTCTTGACATCCAGAGAAGAGGCTAGAGATAGCTTTGTG
CCTTCGGGAACTCTGAGACAGGTGTTGCATGGCTGT
>D8YAWCR01B2F2L|test40b
CAACGCGAAGAACCTTACCAACTCTTGACATCCAGAGAAGAGGCTAGAGATAGCTTTGTG
CCTTCGGGAACTCTGAGACAGGTGCTGCATGG
>D8YAWCR01DO2G5|test40b
CAACGCGAAGAACCTTACCTGGACTTGACATGCACTTGAAAACTATAGAGATATAGTCCC
TCTTCGGAGCAAGTGTGCAGGTGTGCATGGCTGT
>D8YAWCR01AGIFT|test40b
CAACGCGAAGAACCTTACCTGGGTTTGACATCCTTTGANACCCCTGGAAACAGGGTTTTC
CCGACTTNTCGGGACAGAGTGACAGGTGGTGCATGGCTGTCG
>D8YAWCR01BWVB3|test40b
CAACGCGAAGAACCTTACCTGGGCTTGACATGTACATGCCGGCCGTGGAAACACGGCTTT
CCAGCTTGCTGGACGTGTACACAGGTGATGCATGGCTGT
>D8YAWCR01ANDV6|test40b
CAACGCGAAGAACCTTACCTGGGCTTGACATCCTGTGGATTCTATAGAGATATGGAAGTG
CCCTTTCGGGGGAACACGGAGACAGGTGTTGCATGGCTGTCG
>D8YAWCR01ARUM7|test40b
CAACGCGAAGAACCTTACCAACTCTTGACATCCAGAGAAGAGGCTAGAGATAGCTTTGTG
CCTTCGGGAACTCTGAGACAGGTGATGCATGGCTGT
>D8YAWCR01E52JF|test40b
CAACGCGAAGAACCTTACCTGGGCTTGACATCCTGTGGATTCTATAGAGATATGGAAGTG
CCCTTTNGGGGAACACGGAGACAGGTG
>D8YAWCR01AFTON|test40b
CAACGCGAAGAACCTTACCTGGGCTCAAATGCAGAGTGACAGTCCCTGAAAGGGGATTTT
CTTCGGACAGTCTGCAAGGTGCTGCATGGCTGTCG
>D8YAWCR01AKXGS|test40b
CAACGCGAAGAACCTTACCTGGGCTTGAACTGTATTGGTTGTAGGTATCAGAGATGATAC
TAAACCTTCGGGTACTGATATAGAGGTGTTGCATGG
>D8YAWCR01AMPU6|test40b
CAACGCGAAGAACCTTACCTGGGCTTGAACTGTATTGGTTGTAGGTATCAGAGATGATAC
TAAACCTTCGGGTACTGATATAGAGGTGCTGCATGG
>D8YAWCR01AM7FA|test40b
CAACGCGAAGAACCTTACCTGGGCTTGACATCCTGTGGATTCTATAGAGATATGGAAGTG
CCCTTTCGGGGGAACACGGAGACAGGTGTTGCATGGCTGTCG
>D8YAWCR01AH1LE|test40b
CAACGCGAAGAACCTTACCGGGGCTTGACATTCCCCTGAAGTCCCCGAGAAATCGGGGAT
CTCCCTTCGGGGACAGGGGAACAGGTGCTGCATGGCTGTCG
>D8YAWCR01BFDNL|test40b
CAACGCGAAGAACCTTACCTGGGTTTGACATCCTGTGAATATTGCGTAATTGCAATAGTG
CCTTCGGGAGCACAGAGACAGGTGTTGCATGGCTGTCG
>D8YAWCR01AUKU1|test40b
CAACGCGAAGAACCTTACCTGGGTTTGACATCCTTTGANACCCCTGGAAACAGGGTTTTC
CCGACTTGTCGGGACAGAGTGACAGGTGTTGCATGGCTGTCG
>D8YAWCR01AFY9G|test40b
CAACGCGAAGAACCTTACCTGGGCTTGAACTGTATTGGTTGTAGGTATCAGAGATGATAC
TAAACCTTCGGGTACTGATATAGAGGTGTTGCATGG
>D8YAWCR01AIM4H|test40b
CAACGAAGAACCTTACCTAGCCTTGACATACTACAGAATTTGACAGAGATGTTGGAGTGC
CTTCGGGAGCTGTAATACAGGTGATGCATGGCTGT
>D8YAWCR01AIW6K|test40b
CAACGCGAAGAACCTTACCTGGGCTTGACATGTACATGCCGGCCGTGGAAACACGGCTTT
CCAGCTTGCTGGACGTGTACACAGGTGGTGCATGGCTGT
>D8YAWCR01AKA5A|test40b
CAACGCGAAGAACCTTACCAGGGTTTGACATGCTGGAAGTAGAAACCCGAAAGGGTGCCC
ATCCGTATCCAGTCGGAAGCCAGCACAGGTGTTGCATGGCTGTCG
>D8YAWCR01AF7V7|test40b
CAACGCGAAGAACCTTACCTGGGCTTGAACTGTATTGGTTGTAGGTATCAGAGATGATAC
TAAACCTTCGGGTACTGATATAGAGGTGTTGCATGG
>D8YAWCR01A4WW0|test40b
CAACGCGAAGAACCTTACCTGGGTTTGACATCCTGTGAACGTCTAAGAGATTAGACAGTG
CCTTCGGGAGCACAGAGACAGGTGTTGCATGG
>D8YAWCR01APEKH|test40b
CAACGCGAAGAACCTTACCTGGGTTTGACATCCTGTGAATATTGCGTAATTGCAATAGTG
CCTTCGGGAGCACAGAGACAGGTGCTGCATGG
>D8YAWCR01ANUEZ|test40b
CAACGCGAAGAACCTTACCTGGGCTTGAACTGTATTGGTTGTAGGTATCAGAGATGATAC
TAAACCTTCGGGTACTGATATAGAGGTGCTGCATGG
>D8YAWCR01ALSH5|test40b
CAACGCGAAGAACCTTACCTAGCCTTGACATACCAAAAAGATTTCAGAGATGAGATTGTG
CCTGCTTGCAGGAATTTGGATACAGGTGTTGCATGG
>D8YAWCR01AIS22|test40b
CAACGCGAAGAACCTTACCTAGCCTTGACATAGACAGAATTTAGTAGAGATATAAAAGTG
CCAGTTTAACTGGAGCTGTTATACAGGTG
>D8YAWCR01A8FWO|test40b
CAACGCGAAGAACCTTACCTGGGCTTGAACTGTATTGGTTGTAGGTATCAGAGATGATAC
TAAACCTTCGGGTACTGATATAGAGGTGTTGCATGG
>D8YAWCR01AINND|test40b
CAACGCGAAACCTTACCTAGCCTTGACATACCAAAAAGATTTCAGAGATGAGATTGTGCC
TGCTTGCAGGAATTTGGATACAGGTGTTGCATGGCTGTCG
>D8YAWCR01AWHYG|test40b
CAACGCGAAGAACCTTACCTGGGCTTGAACTGTATTGGTTGTAGGTATCAGAGATGATAC
TAAACCTTCGGGTACTGATATAGAGGTGCTGCATGG
>D8YAWCR01DMRMI|test40b
CAACGCGAAGAACCTTACCTAGCCTTGACATTGATTGAATACACCAGAGATGGAGTAGTG
CCTTTCGGGGAACATGAAAACAGGTGTTGCATGGCTGTCG
>D8YAWCR01AS552|test40b
CAACGCGAAGAACCTTACCTGGGCTTGAACTGTATTGGTTGTAGGTATCAGAGATGATAC
TAAACCTTCGGGTACTGATATAGAGGTGCTGCATGG
>D8YAWCR01AGXOT|test40b
CAACGCGAAGAACCTTACCTGGGTTTGACATGTACGTAGTAGGAAGCCGAAAGGCGACCC
ACCCCTCGGGGAGCGTACACAGGTGATGCATGGCTGTCG
>D8YAWCR01AL5HH|test40b
CAACGCGAAGACCTTACCTGGGCTTGACATGTACATGCCGGCCGTGGAAACACGGCTTTC
CAGCTTGCTGGACGTGTACACAGGTGTTGCATGGCTGT
>D8YAWCR01EZ39T|test40b
CAACGCGAAGAACCTTACCTGGGCTTGACATCCTGTGGATTCTATAGAGATATGGAAGTG
CCCTTTCGGGGGAACACGGAGACAGGTGT
>D8YAWCR01C1GWH|test40b
CAACGCGAAGAACCTTACCTGGGTTTGACATCCTTTGACACCCCTGGAAACAGGGTTTTC
CCGACTTGTCGGGACAGAGTGACAGGTGTTGCATGGCTGTCG
>D8YAWCR01AE0MR|test40b
CAACGCGAAGAACCTTACCTGGGCTTAAATGTATGATGACCGCTTCTGAAAAGGAGTTTC
CCTTCGGGGCATTATACAAGGTGCTGCATGGCTGTCG
>D8YAWCR01ETHEJ|test40b
CAACGCCGAAGAACCTTACCTGGACTTGACATGCACTTGAAAACTATAGAGATATAGTCC
CTCTTCGGAGCAAGTGTGCAGGTGTTGCATGGCTGT
>D8YAWCR01A7AJZ|test40b
CAACGCGAAGAACCTTACCTGGGCTTGACATGTACATGCCGGCCGTGGAAACACGGNTTT
CCAGCTTGCTGGACGTGTACACAGGNGTTGCATGGCTGT
>D8YAWCR01AV81Q|test40b
CAACGCGAAGAACCTTACCTAGCCTTGACATTGATTGAATACACCAGAGATGGAGTAGTG
CCTTTCGGGGAACATGAAACAGGTGCTGCATGGCTGTCG
>D8YAWCR01AJTQC|test40b
CAACGCGAAGAACCTTACCTGGGCTTGAACCGCAGTGAAATCCCCTAAAAGGGGNTTTCC
TTCGGGACATCTGTAGAGGNGTTGCATGGCTGTCG
>D8YAWCR01AJX6K|test40b
CAACGCGAAGAACCTTACCTAGCCTTGACATATTTAAGAATCCGATAGAGATATTGGAGT
GCCTTCGGGAGCTTTCTTACAGGTGATGCATGGCTGTCG
>D8YAWCR01AKSXP|test40b
CAACGCGAAGAACCTTACCTGGGCTTGAACTGTATTGGTTGTAGGTATCAGAGATGATAC
TAAACCTTCGGGTACTGATATAGAGGTGCTGCATGG
>D8YAWCR01AIDJB|test40b
CAACGCGAAGAACCTTACCTGGGCTTGAACTGTATTGGTTGTAGGTATCAGAGATGATAC
TAAACCTTCGGGTACTGATATAGAGGTGCTGCATGG
>D8YAWCR01BLDN6|test40b
CAACGCGAAGAACCTTACCAACTCTTGACATCCAGAGAAGAGGCTAGAGATAGCTTTGTG
CCTTCGGGAACTCTGAGACAGGTGTTGCATGGCTGT
>D8YAWCR01BI30I|test40b
CAACGCGAAGAACCTTACCTGGGCTTGAACTGTATTGGTTGTAGGTATCAGAGATGATAC
TAAACCTTCGGGTACTGATATAGAGGTGGTGCATGG
>D8YAWCR01B8GJV|test40b
CAACGCGAAGAACCTTACCTGGACTTGACATGCACTTGAAACTATAGAGATATAGTCCCT
CTTCGGAGCAAGTGTGCAGGTGGTGCATGGCTGT
>D8YAWCR01AHLV0|test40b
CAACGCGAAGAACCTTACCAACTCTTGACATCCAGAGAAGAGGCTAGAGATAGCTTTGTG
CCTTCGGGAACTCTGAGACAGGTGTTGCATGGCTGT
>D8YAWCR01EFZ05|test40b
CAACGCGAAGAACCTTACCTAGCCTTGACATAGACAGAATTTAGTAGAGATNTAAAAAGT
GCCAGTTTACTGGAGCNGTTATACAGGNGTTG
>D8YAWCR01AXNBP|test40b
CAACGCGAAGAACCTTACCTAGCCTTGACATACTACAGAATTTGACAGAGATGTTGGAGT
GCCTTCGGGAGCTGTAATACAGGTGTTGGATGGCTGT
>D8YAWCR01ALPI4|test40b
CAACGCGAAGAACCTTACCTGGGTTTGACATCCTTTGACACCCCTGGAAACAGGGTTTTC
CCGACTTGTCGGGACAGAGTGACAGGTGTTGCATGGCTGTCG
>D8YAWCR01AT1KV|test40b
CAACGCGAAGAACCTTACCTGGGCTTGAACTGTATTGGTTGTAGGTATCAGAGATGATAC
TAAACCTTCGGGTACTGATATAGAGGTGTTGCATGG
>D8YAWCR01AGQ65|test40b
CAACGCGAAGAACCTTACCTAGCCTTGACATAGACAGAATTTAGTAGAGATATAAAAGTG
CCAGTTTACTGGAGCTGTTATACAGGTGATG
>D8YAWCR01AGRZH|test40b
CAACGCGAAGAACCTTACCTGGGTTTGACATGTACGTAGTAGGAAGCCGAAAGGCGACCC
ACCCCTCGGGGAGCGTACACAGGTGTTGCATGGCTGTCG
>D8YAWCR01AFY9M|test40b
CAACGCGAAGAACCTTACCTGGGCTTGAACTGTATTGGTTGTAGGTATCAGAGATGATAC
TAAACCTTCGGGTACTGATATAGAGGTGT
>D8YAWCR01AGWE4|test40b
CAACGCGAAGAACCTTACCTGGGCTTAAATGTAGATTGTATAACTTAGAAATAGGTTTTC
CCTTCGGGGCTATTTACAAGGTGCTGCATGGCTGTCG
>D8YAWCR01AR0SV|test40b
CAACGCGAAGAACCTTACCTGGGTTTGACATGTACGTAGTAGGAAGCCGAAAGGCGACCC
ACCCCTCGGGGAGCGTACACAGGTGCTGCATGGCTGTCG
>D8YAWCR01AW4AL|test40b
CAACGCGAAGAACCTTACCTGGGTTTGACATCCTTTGACACCCCTGGAAACAGGGTTTTC
CCGACTTGTCGGGACAGAGTGACAGGTGCTGCATGGCTGTCG
>D8YAWCR01AI8HY|test40b
CAACGCGAAGAACCTTACCTGGACTTGACATGCACTTGAAAACTATAGAGATATAGTCCC
TCTTCGGAGCAAGTGTGCAGGTGTTGCATGGCTGT
>D8YAWCR01AIE4X|test40b
CAACGCGAAGAACCTTACCTGGGTTTGACATCCTTTGANACCCCTGGAAACAGGGTTTTC
CCGACTTNTCGGGACAGAGTGACAGGTGATGCATGGCTGTCG
>D8YAWCR01BM9WU|test40b
CAACGCGAAGAACCTTACCTGGTTGCCTTCNTTGAATTAATTNCNCAATGNAATGAGTNC
TT
>D8YAWCR01DW6OU|test40b
CAACGCGAAGAACCTTACCTGGACTTGACATGCACTTGAAAACTATAGAGATATAGTCCC
TCTTCGGAGCAAGTGTGCAGGTGCTGCATGG
>D8YAWCR01AIDYB|test40b
CAACGCGAAGAACCTTACCTGGGTTTGACATGTACGTAGTAGGAAGCCGAAAGGCGACCC
ACCCCTCGGGGAGCGTACACAGGTGTTGCATGGCTGTCG
>D8YAWCR01B9MU3|test40b
CAACGCGAAGAACCTTACCTGGACTTGACATGCACTTGAAAACTATAGAGATATAGTCCC
TCTTCGGAGCAAGTGTGCAGGTNCTGCATGG
>D8YAWCR01APOOR|test40b
CAACGCGAAGAACCTTACCTGGGCTTAAATGTAGATTGTATAACTTAGAAATAGGTTTTC
CCTTCGGGGCTATTTACAAGGTGTTGCATGGCTGTCG
>D8YAWCR01AN6HR|test40b
CAACGCGAAGAACCTTACCTGGGCTTGACATCCTGTGGATTCTATAGAGATATGGAAGTG
CCCTTTCGGGGGAACACGGAGACAGGTGGTGCATGGCTGTCG
>D8YAWCR01A5QCF|test40b
CAACGCGAAGAACCTTACCCAGACTTGACATCCTGTGAACCCCTCAGAGACGTGGGGGTG
CCTTCGGGAGCACAGAGACAGGTGTTGCATGGCTGTCG
>D8YAWCR01BH6KI|test40b
CAACGCGAAGAACCTTACCTGGGCTTGAACTGTATTGGTTGTAGGTATCAGAGATGATAC
TAAACCTTCGGGTACTGATATAGAGGTGATGCATGG
>D8YAWCR01AHPUO|test40b
CAACGCGAAGAACCTTACCTGGACTTGACATGCACTTGAAAACTATAGAGATATAGTCCC
TCTTCGGAGCAAGTGTGCAGGTGT
>D8YAWCR01EZ90I|test40b
CAACGCGAAGAACCTTACCAGGGTTTGACATGCTGGAAGTAGAAACCCGAAAGGGTGCCC
ATCCGTATCCAGTCGGAAGCCAGCACAGGTGTTGCATGGCTGTCG
>D8YAWCR01EUEK1|test40b
CAACCGAAGAACCTTACCTGGACTTGACATGCACTTGAAAACTATAGAGATATAGTCCCT
CTTCGGAGCAAGTGTGCAGGTGTTGCATGG
>D8YAWCR01AEFA9|test40b
CAACGCGAAGAACCTTACCTGGGTTTGACATCCTTTGACACCCCTGGAAACAGGGTTTTC
CCGACTTGTCGGGACAGAGTGACAGGTGTTGCATGGCTGTCG
>D8YAWCR01EYXWL|test40b
CAACGCGAAGAACCTTACCTGGGCTTGACATGTACATGCCGGCCGTGGAAACACGGCTTT
CCAGCTTGCTGGACGTGTACACAGGTGATGCATGGCTGT
>D8YAWCR01EM7BQ|test40b
CAACGCGAAGAACCTTACCTGGGCTTGAACTGTATTGGTTGTAGGTATCAGAGATGATAC
TAAACCTTCGGGTACTGATATAGAGGTGTTGCATGG
>D8YAWCR01AHWGX|test40b
CAACGCGAAGAACCTTACCAACTCTTGACATCCAGAGAAGAGGCTAGAGATAGCTTTGTG
CCTTCGGGAACTCTGAGACAGGTGATGCATGGCTGT
>D8YAWCR01AEE0D|test40b
CAACGCGAAGAACCTTACCTGGGTTTGACATCCTGTGAATATTGCGTAATTGCAATAGTG
CCTTCGGGAGCACAGAGACAGGTGTTGCATGGCTGTCG
>D8YAWCR01AIK6Z|test40b
CAACGCGAAGAACCTTACCTGGGCTTGAACTGTATTGGTTGTAGGTATCAGAGATGATAC
TAAACCTTCGGGTACTGATATAGAGGTGTTGCATGG
>D8YAWCR01AGNJX|test40b
CAACGCGAAGAACCTTACCTGGGTTTGACATCCTTTGACACCCCTGGAAACAGGGTTTTC
CCGACTTGTCGGGACAGAGTGACAGGTGTGTCG
>D8YAWCR01AKTOQ|test40b
CAACGCGAAGAACCTTACCTAGCCTTGACATACCAAAAAGATTTCAGAGATGAGATTGTG
CCTGCTTGCAGGAATTTGGATACAGGTGGTGCATGG
>D8YAWCR01AMF6I|test40b
CAACGCGAAGAACCTTACCTGGGTTTGACATCCTTTGANACCCCTGGAAACAGGGTTTTC
CCGACTTNTCGGGACAGAGTGACAGGNGTTGCATGGCTGTCG
>D8YAWCR01AHV10|test40b
CAACGCGAAGAACCTTACCTAGCCTTGACATTATTTAANAACCACAGAGATGATGG
>D8YAWCR01AN6H4|test40b
CAACGCGAAGAACCTTACCTAGCCTTGATATCCTTGGAATCTCTCAGAGATGAGAGAGTG
CTAGTTTACTAGAGCCAAGTGACAGGTG
>D8YAWCR01AY1QV|test40b
CAACGCGAAGAACCTTACCTGGGCTTGACATCCTGTGGATTCTATAGAGATATGGAAGTG
CCCTTTCGGGGGAACACGGAGACAGGTGATGCATGGCTGTCG
>D8YAWCR01ALP2Q|test40b
CAACGCGAAGAACCTTACCTGGACTTGACATGCACTTGAAAACTATAGAGATATAGTCCC
TCTTCGGAGCAAGTGTGCAGGTGTTGCATGGCTGT
>D8YAWCR01ATIJ9|test40b
CAACGCGAAGAACCTTACCTGGGTTTGACATCCTGTGAATATTGCGTAATTGCAATAGTG
CCTTCGGGAGCACAGAGACAGGTGTTGCATGGCTGTCG
>D8YAWCR01EF5ID|test40b
CAACGCGAAGAACCTTACCTGGGTTTGACATCCTGTGAACGTCTAAGAGATTAGACAGTG
CCTTCGGGAGCACAGAGACAGGTGGTGCATGG
>D8YAWCR01BVS40|test40b
CAACGCGAAGAACCTTACCAACTCTTGACATCCAGAGAAGAGGCTAGAGATAGCTTTGTG
CCTTCGGGAACTCTGAGACAGGTGCTGCATGG
>D8YAWCR01DWU2A|test40b
CAACGCGAAGAACCTTACCAACTCTTGACATCCAGAGAAGAGGCTAGAGATAGCTTTGTG
CCTTCGGGAACTCTGAGACAGGTGT
>D8YAWCR01A96ZG|test40b
CAACGCGAAGAACCTTACCTGGACTTGACATGCACTTGAAAACTATAGAGATATAGTCCC
TCTTCGGAGCAAGTGTGCAGGTGGTTGCATGGCTGT
>D8YAWCR01AJJB7|test40b
CAACGCGAAGAACCTTACCTGGGCTTGACATCCTGTGGATTCTATAGAGATATGGAAGTG
CCCTTTCGGGGGAACACGGAGACAGGTGATGCATGGCTGTCG
>D8YAWCR01BPNU7|test40b
CAACGCGAAGAACCTTACCTGGGCTTGAACTGTATTGGTTGTAGGTATCAGAGATGATAC
TAAACCTTCGGGTACTGATATAGAGGTGCTGCATGG
>D8YAWCR01AEGXK|test40b
CAACGCGAAGAACCTTACCAACTCTTGACATCCAGAGAAGAGGCTAGAGATAGCTTTGTG
CCTTCGGGAA
>D8YAWCR01A1PDX|test40b
CAACGCGAAGAACCTTACCTGGACTTGACATGCACTTGAAAACTATAGAGATATAGTCCC
TCTTCGGAGCAAGTGTGCAGGTGATGCATGGCTGT
>D8YAWCR01BWIAR|test40b
CAACGCGAAGAACCTTACCTGGGTTTGACATCCTTTGACACCCCTGGAAACAGGGTTTTC
CCGACTTGTCGGGACAGAGTGACAGGTGCTGCATGGCTGTCG
>D8YAWCR01AEBXR|test40b
CAACGCGAAGAACCTTACCTGGGCTCAAATGCAGAGTGACAGTCCCTGAAAGGGGATTTT
CTTCGGACAGTCTGCAAGGTGATGCATGGCTGTCG
>D8YAWCR01AG3VO|test40b
CAACGCGAAGAACCTTACCTGGGCTTGACATCCTGTGGATTCTATAGAGATATGGAAGTG
CCCTTTCGGGGGAACACGGAGACAGGTGCTGCATGGCTGTCG
>D8YAWCR01EDJN1|test40b
CAACGCGAAGAACCTTACCTGGGTTTGACATCCTTTGANACCCCTGGAAACAGGGTTTTC
CCGACTTNTCGGGACAGAGTGACAGGNGTTGCATGGCTGTCG
>D8YAWCR01E2Y5H|test40b
CAACGCGAAGAACCTTACCAACTCTTGACATCCAGAGAAGAGGCTAGAGATAGCTTTGTG
CCTTCGGGAACTCTGAGACAGGTGTTGCATGGCTGT
>D8YAWCR01ALQK4|test40b
CAACGCGAAGAACCTTACCTGGACTTGACATGCACTTGAAAACTATAGAGATATAGTCCC
TCTTCGGAGCAAGTGTGCAGGTGTTGCATGGCTGT
>D8YAWCR01AGC8U|test40b
CAACGCGAAGAACCTTACCAGGGTTTGACATGCTGGAAGTAGAAACCCGAAAGGGTGCCC
ATCCGTATCCAGTCGGAAGCCAGCACAGGTGTTGCATGGCTGTCG
>D8YAWCR01BEZQG|test40b
CAACGCGAAGAACCTTACCTGGGCTTGACATCCTGTGGATTCTATAGAGATATGGAAGTG
CCCTTTCGGGGGAACACGGAGACAGGTGATGCATGGCTGTCG
>D8YAWCR01AOC59|test40b
CAACGCGAAGAACCTTACCTGGGTTTGACATCCTTTGACACCCCTGGAAACAGGGTTTTC
CCGACTTGTCGGGACAGAGTGACAGGTG
>D8YAWCR01AKQOX|test40b
CAACGCGAAGAACCTTACCTGGACTTGACATGCACTTGAAAACTATAGAGATATAGTCCC
TCTTCGGAGCAAGTGTGCAGGTGATGCATGGCTGT
>D8YAWCR01BZYD1|test40b
CAACGCGAAGAACCTTACCTGGACTTGACATGCACTTGAAACTATAGAGATATAGTCCCT
CTTCGGAGCAAGTGTGCAGGTGCTGCATGG
>D8YAWCR01BD5YG|test40b
CAACGCGAAGAACCTTACCTGGGCTTGAACTGTATTGGTTGTAGGTATCAGAGATGATAC
TAAACCTTCGGGTACTGATATAGAGGTGTTGCATGG
>D8YAWCR01AIJ43|test40b
CAACGCGAAGAACCTTACCTGGGCTTGACATCCTGTGGATTCTATAGAGATATGGAAGTG
CCCTTTCGGGGGGAACACGGAGACAGGTGCTGCATGGCTGTCG
>D8YAWCR01B5MAO|test40b
CAACGCGAAGAACCTTACCTGGGCTTGAACTGTATTGGTTGTAGGTATCAGAGATGATAC
TAAACCTTCGGGTACTGATATAGAGGTGTTGCATGG
>D8YAWCR01AFOE1|test40b
CAACGCGAAGAACCTTACCTGGGTTTGACATCCTGTGAATATTGCGTAATTGCAATAGTG
CCTTCGGGAGCACAGAGACAGGTGATGCATGGCTGTCG
>D8YAWCR01AE4UV|test40b
CAACGCGAAGAACCTTACCTGGGTTTGACATCCTGTGAATATTGCGTAATTGCAAT
>D8YAWCR01AW7QE|test40b
CAACGCGAAGAACCTTACCTGGGTTTGACATGTACGTAGTAGGAAGCCGAAAGGCGACCC
ACCCCTCGGGGAGCGTACACAGGTGT
>D8YAWCR01ANU19|test40b
CAACGCGAAGAACCTTACCAACTCTTGACATCCAGAGAAGAGGCTAGAGATAGCTTTGTG
CCTTCGGGAACTCTGAGACAGGTGGCTGCGATGG
>D8YAWCR01AKK3M|test40b
TAACGCGAAGAACCTTACCTGGGCTTGAACTGTATTGGTTGTAGGTATCAGAGATGATAC
TAAACCTTCGGGTACTGATATAGAGGTGATGCATGG
>D8YAWCR01A9IIU|test40b
CAACGCGAAGAACCTTACCAGGGTTTGACATGCTGGAAGTAGAAACCCGAAAGGGTGCCC
ATCCGTATCCAGTCGGAAGCCAGCACAGGTGATGCATGGCTGTCG
>D8YAWCR01BK89S|test40b
CAACGCGAAGAACCTTACCTAGCCTTGACATACCAAAAAGATTTCAGAGATGAGATTGTG
CCTGCTTGCAGGAATTTGGATACAGGTGATGCATGG
>D8YAWCR01BBU8S|test40b
CAACGCGAAGAACCTTACCTGGGCTTGAACTGTATTGGTTGTAGGTATCAGAGATGATAC
TAAACCTTCGGGTACTGATATAGAGGTGTTGCATGG
>D8YAWCR01A1IE0|test40b
CAACGCGAAGAACCTTACCAACTCTTGACATCCAGAGAAGAGGCTAGAGATAGCTTTGTG
CCTTCGGGAACTCTGAGACAGGTGATGCATGGCTGT
>D8YAWCR01AGX0V|test40b
CAACGCGAAGAACCTTACCTAGCCTTGACATAGACAGAATTTAGTAGAGATATAAAAGTG
CCAGTTTACTGGAGCTGTTATACAGGTGTTG
>D8YAWCR01ETH1W|test40b
CAACGCGAAGAACCTTACCGGGGTTTGACATGATAGCGAAGTCTGCAGAGATGTAGACGC
CTTTCGGGGCGCTATGACAGGTGATGCATGGCTGTCG
>D8YAWCR01A7UF0|test40b
CAACGCGAAGAACCTTACCGGGGCTTGACATTCCCCTGAAGTCCCCGAGAAATCGGGGAT
CTCCCTTCGGGGACAGGGGAACAGGTGGTGCATGGCTGTCG
>D8YAWCR01AH89J|test40b
CAACGCGAAGAACCTTACCTGGACTTGACATGCACTTGAAAACTATAGAGATATAGTCCC
TCTTCGGAGCAAGTGTGCAGGTGGTGCATGGCTGT
>D8YAWCR01B4T5L|test40b
CAACGCGAAGAACCTTACCTGGGTTTGACATCCTTTGACACCCCTGGAAACAGGGTTTTC
CCGACTTGTCGGGACAGAGTGACAGGTGT
>D8YAWCR01BPWTY|test40b
CAACGCGAAGAACCTTACCTGGGTTTGACATGTACGTAGTAGGAAGCCGAAAGGCGACCC
ACCCCTCGGGGAGCGTACACAGGTGGTGCATGGCTGTCG
>D8YAWCR01AJTFS|test40b
CAACGCGAAGAACCTTACCTGGGCTTAAATGTATGATGACCGCTTCTGAAAAGGAGTTTC
CCTTCGGGGCATTATACAAGGTGCTGCATGGCTGTCG
>D8YAWCR01AHL71|test40b
CAACGCGAAGAACCTTACCTGGACTTGACATGCACTTGAAAACTATAGAGATATAGTCCC
TCTTCGGAGCAAGTGTGCAGGTGATGCATGGCTGT
>D8YAWCR01ALC1F|test40b
CAACGCTAAGAACCTTACCTGGGCTTGACATCCTGTGGATTCTATAGAGATATGGAAGTG
CCCTTTCGGGGGAACACGGAGACAGGTGCTGCATGG
>D8YAWCR01CI22L|test40b
CAACGCGAAGAACCTTACCTGGGCTTAAATGCAGAATGACAGGTCCTGAAAGGGATTTTT
CTTCGGACATTTTGCAAGGTGATGCATGGCTGTCG
>D8YAWCR01AKNUO|test40b
CAACGCGAAGAACCTTACCTGGGCTTAAATGTAGGACGACCGTCCGGGAAACCGGATTTC
TCTTCGGAGCGACTTACAAGGTGGTGCATGGCTGTCG
>D8YAWCR01BHLF5|test40b
CAACGCGAAGAACCTTACCTGGGCTTGACATCCTGTGGATTCTATAGAGATATGGAAGTG
CCCTTTCGGGGGAACACGGAGACAGGTGTTGCATGGCTGTCG
>D8YAWCR01CU31C|test40b
CAACGCGAAGAACCTTACCTGGGCTTGACATCCTGTGGATTCTATAGAGATATGGAAGTG
CCCTTTCGGGGGAACACGGAGACAGGTGATGCATGGCTGTCG
>D8YAWCR01DC3MG|test40b
CAACGCGAAGAACCTTACCTGGGTTTGACATGTACGTAGTAGGAAGCCGAAAGGCGACCC
ACCCCTCGGGGAGCGTACACAGGTGTTGCATGGCTGTCG
>D8YAWCR01ADZ4G|test40b
CAACGCGAAGAACCTTACCTGGGCTTGAACTGTATTGGTTGTAGGTATCAGAGATGATAC
TAAACCTTCGGGTACTGATATAGAGGTGCTGCATGG
>D8YAWCR01E17FO|test40b
CAACGCGAAGAACCTTACCTGGACTTGACATGCACTTGAAAACTATAGAGATATAGTCCC
TCTTCGGAGCAAGTGTGCAGGTGTTGCATGGCTGT
>D8YAWCR01AZW7U|test40b
CAACGCGAAGAACCTTACCTAGCCTTGACATACCAAAAAGATTTCAGAGATGAGATTGTG
CCTGCTTGCAGGAATTTGGATACAGGTGGTGCATGG
>D8YAWCR01EVL18|test40b
CAACGCGAAGAACCTTACCTAGCCTTGACATACCAAAAAGATTTCAGAGATGAGATTGTG
CCTGCTTGCAGGAATTTGGATACAGGTGTTGCATGG
>D8YAWCR01E3084|test40b
CAACGCGAAGAACCTTACCGGGGCTTGACATTCCCCTGAAGTCCCCGAGAAATCGGGGAT
CTCCCTTCGGGGACAGGGGAACAGGTGTTGCATGGCTGTCG
>D8YAWCR01A90PR|test40b
CAACGCGAAGAACCTTACCTGGGCTTAAATGCAGAATGACAGGTCCTGAAAGGGATTTTT
CTTCGGACATTTTGCAAGGTGCTGCATGGCTGTCG
>D8YAWCR01AQDTS|test40b
CAACGCGAAGAACCTTACCTAGCCTTGACATATTTAAGAATCCGATAGAGATATTGGAGT
GCCTTCGGGAGCTTTCTTACAGGTGGTGCATGGCTGTCG
>D8YAWCR01AFZ2F|test40b
CAACGCGAAGAACCTTACCTGGGTTTGACATCCTTTGACACCCCTGGAAACAGGGTTTTC
CCGACTTGTCGGGACAGAGTGACAGGTGGTTGCATGGCTGTCG
>D8YAWCR01AH1J4|test40b
CAACGCGAAGAACCTTACCTGGGTTTGACATCCTGTGAATATTGCGTAATTGCAATAGTG
CCTTCGGGAGCACAGAGACAGGTGCTGCATGG
>D8YAWCR01BR7SK|test40b
CAACGCGAAGAACCTTACCTGGGCTTGACATGTACATGCCGGCCGTGGAAACACGGCTTT
CCAGCTTGCTGGACGTGTACACAGGTGT
>D8YAWCR01D6Q41|test40b
CAACGCGAAGAACCTTACCTGGGCTTAAATGTATGATGACCGCTTCTGAAAAGGAGTTTC
CCTTCGGGGCATTATACAAGGTGTTGCATGGCTGTCG
>D8YAWCR01AD766|test40b
CAACGCGAAGAACCTTACCTGGGCTTGAACTGTATTGGTTGTAGGTATCAGAGATGATAC
TAAACCTTCGGGTACTGATATAGAGGTGTTGCATGG
>D8YAWCR01AIT50|test40b
CAACGCGAAGAACCTTACCTGGGTTNTACCTCTGATGATTNNTAATGNAATAGGAGCTCC
GGTTGGGACACGAGANAG
>D8YAWCR01BB6L0|test40b
CAACGCGAAGAACCTTACCTGGGTCTTGACCATTGNACCTTGGAACCGCGGTTTCGGAAA
CAT
>D8YAWCR01AK7HG|test40b
CAACGCGAAGAACCTTACCTGGGCTTGACATGTACATGCCGGCCGTGGAAACACGGCTTT
CCAGCTTGCTGGACGTGTACACAGGTG
>D8YAWCR01ANWRC|test40b
CAACGCGAAGAACCTTACCTAGCCTTGACATACCAAAAAGATTTCAGAGATGAGATTGTG
CCTGCTTGCAGGAATTTGGATACAGGTGCTGCGATGGCTGGT
>D8YAWCR01AJ1O0|test40b
CAACGCGAAGAACCTTACCTGGGTTTGACATCCTTTGACACCCCTGGAAACAGGGTTTTC
CCGACTTGTCGGGACAGAGTGACAGGTGTTGCATGGCTGTCG
>D8YAWCR01BWXUL|test40b
CAACGCGAAGAACCTTACCTGGGCTTGAACTGTATTGGTTGTAGGTATCAGAGATGATAC
TAAACCTTCGGGTACTGATATAGAGGTGCTGCATGG
>D8YAWCR01AEBZI|test40b
CAACGCGAAGAACCTTACCTGGGCTTGACATCCTGTGGATTCTATAGANATGA
>D8YAWCR01CBYC4|test40b
CAACGCGAAGAACCTTACCTGGGCTTGAACTGTATTGGTTGTAGGTATCAGAGATGATAC
TAAACCTTCGGGTACTGATATAGAGGTGTTGCATGG
>D8YAWCR01AIO4K|test40b
CAACGCGAAGAACCTTACCTAGCCTTGACATACCAAAAAGATTTCAGAGATGAGATTGTG
CCTGCTTGCAGGAATTTGGATACAGGTGTTGCATGG
>D8YAWCR01BI8P1|test40b
CAACGCGAAGAACCTTACCTGGGTTTGACATCCTTTGACACCCCTGGAAACAGGGTTTTC
CCGACTTGTCGGGACAGAGTGACAGGTGTTGCATGGCTGTCG
>D8YAWCR01AL1X1|test40b
CAACGCCAAGAACCTTACCTGGGCTTGAACCGCAGATGAAATCCCCTGAAAAGGGGCTTT
CCTTCGGGACATCTGTAGAGGTGGTGCATGGCTGTCG
>D8YAWCR01AD3Q8|test40b
CAACGCGAAGAACCTTACCTGGGCTTGAACTGTATTGGTTGTAGGTATCAGAGATGATAC
TAAACCTTCGGGTACTGATATAGAGGTGTTGCATGG
>D8YAWCR01ALS3Z|test40b
CAACGCGAAGAACCTTACCTGGGCTTGAACTGTATTGGTTGTAGGTATCAGAGATGATAC
TAAACCTTCGGGTACTGATATAGAGGTGTTGCATGG
>D8YAWCR01AHDA6|test40b
CAACGCGAAGAACCTTACCTGGGCTTGACATCCTGTGGATTCTATAGAGATATGGAAGTG
CCCTTTCGGGGGAACACGGAGACAGGTGG
>D8YAWCR01BZBKY|test40b
CAACGCGAAGAACCTTACCTGGGCTTAAATGCAGAATGACAGGTCCTGAAAGGGATTTTT
CTTCGGACATTTTGCAAGGTGATGCATGGCTGTCG
>D8YAWCR01D7J9R|test40b
CAACGCGAAGAACCTTACCTGGGTTTGACATGTACGTAGTAGGAAGCCGAAAGGCGACCC
ACCCCTCGGGGAGCGTACACAGGTGCTGCATGGCTGTCG
>D8YAWCR01AIFUS|test40b
CAACGCGAAGAACCTTACCTGGACTTGACATGCACTTGAAAACTATAGAGATATAGTCCC
TCTTCGGAGCAAGTGTGCAGATGCTGCATGG
>D8YAWCR01ER677|test40b
CAACGCGAAGAACCTTACCTAGCCTTGACATACCAAAAAGATTTCAGAGATGAGATTGTG
CCTGCTTGCAGGAATTTGGATACAGGTGGTGCATGG
>D8YAWCR01E7ZB9|test40b
CAACGCGAAGAACCTTACCTGGGCTTAAATGTAGGACGACCGTCCGGGAAACCGGTTTCT
CTTCGGAGCA
>D8YAWCR01AFG1Z|test40b
CAACGCGAAGAACCTTACCTAGCCTTGACATACTACAGAATTTGACAGAGATGTTGGAGT
GCCTTCGGGAGCTGTAATACAGGTGT
>D8YAWCR01BOE26|test40b
CAACGCGAAGAACCTTACCTAGCCTTGACATACTACAGAATTTGACAGAGATGTTGGAGT
GCCTTCGGGAGCTGTAATACAGGTGTTGCATGG
>D8YAWCR01AJ7LR|test40b
CAACGCGAAGAACCTTACCTGGGCTTGACATCCTGTGGATTCTATAGAGATATGGAAGTG
CCCTTTCGGGGGAACACGGAGACAGGTGTTGCATGGCTGTCG
>D8YAWCR01AH5H0|test40b
CAACGCGAAGAACCTTACCTGGGCTTGAACTGTATTGGTTGTAGGTATCAGAGATGATAC
TAAACCTTCGGGTACTGATATAGAGGTGTTGCATGG
>D8YAWCR01BDZ4D|test40b
CAACGCGAAGAACCTTACCTGGGCTTAAATGCAGAATGACAGGTCCTGAAAGGGATTTTT
CTTCGGACATTTTGCAAGGTGATGCATGGCTGTCG
>D8YAWCR01AFYWI|test40b
CAACGCGAAGAACCTTACCTAGCCTTGACATTGATTGAATACACCAGAGATGGAGTAGTG
CCTTTCGGGGAACATGAAAACAGGTGTTGCATGGCTGTCG
>D8YAWCR01BLLXR|test40b
CAACGCGAAGAACCTTACCAACTCTTGACATCCAGAGAAGAGGCTAGAGATAGCTTTGTG
CCTTCGGGAACTCTGAGACAGGTGTTGCATGGCTGT
>D8YAWCR01AWRK1|test40b
CAACGCGAAGAACCTTACCTGGGCTTGACATCCTGTGGATTCTATAGAGATATGGAAGTG
CCCTTTCGGGGGAACACGGAGACAGGTGCTGCATGGCTGTCG
>D8YAWCR01BFWGO|test40b
CAACGCGAAGAACCTTACCTGGGTTTGACATCCTTTGANACCCCTGGAAACAGGGTTTTC
CCGACTTNTCGGGACAGAGTGACAGGTGCTGCATGGCTGTCG
>D8YAWCR01B9IIZ|test40b
CAACGCGAAGAACCTTACCTGGGTTTGACATGTACGTAGTAGGAAGCCGAAAGGCGACCC
ACCCCTCGGGGAGCGTACACAGGTGGTGCATGGCTGTCG
>D8YAWCR01ELYCF|test40b
CAACGCGAAGAACCTTACCTGGGTTTGACATGTACGTAGTAGGAAGCCGAAAGGCGACCC
ACCCCTCGGGGAGCGTACACAGGTGCTGCATGGCTGTCG
>D8YAWCR01AI78B|test40b
CAACGCGAAGAACCTTACCTGGGTTTGACATCCTTTGANACCCCTGGAAACAGGGTTTTC
CCGACTTNTCGGGACAGAGTGACAGGTGATGCATGGCTGTCG
>D8YAWCR01AG9WF|test40b
CAACGCGAAGAACCTTACCTAGCCTTGATATCCTTGGAATCTCTCAGAGATGAGAGAGTG
CTAGTTTACTAGAGCCAAGTGACAGGTG
>D8YAWCR01B19WC|test40b
CAACGCGAAGAACCTTACCTGGGCTTGACATCCTGTGGATTCTATAGAGATATGGAAGTG
CCCTTTCGGGGGAACACGGAGACAGGTGT
>D8YAWCR01AND3D|test40b
CAACGCGAAGAACCTTACCTAGCCTTGACATTGATTGAATACACCAGAGATGGAGTAGTG
CCTTTCGGGGAACATGAAAACAGGTGATGCATGGCTGTCG
>D8YAWCR01AMMO8|test40b
CAACGCGAAGAACCTTACCTGGTCTTGACATCCTCGGACCGCTTCAGAGATGAAGTTTCC
TCTTCGGAGGCCGAGTGACAGGTGTTGCATGGCTGTCG
>D8YAWCR01AKDAO|test40b
CAACGCGAAGAACCTTACCTGGGCTTGAACTGTATTGGTTGTAGGTATCAGAGATGATAC
TAAACCTTCGGGTACTGATATAGAGGTGCTGCATGG
>D8YAWCR01DOSB9|test40b
CAACGCGAAGAACCTTACCTGGGCTTGACATGTACATGCCGGCCGTGGAAACACGGCTTT
CCAGCTTGCTGGACGTGTACACAGGTGTTGCATGGCTGT
>D8YAWCR01AMCO3|test40b
CAACGCGAAGAACCTTACCTGGGTTTGACATCCTGTGAACGTCTAAGAGATTAGACAGTG
CCTTCGGGAGCACAGAGACAGGTGATGCATGG
>D8YAWCR01AKWT3|test40b
CAACGCGAAGAACCTTACCTGGGTTTGACATGTACGTAGTAGGAAGCCGAAAGGCGACCC
ACCCCTCGGGGAGCGTACACAGGTGCTGCATGGCTGTCG
>D8YAWCR01BC6GO|test40b
CAAACGCGAAGAACCTTACCTGGACTTGACATGCACTTGAAAACTATAGAGATATAGTCC
CTCTTCGGAGCAAGTGTGCAGGTG
>D8YAWCR01AJC2X|test40b
CAACGCGAAGAACCTTACCTGGGCTTGACATGTACATGCCGGCCGTGGAAACACGGCTTT
CCAGCTTGCTGGACGTGTACACAGGTGTTGCATGGCTGT
>D8YAWCR01DPDHF|test40b
CAACGCGAAGAACCTTACCTGGGCTTGACATCCTGTGGATTCTATAGAGATATGGAAGTG
CCCTTTCGGGGGAACACGGAGACAGGTGATGCATGGCTGTCG
>D8YAWCR01BAMZQ|test40b
CAACGCGAAGAACCTTACCTGGACTTGACATGCACTTGAAAACTATAGAGATATAGTCCC
TCTTCGGAGCAAGTGTGCAGGTGCTGCATGG
>D8YAWCR01AINZB|test40b
CAACGCGAAGAACCTTACCTGGACTTGACATGCACTTGAAAACTATAGAGATATAGTCCC
TCTTCGGAGCAAGTGTGCAGGTGTTGCATGGCTGT
>D8YAWCR01AIDLL|test40b
CAACGCGAAGAACCTTACCTAGCCTTGACATTGATTGAATACACCAGAGATGGAGTAGTG
CCTTTCGGGGAACATGAAAACAGGTGTTGCATGGCTGTCG
>D8YAWCR01AEOKB|test40b
CAACGCGAAGAACCTTACCTGGGCTTGACATCCTGTGGATTCTATAGAGATATGGAAGTG
CCCTTTCGGGGGAACACGGAGACAGGTGTTGCATGGCTGTCG
>D8YAWCR01BA80X|test40b
CAACGCGAAGAACCTTACCTGGGTTTGACATCCTGTGAATATTGCGTAATTGCAATAGTG
CCTTCGGGAGCACAGAGACAGGTGCTGCATGG
>D8YAWCR01AF9LA|test40b
CAACGCGAAGAACCTTACCTAGCCTTGACATACCAAAAAGATTTCAGAGATGAGATTGTG
CCTGCTTGCAGGAATTTGGATACAGGTGATGCATGGTTGTCG
>D8YAWCR01AJATV|test40b
CAACGCGAAGAACCTTACCTGGGTTTGACATCCTGTGAATATTGCGTAATTGCAATAGTG
CCTTCGGGAGCACAGAGACAGGTGATGCATGGCTGTCG
>D8YAWCR01CDPWJ|test40b
CAACGCGAAGAACCTTACCTGGGCTTGACATGTACATGCCGGCCGTGGAAACACGGCTTT
CCAGCTTGCTGGACGTGTACACAGGTGGTGCATGGCTGT
>D8YAWCR01B4OY0|test40b
CAACGCGAAGAACCTTACCTGGTCTTGACATCCTCGGACCGCTTCAGAGATGAAGTTTCC
TCTTCGGAGGCCGAGTGACAGGTGCTGCATGGCTGTCG
>D8YAWCR01BT2ZS|test40b
CAACGCGAAGAACCTTACCTGGGCTTGAACTGTATTGGTTGTAGGTATCAGAGATGATAC
TAAACCTTCGGGTACTGATATAGAGGTGATGCATGG
>D8YAWCR01AL484|test40b
CAACGCGAAGAACCTTACCTGGGTTTGACATCCTTTGANACCCCTGGAAACAGGGTTTTC
CCGACTTNTCGGGACAGAGTGACAGGTGCTGCATGGCTGTCG
>D8YAWCR01AHYEX|test40b
CAACGCGAAGAACCTTACCTGGGTTTGACATGTACGTAGTAGGAAGCCGAAAGGCGACCC
ACCCCTCGGGGAGCGTACACAGGTGTTGCATGGCTGTCG
>D8YAWCR01AI3NK|test40b
CAACGCGAAGAACCTTACCTGGGTTTGACATCCTTTGANACCCCTGGAAACAGGGTTTTC
CCGACTTNTCGGGACAGAGTGACAGGTGATGCATGGCTGTCG
>D8YAWCR01DRHBU|test40b
CAACGCGAAGAACCTTACCGGGGTTTGACATGTCGATGACGCAGGCAGAGATGTCTGTTT
CTTTCGGGACGTCGACACAGGTGATGCATGGCTGTCG
>D8YAWCR01CD153|test40b
CAACGCGAAGAACCTTACCTGGGTTTGACATGTACGTAGTAGGAAGCCGAAAGGCGACCC
ACCCCTCGGGGAGCGTACACAGGTGATGCATGGCTGTCG
>D8YAWCR01AHD5W|test40b
CAACGCGAAGAACCTTACCTGGGTTTGACATCCTTTGACACCCCTGGAAACAGGGTTTTC
CCGACTTGTCGGGACAGAGTGACAGGTGTTGCATGGCTGTCG
>D8YAWCR01AIYQV|test40b
CAACGCGAAGAACCTTACCTGGACTTGACATGCACTTGAAAACTATAGAGATATAGTCCC
TCTTCGGAGCAAGTGTGCAGGTGTTGCATGGCTGT
>D8YAWCR01AI1K6|test40b
CAACGCGAAGAACCTTACCTGGGCTCAAATGCAGAGTGACAGTCCCTGAAAGGGGATTTT
CTTCGGACAGTCTGCAAGGTGGTGCATGGCTGTCG
>D8YAWCR01AJIJ9|test40b
CAACGCGAAGAACCTTACCTGGGTTTGACATCCTGTGAACGTCTAAGAGATTAGACAGTG
CCTTCGGGAGCAAAGAGACAGGTGGCTGCATGGCTGTTCG
>D8YAWCR01BOKVM|test40b
CAACGCGAAGAACCTTACCTGGGTTTGACATGTACGTAGTAGGAAGCCGAAAGGCGACCC
ACCCCTCGGGGAGCGTACACAGGTGTTGCATGGCTGTCG
>D8YAWCR01AK7N5|test40b
CAACGCGAAGAACCTTACCTGGGCTTGACATCCTGTGGATTCTATAGAGATATGGAAGTG
CCCTTTCGGGGGAACACGGAGACAGGTGT
>D8YAWCR01AL90G|test40b
CAACGCGAAGAACCTTACCTAGCCTTGACATTGATTGAATACACCAGAGATGGAGTAGTG
CCTTTCGGGGAACATGAAAACAGGTGCTGCATGGCTGTCG
>D8YAWCR01AGREE|test40b
CAACGCGAAGAACCTTACCTGGACTTGACATGCACTTGAAAACTATAGAGATATAGTCCC
TCTTCGGAGCAAGTGTGCAGGTGTTGCATGGCTGT
>D8YAWCR01AJR3B|test40b
CAACGCGAAGAACCTTACCTGGGCTTGAACTGTATTGGTTGTAGGTATCAGAGATGATAC
TAAACCTTCGGGTACTGATATAGAGGTGCTGCATGG
>D8YAWCR01C56GJ|test40b
CAACGCGAAGAACCTTACCAGGGTTTGACATGCTGGAAGTAGAAACCCGAAAGGGTGCCC
ATCCGTATCCAGTCGGAAGCCAGCACAGGTGCTGCATGG
>D8YAWCR01E4XKQ|test40b
CAACGCGAAGAACCTTACCTGGGCTTGACATGTACATGCCGGCCGTGGAAACACGGCTTT
CCAGCTTGNCTGGACGTGTACACAGGTGTTGCATGG
>D8YAWCR01AFPUT|test40b
CAACGCGAAGAACCTTACCTAGCCTTGACATTGATTGAATACACCAGAGATGGAGTAGTG
CCTTTCGGGGAACATGAAAACAGGTGATGCATGGCTGTCG
>D8YAWCR01D0YUC|test40b
CAACGCGAAGAACCTTACCTGGTCTTGACATCCTCGGACCGCTTCAGAGATGAAGTTTCC
TCTTCGGAGGCCGAGTGACAGGTGCTGCATGGCTGTCG
>D8YAWCR01ALI2R|test40b
CAACGCGAAGAACCTTACCTGGGCTTGAACTGTATTGGTTGTAGGTATCAGAGATGATAC
TAAACCTTCGGGTACTGATATAGAGGTGTTGCATGG
>D8YAWCR01BR0RJ|test40b
CAACGCGAAGAACCTTACCTAGCCTTGACATATTTAAGAATCCGATAGAGATATTGGAGT
GCCTTCGGGAGCTTTCTTACAGGTGTTGCATGGCTGTCG
>D8YAWCR01AI9QW|test40b
CAACGCGAAGAACCTTACCTGGGCTTAAATGTAGGACGACCGTCCGGGAAACCGGATTTC
TCTTCGGAGCGACTTACAAGGTGCTGCATGGCTGTCG
>D8YAWCR01AI1E6|test40b
CAACGCGAAGAACCTTACCTGGACTTGACATGCACTTGAAAACTATAGAGATATAGTCCC
TCTTCGGAGCAAGTGTGCAGGTGCTGCATGG
>D8YAWCR01E1KMN|test40b
CAACGCGAAGAACCTTACCTGGGCTTGACATCCTGTGGATTCTATAGAGATATGGAAGTG
CCCTTTCGGGGGAACACGGAGACAGGTGGTGCATGGCTGTCG
>D8YAWCR01B7A78|test40b
CAACGCGAAGAACCTTACCTAGCCTTGACATACTACAGAATTTGACAGAGATGTTGGAGT
GCCTTCGGGAGCTGTAATACAGGTGGTGCATGG
>D8YAWCR01BNV4I|test40b
CAACGCGAAGAACCTTACCTGGGCTTGAACTGTATTGGTTGTAGGTATCAGAGATGATAC
TAAACCTTCGGGTACTGATATAGAGGTGTTGCATGG
>D8YAWCR01BMY3A|test40b
CAACGCGAAGAACCTTACCTGGGTTTGACATCCTTTGANACCCCTGGAAACAGGGTTTTC
CCGACTTNTCGGGACAGAGTGACAGGTGCTGCATGGCTGTCG
>D8YAWCR01AFUM8|test40b
CAACGCGAAGAACCTTACCTGGGCTTGACATCCTGTGGATTCTATAGAGATATGGAAGTG
CCCTTTCGGGGGAACACGGAGACAGGTGCTGCATGGCTGTCG
>D8YAWCR01E4TUR|test40b
CAACGCGAAGAACCTTACCTAGCCTTGACATACCAAAAAGATTTCAGAGATGAGATTGTG
CCTGCTTGCAGGAATTTGGATACAGGTGCTGCATGGCTGT
>D8YAWCR01AI2SF|test40b
CAACGCGAAGAACCTTACCTGGGCTTGACATCCTGTGGATTCTATAGAGATATGGAAGTG
CCCTTTCGGGGGAACACGGAGACAGGTGTTGCATGGCTGTCG
>D8YAWCR01AMXJQ|test40b
CAACGCGAAGAACCTTACCTGGGTTTGACATCCTTTGACACCCCTGGAAACAGGGTTTTC
CCGACTTGTCGGGACAGAGTGACAGGTGGTGCATGGCTGTCG
>D8YAWCR01B7EPQ|test40b
CAACGCGAAGAACCTTACCTGGGCTTAAATGTATGATGACCGCTTCTGAAAAGGAGTTTC
CCTTCGGGGCATTATACAAGGTGTTGCATGGCTGTCG
>D8YAWCR01AH8DQ|test40b
CAACGCGAAGAACCTTACCTGGGTTTGACATCCTGTGAATATTGCGTAATTGCAATAGTG
CCTTCGGGAGCACAGAGACAGGTGGTGCATGGCTGTCG
>D8YAWCR01ALCS1|test40b
CAACGCGAAGAACCTTACCTGGGCTTAAATGTAGATTGTATAACTTAGAAATAGGTTTTC
CCTTCGGGGCTATTTACAAGGTGTTGCATGGCTGTCG
>D8YAWCR01AM37U|test40b
CAACGCGAAGAACCTTACCTGGGCTTAAATGCAGAATGACAGGTCCTGAAAGGGATTTTT
CTTCGGACATTTTGCAAGGTGTTGCATGGCTGTCG
>D8YAWCR01AXNZ8|test40b
CAACGCGAAGAACCTTACCTGGGTTTGACATCCTTTGACACCCCTGGAAACAGGGTTTTC
CCGACTTGTCGGGACAGAGTGACAGGTGTTGCATGGCTGTCG
>D8YAWCR01AOM51|test40b
CAACGCGAAGAACCTTACCTGGGCTTGAACTGTATTGGTTGTAGGTATCAGAGATGATAC
TAAACCTTCGGGTACTGATATAGAGGTGTTGCATGG
>D8YAWCR01AD5TV|test40b
CAACGCGAAGAACCTTACCTGGGTTTGACATGTACGTAGTAGGAAGCCGAAAGGCGACCC
ACCCCTCGGGGAGCGTACACAGGTGGTGCATGGCTGTCG
>D8YAWCR01DHUAT|test40b
CAACGCGAAGAACCTTACCAACTCTTGACATCCAGAGAAGAGGCTAGAGATAGCTTTGTG
CCTTCGGGAACTCTGAGACAGGTGATGCATGGCTGT
>D8YAWCR01ARB4V|test40b
CAACGCGAAGAACCTTACCAACTCTTGACATCCAGAGAAGAGGCTAGAGATAGCTTTGTG
CCTTCGGGAACTCTGAGACAGGTGATGCATGGCTGT
>D8YAWCR01AK4U4|test40b
CAACGCGAAGAACCTTACCAACTCTTGACATCCAGAGAAGAGGCTAGAGATAGCTTTGTG
CCTTCGGGAACTCTGAGACAGGTGGTGCATGGCTGT
>D8YAWCR01AJB69|test40b
CAACGCGAAGAACCTTACCTGGGTTTGACATCCTTTGACACCCCTGGAAACAGGGTTTTC
CCGACTTGTCGGGACAGAGTGACAGGTGT
>D8YAWCR01AEX9V|test40b
CAACGCGAAGAACCTTACCTGGGCTTGAACTGTATTGGTTGTAGGTATCAGAGATGATAC
TAAACCTTCGGGTACTGATATAGAGGTGTTGCATGG
>D8YAWCR01AMU4X|test40b
CAACGCGAAGAACCTTACCTGGGTTTGACATCCTGTGAACGTCTAAGAGATTAGACAGTG
CCTTCGGGAGCACAGAGACAGGTGTTGCATGG
>D8YAWCR01AG0K3|test40b
CAACGCGAAGAACCTTACCGGGGTTTGACATGTCGATGACGNCAGGCAGAGATGTCTGTT
TCTTTCGGGACGTCGACACAGGTGCTGCATGGCTGTCG
>D8YAWCR01C1OWP|test40b
CAACGCGAAGAACCTTACCTGGGCTTGAACTGTATTGGTTGTAGGTATCAGAGATGATAC
TAAACCTTCGGGTACTGATATAGAGGTGG
>D8YAWCR01BQDRN|test40b
CAACGCGAAGAACCTTACCAACTCTTGACATCCAGAGAAGAGGCTAGAGATAGCTTTGTG
CCTTCGGGGAACATGAAAACAGGTGCTGCATGG
>D8YAWCR01EIGH2|test40b
CAACGCGAAGAACCTTACCTGGGCTTGAACTGTATTGGTTGTAGGTATCAGAGATGATAC
TAAACCTTCGGGTACTGATATAGAGGTGGTGCATGG
>D8YAWCR01AL79W|test40b
CAACGCGAAGAACCTTACCTGGACTTGACATGCACTTGAAAACTATAGAGATATAGTCCC
TCTTCGGAGCAAGTGTGCAGGTGGTGCATGGCTGT
>D8YAWCR01BMWS0|test40b
CAACGCGAAGAACCTTACCTGGACTTGACATGCACTTGAAAACTATAGAGATATAGTCCC
TCTTCGGAGCAAGTGTGCAGGTGCTGCATGG
>D8YAWCR01AXXLE|test40b
CAACGCGAAGAACCTTACCTGGGCTTAAATGTATGATGACCGCTTCTGAAAAGGAGTTTC
CCTTCGGGGCATTATACAAGGTGCTGCATGGCTGTCG
>D8YAWCR01AMUH1|test40b
CAACGCGAAGAACCTTACCTGGGCTTGAACTGTATTGGTTGTAGGTATCAGAGATGATAC
TAAACCTTCGGGTACTGATATAGAGGTGATGCATGG
>D8YAWCR01AFX1N|test40b
CAACGCGAAGAACCTTACCTAGCCTTGACATACCAAAAAGATTTCAGAGATGAGATTGTG
CCTGCTTGCAGGAATTTGGATACAGGTGCTGCATGGCTGT
>D8YAWCR01AD9UA|test40b
CAACGCGAAGAACCTTACCTGGGCTTGAACTGTATTGGTTGTAGGTATCAGAGATGATAC
TAAACCTTCGGGTACTGATATAGAGGTGTTGCATGG
>D8YAWCR01CH334|test40b
CAACGCGAAGAACCTTACCTGGGTTTGACATGTACGTAGTAGGAAGCCGAAAGGCGACCC
ACCCCTCGGGGAGCGTACACAGGTGTTGCATGGCTGTCG
>D8YAWCR01EVP42|test40b
CAACGCGAAGAACCTTACCTGGACTTGACATGCACTTGAAAACTATAGAGATATAGTCCC
TCTTCGGAGCAAGTGTGCAGGTGATGCATGGCTGT
>D8YAWCR01AKNQR|test40b
CAACGCGAAGAACCTTACCAACTCTTGACATCCAGAGAAGAGGCTAGAGATAGCTTTGTG
CCTTCGGGAACTCTGAGACAGGTGTTGCATGGCTGT
>D8YAWCR01EJXXX|test40b
CAACGCGAAGAACCTTACCAACTCTTGACATCCAGAGAAGAGGCTAGAGATAGCTTTGTG
CCTTCGGGAACTCTGAGACAGGTGATGCATGGCTGT
>D8YAWCR01B8SB3|test40b
CAACGCGAAGAACCTTACCTGGGCTTAAATGTAGGACGACCGTCCGGGAAACCGGATTTC
TCTTCGGAGCGACTTACAAGGTGTTGCATGGCTGTCG
>D8YAWCR01E2GPQ|test40b
CAACGCGAAGAACCTTACCTAGCCTTGATATCCTTGGAATCTCTCAGAGATGAGAGAGTG
CTAGTTTACTAGAGCCAAGTGACAGGTGTTG
>D8YAWCR01BOMV1|test40b
CAACGCGAAGAACCTTACCTGGGCTTGAACTGTATTGGTTGTAGGTATCAGAGATGATAC
TAAACCTTCGGGTACTGATATAGAGGTGTTGCATGG
>D8YAWCR01E67Q3|test40b
CAACGCGAAGAACCTTACCTGGGCTTGACATCCTGTGGATTCTATAGAGATATGGAAGTG
CCCTTTCGGGGGAANCACGGAGACAGGTGATGCATGGCTGTCG
>D8YAWCR01ASWOV|test40b
CAACGCGAAGAACCTTACCTGGGCTTAAATGTAGGAGACCTCCGGGAAACCGGATTTCTC
TTCGGAGCGACTTACAAGGNGTTGCATGGCTGTCG
>D8YAWCR01E0LXP|test40b
CAACGCGAAGAACCTTACCTGGGCTTAAATGTAGGACGACCGTCCGGGAAACCGGATTTC
TCTTCGGAGCGACTTACAAGGTGCTGCATGGCTGTCG
>D8YAWCR01BE0WI|test40b
CAACGCGAAGAACCTTACCTGGACTTGACATGCACTTGAAAACTATAGAGATATAGTCCC
TCTTCGGAGCAAGTGTGCAGGTGCTGCATGG
>D8YAWCR01AJS4S|test40b
CAACGCGAAGAACCTTACCTGGGCTTGACATCCTGTGGATTCTATAGAGATATGGAAGTG
CCCTTTCGGGGGAACACGGAGACAGGTGATGCATGGCTGTCG
>D8YAWCR01B3F1E|test40b
CAACGCGAAGAACCTTACCTGGGTTTGACATGTACGTAGTAGGAAGCCGAAAGGCGACCC
ACCCCTCGGGGAGCGTACACAGGTGGTGCATGGCTGTCG
>D8YAWCR01BFGRF|test40b
CAACGCGAAGAACCTTACCTGGGTTTGACATCCTTTGANACCCCTGGAAACAGGGTTTTC
CCGACTTNTCGGGACAGAGTGACAGGNGTTTGCATGGCTGTCG
>D8YAWCR01AEX3D|test40b
CAACGCGAAGACCTTACCTGGGCTTGAACTGTATTGGTTGTAGGTATCAGAGATGATACT
AACCTCGGTGACTGATATAGAGGTGCGTGCGATGGT
>D8YAWCR01D3SZO|test40b
CAACGCGAAGAACCTTACCTGGGCTTGAACTGTATTGGTTGTAGGTATCAGAGATGATAC
TAAACCTTCGGGTACTGATATAGAGGTGTTGCATGG
>D8YAWCR01AYI8T|test40b
CAACGCGAAGAACCTTACCTGGGTTTGACATCCTTTGACACCCCTGGAAACAGGGTTTTC
CCGACTTGTCGGGACAGAGTGACAGGTGTTGCATGGCTGTCG
>D8YAWCR01AUNQH|test40b
CAACGCGAAGAACCTTACCTGGACTTGACATGCACTTGAAAACTATAGAGATATAGTCCC
TCTTCGGAGCAAGTGTGCAGGTGATGCATGGCTGT
>D8YAWCR01AIHZU|test40b
CAACGCGAAGAACCTTACCTGGGCTTAAATGTAGATTGTATAACTTAGAAATAGGTTTTC
CCTTCGGGGCTATTTACAAGGTGTTGCATGGCTGTCG
>D8YAWCR01BHYOW|test40b
CAACGCGAAGAACCTTACCTGGGTTTGACATCCTTTGACACCCCTGGAAACAGGGTTTTC
CCGACTTGTCGGGACAGAGTGACAGGTGTTGCATGGCTGTCG
>D8YAWCR01AFY65|test40b
CAACGCGAAGAACCTTACCAGGGCTTAAATGCAGGCTGCATGGGGTGGAGACATCCCTTT
CTTCGGACTGCCTGCAAGGTGCTGCATGGCTGTCG
>D8YAWCR01A6R6P|test40b
CAACGCGAAGAACCTTACCTAGCCTTGACATNCCAAAAAGATTTCAGAGATGAGATTGTG
CCTGCTTGCAGGAATTTGGATACAGGTGCTGCATGGCTGT
>D8YAWCR01D9NKQ|test40b
CAACGCGAAGAACCTTACCAACTCTTGACATCCAGAGAAGAGGCTAGAGATAGCTTTGTG
CCTTCGGGAACTCTGAGACAGGTGTTNCATGGCGTGTT
>D8YAWCR01AH7JH|test40b
CAACGCGAAGAACCTTACCTGGGCTTGACATCCTGTGGATTCTATAGAGATATGGAAGTG
CCCTTTCGGGGGAACACGGAGACAGGTGTTGCATGGCTGTCG
>D8YAWCR01AINON|test40b
CAACGCGAAGAACCTTACCTGGGCTTGAACTGTATTGGTTGTAGGTATCAGAGATGATAC
TAAACCTTCGGGTACTGATATAGAGGTGTTGCATGG
>D8YAWCR01ANXKA|test40b
CAACGCGAAGAACCTTACCTGGGTTTGACATCCTTTGANACCCCTGGAAACAGGGTTTTC
CCGACTTNTCGGGACAGAGTGACAGGNGTTGCATGGCTGTCG
>D8YAWCR01AN3OS|test40b
CAACGCGAAGAACCTTACCTAGCCTTGACATACCAAAAAGATTTCAGAGATGAGATTGTG
CCTGCTTGCAGGAATTTGGATACAGGTGATGCATGG
>D8YAWCR01BYGUX|test40b
CAACGCGAAGAACCTTACCTGGGCTTGACATCCTGTGGATTCTATAGAGATATGGAAGTG
CCCTTTCGGGGGAACACGGAGACAGGTGGTGCATGGCGTGTTCGG
>D8YAWCR01AHUU2|test40b
CAACGCGAAGAACCTTACCTAGCCTTGACATAGACAGAATTTAGTAGAGATNTAAAAAGT
GCCAGTTTACTGGAGCNGTTATACAGGTG
>D8YAWCR01DSY0T|test40b
CAACGCGAAGAACCTTACCTGGACTTGACATGCACTTGAAAACTATAGAGATATAGTCCC
TCTTCGGAGCAAGTGTGCAGGTGTTGCATGGCTGT
>D8YAWCR01AK6G0|test40b
CAACGCGAAGAACCTTACCTGGGTTTGACATCCTTTGACACCCCTGGAAACAGGGTTTTC
CCGACTTGTCGGGACAGAGTGACAGGTGCTGCATGGCTGTCG
>D8YAWCR01ESG50|test40b
CAACGCGAAGAACCTTACCTGGGTTTGACATCCTTTGANACCCCTGGAAACAGGGTTTTC
CCGACTTNTCGGGACAGAGTGACAGGTGATGCATGGCTGTCG
>D8YAWCR01B5HGY|test40b
CAACGCGAAGAACCTTACCTGGGCTTAAATGTATGATGACCGCTTCTGAAAAGGAGTTTC
CCTTCGGGGCATTATACAAGGTGATGCATGGCTGTCG
>D8YAWCR01AJ9C4|test40b
CAACGCGAAGAACCTTACCTGGGCTTGAACTGTATTGGTTGTAGGTATCAGAGATGATAC
TAAACCTTCGGGTACTGATATAGAGGTGATGCATGG
>D8YAWCR01AIOE7|test40b
CAACGCGAAGAACCTTACCTGGACTTGACATGCACTTGAAAACTATAGAGATATAGTCCC
TCTTCGGAGCAAGTGTGCAGGTGTTGCATGGCTGT
>D8YAWCR01CUQK9|test40b
CAACGCGAAGAACCTTACCTGGGCTTGACATCCTGTGGATTCTATAGAGATATGGAAGTG
CCCTTTCGGGGGAACACGGAGACAGGTGTTGCATGGCTGTCG
>D8YAWCR01AH7JU|test40b
CAACGCGAAGAACCTTACCTGGGCTTGACATCCTGTGGATTCTATAGAGATATGGAAGTG
CCCTTTCGGGGGAACACGGAGACAGGTGTTGCATGGCTGTCG
>D8YAWCR01A4U9W|test40b
CAACGCGAAGAACCTTACCAACTCTTGACATCCAGAGAAGAGGCTAGAGATAGCTTTGTG
CCTTCGGGAACTCTGAGACAGGTGTTGCATGGCTGT
>D8YAWCR01EBJOV|test40b
CAACGCGAAGAACCTTACCTAGCCTTGACATATTTAAGAATCCGATAGAGATATTGGAGT
GCCTTCGGGAGCTTTCTTTACAGGTGCTGCATGGCTGTCG
>D8YAWCR01AG0CK|test40b
CAACGCGAAGAACCTTACCTGGTCTTGACATCCTCGGACCGCTTCAGAGATGAAGTTTCC
TCTTCGGAGGCCGAGTGACAGGTGATGCATGGCTGTCG
>D8YAWCR01BTBYR|test40b
CAACGCGAAGAACCTTACCTGGACTTGACATGCACTTGAAAACTATAGAGATATAGTCCC
TCTTCGGAGCAAGTGTGCAGGTGTTGCATGGCTGT
>D8YAWCR01AK5G2|test40b
CAACGCGAAGAACCTTACCTCCGGACTTGACATGCACTTGAAAACTATAGAGATATAGTC
CCTCTTCGGAGCAAGTGTGCAGGTGCTGCATGG
>D8YAWCR01AMOUX|test40b
CAACGCGAAGAACCTTACCTGGGTTTGACATCCTTTGANACCCCTGGAAACAGGGTTTTC
CCGACTTNTCGGGACAGAGTGACAGGTGATTGCATGGCTGTCG
>D8YAWCR01AJ306|test40b
CAACGCGAAGAACCTTACCTGGGCTTGACATGTACATGCCGGCCGTGGAAACACGGCTTT
CCAGCTTGCTGGACGTGTACACAGGTGATGCATGGCTGT
>D8YAWCR01AG9WU|test40b
CAACGCGAAGAACCTTACCTGGGCTTGAACTGTATTGGTTGTAGGTATCAGAGATGATAC
TAAACCTTCGGGTACTGATATAGAGGTGTTGCATGG
>D8YAWCR01ATDMW|test40b
CAACGCGAAGAACCTTACCTAGCCTTGACATATTTAAGAATCCGATAGAGATATTGGAGT
GCCTTCGGGAGCTTTCTTACAGGTGTTGCATGGCTGTCG
>D8YAWCR01A0ZOJ|test40b
CAACGCGAAGAACCTTACCTGGACTTGACATGCACTTGAAAACTATAGAGATATAGTCCC
TCTTCGGAGCAAGTGTGCAGGTGTTGCATGGCTGT
>D8YAWCR01A1K4B|test40b
CAACGCGAAGAACCTTACCTGGGCTTAAATGCAGAATGACAGGTCCTGAAAGGGATTTTC
TTCGGACATTTGCAAGGTGCTGCATGGCTGTCG
>D8YAWCR01AH6DH|test40b
CAACGCGAAGAACCTTACCTGGGCTTGAACTGTATTGGTTGTAGGTATCAGAGATGATAC
TAAACCTTCGGGTACTGATATAGAGGTGATGCATGG
>D8YAWCR01ARQ18|test40b
CAACGCGAAGAACCTTACCAACTCTTGACATCCAGAGAAGAGGCTAGAGATAGCTTTGTG
CCTTCGGGAACTCTGAGACAGGTGTTGCATGGCTGT
>D8YAWCR01AGDHJ|test40b
CAACGCGAAGAACCTTACCTAGCCTTGACATTGATTGAATACACCAGAGATGGAGTAGTG
CCTTTCGGGGAACATGAAAACAGGTGCTGCATGGCTGTCG
>D8YAWCR01E4ZXR|test40b
CAACGCGAAGAACCTTACCTGGGTTTGACATGTACGTAGTAGGAAGCCGAAAGGCGACCC
ACCCCTCGGGGAGCGTACACAGGTGTTGCATGGCTGTCG
>D8YAWCR01E04R3|test40b
CAACGCGAAGAACCTTACCTAGCCTTGACATACCAAAAAGATTTCAGAGATGAGATTGTG
CCTGCTTGCAGGAATTTGGATACAGGTGTTGCATGG
>D8YAWCR01BI5G0|test40b
CAACGTGAAGAACCTTACCTAGCCTTGACATTGATTGAATACACCAGAGATGGAGTAGTG
CCTTTCGGGGAACATGAAAACAGGTGATGCATGGCTGTCG
>D8YAWCR01BMW9F|test40b
CAACGCGAAGAACCTTACCTAGGCTTGACATCCCAAGAAGATAGTAGAGATACTGTTGTG
TCTGCTTGCAGAAACTTGGTGACAGGTG
>D8YAWCR01BNV4R|test40b
CAACGCGAAGAACCTTACCTGGGTTTGACATGTACGTAGTAGGAAGCCGAAAGGCGACCC
ACCCCTCGGGGAGCGTACACAGGTGATGCATGGCTGTCG
>D8YAWCR01ANJZZ|test40b
CAACGCGAAGAACCTTACCTGGGCTTGACATGTACATGCCGGCCGTGGAAACACGGCTTT
CCAGCTTGCTGGACGTGTACACAGGTGATGCATGGCTGT
>D8YAWCR01AHEE1|test40b
CAACGCGAAGAACCTTACCTGGACTTGACATGCACTTGAAAACTATAGAGATATAGTCCC
TCTTCGGAGCAAGTGTGCAGGTGCTGCATGG
>D8YAWCR01AJQFI|test40b
CAACGCGAAGAACCTTACCTGGGCTTAAATGTATGATGACCGCTTCTGAAAAGGAGTTTC
CCTTCGGGGCATTATACAAGGTGTTGCATGGCTGTCG
>D8YAWCR01A0KTG|test40b
CAACGCGAAGAACCTTACCTGGGTTTGACATCCTTTGACACCCCTGGAAACAGGGTTTTC
CCGACTTGTCGGGACAGAGTGACAGGTGCTGCATGGCTGTCG
>D8YAWCR01EY1Q7|test40b
CAACGCGAAGAACCTTACCTGGGCTTAAATGTAGGACGACCTCCGGGAAACCGGATTTCT
CTTCGGAGCGACTTACAAGGTGCTGCATGGCTGTCG
>D8YAWCR01A4RQ6|test40b
CAACGCGAAGAACCTTACCTGGGTTTGACATCCTGTGAATATTGCGTAATTGCAATAGTG
CCTTCGGGAGCACAGAGACAGGTGCTGCATGG
>D8YAWCR01ATSZL|test40b
CAACGCGAAGAACCTTACCTGGGCTTGAACTGTATTGGTTGTAGGTATCAGAGATGATAC
TAAACCTTCGGGTACTGATATAGAGGTGCTGCATGG
>D8YAWCR01AL2WV|test40b
CAACGCGAAGAACCTTACCTGGGTTTGACATGTACGTAGTAGGAAGCCGAAAGGCGACCC
ACCCCTCGGGGAGCGTACACAGGTGGTGCATGGCTGTCG
>D8YAWCR01C7AFV|test40b
CAACGCGAAGAACCTTACCTGGACTTGACATGCACTTGAAAACTATAGAGATATAGTCCC
TCTTCGGAGCAAGTGTGCAGGTGATGCATGGCTGT
>D8YAWCR01AEUYG|test40b
CAACGCGAAGAACCTTACCTGGGTTTGACATCCTTTGACACCCCTGGAAACAGGGTTTTC
CCGACTTGTCGGACAGA
>D8YAWCR01BDV3H|test40b
CAACGCGAAGAACCTTACCTGGGCTTGACATCCTGTGGATTCTATAGAGATATGGAAGTG
CCCTTTCGGGGGAACACGGAGACAGGTGTTGCATGGCTGTCG
>D8YAWCR01AEU4V|test40b
CAACGCGAAGAACCTTACCTGGGTTTGACATCCTTTGACACCCCTGGAAACAGGGTTTTC
CCGACTTGTCGGGACAGAGTGACAGGTGTTGCATGGCTGTCG
>D8YAWCR01AMRWV|test40b
CAACGCGAAGAACCTTACCTGGGTTTGACATCCTTTGANACCCCTGGAAACAGGGTTTTC
CCGACTTNTCGGGACAGAGTGACAGGTGATGCATGGCTGTCG
>D8YAWCR01EQFBY|test40b
CAACGCGAAGAACCTTACCTGGGCTCAAATGCAGAGTGACAGTCCCTGAAAGGGGATTTT
CTTCGGACAGTCTGCAAGGTGGTGCATGGCTGTCG
>D8YAWCR01AIU1S|test40b
CAACGCGAAGAACCTTACCTGGACTTGACATGCACTTGAAAACTATAGAGATATAGTCCC
TCTTCGGAGCAAGTGTGCAGGTGTTGCATGGCTGT
>D8YAWCR01ANMU9|test40b
CAACGCGAAGAACCTTACCTGGACTTGACATGCACTTGAAAACTATAGAGATATAGTCCC
TCTTCGGAGCAAGTGTGCAGGTGTTGCATGGCTGT
>D8YAWCR01AI287|test40b
CAACGCGAAGAACCTTACCTAGCCTTGATATCCTTGGAATCTCTCAGAGATGAGAGAGTG
CTAGTTTACTAGAGCCAAGTGACAGGTGATG
>D8YAWCR01AHYIZ|test40b
CAACGCGAAGAACCTTACCTGGGCTTGACATGTACATGCCGGCCGTGGAAACACGGCTTT
CCAGCTTGCTGGACGTGTACACAGGTGTTGCATCGCTGT
>D8YAWCR01AIT3W|test40b
CAACGCGAAGAACCTTACCTGGGTTTGACATCCTTTGACACCCCTGGAAACAGGGTTTTC
CCGACTTGTCGGGACAGAGTGACAGGTG
>D8YAWCR01AKUO8|test40b
CAACGCGAAGAACCTTACCTGGGCTTGAACTGTATTGGTTGTAGGTATCAGAGATGATAC
TAAACCTTCGGGTACTGATATAGAGGTGGTTGCATGG
>D8YAWCR01APW1T|test40b
CAACGCGAAGAACCTTACCTGGGCTTGAACTGTATTGGTTGTAGGTATCAGAGATGATAC
TAAACCTTCGGGTACTGATATAGAGGTGTTGCATGG
>D8YAWCR01AZOCS|test40b
CAACGCGAAGAACCTTACCTGGGCTTGACATGTACATGCCGGCCGTGGAAACACGGCTTT
CCAGCTTGCTGGACGTGTACACAGGTGATGCATGG
>D8YAWCR01AMN4Y|test40b
CAACGCGAAGAACCTTACCTGGGCTTGACATCCTGTGGATTCTATAGAGATATGGAAGTG
CCCTTTCGGGGGAACACGGAGACAGGTGATGCATGGCTGTCG
>D8YAWCR01AFQE1|test40b
CAACGCGAAGAACCTTACCTGGGTTTGACATGTACGTAGTAGGAAGCCGAAAGGCGACCC
ACCCCTCGGGGAGCGTACACAGGTGTTGCATGGCTGTCG
>D8YAWCR01AWOJR|test40b
CAACGCGAAGAACCTTACCTGGACTTGACATGCACTTGAAAACTATAGAGATATAGTCCC
TCTTCGGAGCAAGTGTGCAGGTGTTGCATGGCTGT
>D8YAWCR01D1K4Y|test40b
CAACGCGAAGAACCTTACCTGGGTTTGACATCCTTTGACACCCCTGGAAACAGGGTTTTC
CCGACTTGTCGGGACAGAGTGACAGGTGATGCATGGCTGTCG
>D8YAWCR01BC0BB|test40b
CAACGCGAAGAACCTTACCTAGCCTTGACATTGATTGAATACACCAGAGATGGAGTAGTG
CCTTTCGGGGAACATGAAAACAGGTGGTGCATGGCTGTCG
>D8YAWCR01AJ1A2|test40b
CAACGCGAAGAACCTTACCTGGGTTTGACATGTACGTAGTAGGAAGCCGAAAGGCGACCC
ACCCCTCGGGGAGCGTACACAGGTG
>D8YAWCR01ALAKF|test40b
CAACGCGAAGAACCTTACCTGGACTTGACATGCACTTGAAAACTATAGAGATATAGTCCC
TCTTCGGAGCAAGTGTGCAGGTGTTGCATGGCTGT
>D8YAWCR01AEQLH|test40b
CAACGCGAAGAACCTTACCTAGCCTTGACATAGACAGAATTTAGTAGAGATATAAAAGTG
CCAGTTTACTGGAGCTGTTATACAGGTGG
>D8YAWCR01AX32O|test40b
CAACGCGAAGAACCTTACCTGGGCTTGAACTGTATTGGTTGTAGGTATCAGAGATGATAC
TAAACCTTCGGGTACTGATATAGAGGTGGTGCATGG
>D8YAWCR01BGYH7|test40b
CAACGCGAAGAACCTTACCTGGACTTGACATGCACTTGAAAACTATAGAGATATAGTCCC
TCTTCGGAGCAAGTGTGCAGGTGCTGCATGG
>D8YAWCR01AMLA8|test40b
CAACGCGAAGAACCTTACCTGGGCTTGAACTGTATTGGTTGTAGGTATCAGAGATGATAC
TAAACCTTCGGGTACTGATATAGAGGTGCTGCATGG
>D8YAWCR01EYUPJ|test40b
CAACGCGAAGAACCTTACCTAGCCTTGACATAGACAGAATTTAGTAGAGATATAAAAGTG
CCAGTTTACTGGAGCTGTTATACAGGTGATG
>D8YAWCR01E19YL|test40b
CAACGCGAAGAACCTTACCTGGACTTGACATGCACTTGAAAACTATAGAGATATAGTCCC
TCTTCGGAGCAAGTGTGCAGGTGTTGCATGGCTGT
>D8YAWCR01BDBCE|test40b
CAACGCGAAGAACCTTACCTGGGTTTGACATCCTGTGAACGTCTAAGAGATTAGACAGTG
CCTTCGGGAGCACAGAGACAGGTGCTGCATGGCTGT
>D8YAWCR01DC6Z8|test40b
CAACGCGAAGAACCTTACCTGGGCTTGACATGTACATGCCGGCCGTGGAAACACGGCTTT
CCAGCTTGCTGGACGTGTACACAGGTGCTGCATGG
>D8YAWCR01EUZSB|test40b
CAACGCGAAGAACCTTACCAACTCTTGACATCCAGAGAAGAGGCTAGAGATAGCTTTGTG
CCTTCGGGAACTCTGAGACAGGTGT
>D8YAWCR01A359G|test40b
CAACGCGAAGAACCTTACCTGGGTTTGACATCCTTTGACACCCCTGGAAACAGGGTTTTC
CCGACTTGTCGGGACAGAGTGACAGGTGCTGCATGGCTGTCG
>D8YAWCR01AGOAQ|test40b
CAACGCGAAGAACCTTACCTGGGCTTGAACTGTATTGGTTGTAGGTATCAGAGATGATAC
TAAACCTTCGGGTACTGATATAGAGGTGTTGCATGG
>D8YAWCR01BBIL8|test40b
CAACGCGAAGAACCTTACCTGGGCTTGAACTGTATTGGTTGTAGGTATCAGAGATGATAC
TAAACCTTCGGGTACTGATATAGAGGTGCTGCATGG
>D8YAWCR01AJSNK|test40b
CAACGCGAAGAACCTTACCAACTCTTGACATCCAGAGAAGAGGCTAGAGATAGCTTTGTG
CCTTCGGGAACTCTGAGACAGGTGTTGCATGGCTGT
>D8YAWCR01B4A63|test40b
CAACGCGAAGAACCTTACCTGGGCTTGAACTGTATTGGTTGTAGGTATCAGAGATGATAC
TAAACCTTCGGGTACTGATATAGAGGTGTTGCATGG
>D8YAWCR01C1FP4|test40b
CAACGCGAAGAACCTTACCTGGGCTTGAACTGTATTGGTTGTAGGTATCAGAGATGATAC
TAAACCTTCGGGTACTGATATAGAGGTGTTGCATGG
>D8YAWCR01AWETM|test40b
CAACGCGAAGAACCTTACCTGGGTTTGACATGTACGTAGTAGGAAGCCGAAAGGCGACCC
ACCCCTCGGGGAGCGTACACAGGTGTTGCATGGGCTGTCG
>D8YAWCR01AE98T|test40b
CAACGCGAAGAACCTTACCTGGGCTTGACATCCTGTGGATTCTATAGAGATATGGAAGTG
CCCTTTCGGGGGAACACGGAGACAGGTGTTGCATGGCTGTCG
>D8YAWCR01E6L36|test40b
CAACGCGAAGAACCTTACCTAGCCTTGACATAACCAAAAAGATTTCAGAGATGAGATTGT
GCCTGCTTGCNGGAATTTTGGATACAGGTGCTGCATGGCTGT
>D8YAWCR01AIS3H|test40b
CAACGCGAAGAACCTTACCTGGGCTTGAACTGTATTGGTTGTAGGTATCAGAGATGATAC
TAAACCTTCGGGTACTGATATAGAGGTGCTGCATGG
>D8YAWCR01AKUZ0|test40b
CAACGCGAAGAACCTTACCTGGGCTTGACATGTACATGCCGGCCGTGGAAACACGGCTTT
CCAGCTTGCTGGACGTGTACACAGGTGTTGCATGGCTGT
>D8YAWCR01AOU3I|test40b
CAACGCGAAGAACCTTACCTGGGTTTGACATGTACGTAGTAGGAAGCCGAAAGGCGACCC
ACCCCTCGGGGAGCGTACACAGGTGCTGCATGGCTGTCG
>D8YAWCR01E3BYF|test40b
CAACGCGAAGAACCTTACCTGGGCTTGACATCCTGTGGATTCTATAGAGATATGGAAGTG
CCCTTTCGGGGGAACACGGAGACAGGTGTTGCATGGCTGTCG
>D8YAWCR01AELDN|test40b
CAACGCGAAGAACCTTACCTGGACTTGACATGCACTTGAAAACTATAGAGATATAGTCCC
TCTTCGGAGCAAGTGTGCAGGTGGTGCATGGCTGT
>D8YAWCR01AKRGC|test40b
CAACGCGAAGAACCTTACCTGGGTTTGACATCCTGTGAATATTGCGTAATTGCAATAGTG
CCTTCGGGAGCACAGAGACAGGTGGTGCATGGCTGTCG
>D8YAWCR01A5AG6|test40b
CAACGGAAGAACCTTACCTGGGTTTGACATGTACGTAGTAGGAAGCCGAAAGGCGACCCA
CCCCTCGGGGAGCGTACACAGGTGGTGCATGGCTGTCG
>D8YAWCR01BCUZ9|test40b
CAACGCGAAGAACCTTACCNGGGTTTGACATCCTTTGANACCCCTGGAAACAGGGTTTTC
CCGACTTNTCGGGACAGAGTGACAGGTGATGCATGGCTGTCG
>D8YAWCR01AXEX0|test40b
CAACGCGAAGAACCTTACCTAGCCTTGATATCCTTGGAATCTCTCAGAGATGAGAGAGTG
CTAGTTTACTAGAGCCAAGTGACAGGTGGTG
>D8YAWCR01AIZQ4|test40b
CAACGCGAAGAACCTTACCTGGGTTTGACATGTACGTAGTAGGAAGCCGAAAGGCGACCC
ACCCCTCGGGGAGCGTACACAGGTGGTGCATGGCTGTCG
>D8YAWCR01EIPI3|test40b
CAACGCGAAGAACCTTACCTGGGCTTAAATGTAGGACGACCGTCCGGGAAACCGGATTTC
TCTTCGGAGCGACTTACAAGGTGCTGCATGGCTGTCG
>D8YAWCR01EJ1J6|test40b
CAACGCGAAGAACCTTACCTGGGCTTGACATCCTGTGGATTCTATAGAGATATGGAAGTG
CCCTTTCGGGGGAACACGGAGACAGGTGT
>D8YAWCR01BQS3J|test40b
CAACGCGAAGAACCTTACCTGGGCTCAAATGCAGAGTGACAGTCCCTGAAAGGGGATTTT
CTTCGGACAGTCTGCAAGGTGGTGCATGGCTGTCG
>D8YAWCR01DWJ3E|test40b
CAACGCGAAGAACCTTACCTAGCCTTGACATTGATTGAATACACCAGAGATGGAGTAGTG
CCTTTCGGGGAACATGAAAACAGGTGCTGCATGGCTGTCG
>D8YAWCR01CQYQZ|test40b
CAACGCGAAGAACCTTACCAACTCTTGACATCCAGAGAAGAGGCTAGAGATAGCTTTGTG
CCTTCGGGAACTCTGAGACAGGTGGTGCATGGCTGT
>D8YAWCR01AOI2H|test40b
CAACGCGAAGAACCTTACCTGGGTTTGACATGTACGTAGTAGGAAGCCGAAAGGCGACCC
ACCCCTCGGGGAGCGTACACAGGTGGTGCATGGCTGTCG
>D8YAWCR01AKKEQ|test40b
CAACGCGAAGAACCTTACCTGGGCTTGACATCCTGTGGATTCTATAGAGATATGGAAGTG
CCCTTTCGGGGGAACACGGAGACAGGTGTTGCATGGCTGTCG
>D8YAWCR01AHVFX|test40b
CAACGCGAAGAACCTTACCTGGGTTTGACATCCTTTAACACCCCTGGAAACAGGGTTTTC
CCGACTTGTCGGGACAGAGTGACAGGTGTTGCATGGCTGTCG
>D8YAWCR01EX87C|test40b
CAACGCGAAGAACCTTACCTGGACTTGACATGCACTTGAAAACTATAGAGATATAGTCCC
TCTTCGGAGCAAGTGTGCAGGTGGTGCATGGCTGT
>D8YAWCR01A7J5A|test40b
CAACGCGAAGAACCTTACCTGGGCTTGAACTGTATTGGTTGTAGGTATCAGAGATGATAC
TAAACCTTCGGGTACTGATATAGAGGTGT
>D8YAWCR01AI2WB|test40b
CAACGCGAAGAACCTTACCTGGGTTTGACATCCTGTGAATATTGCGTAATTGCAATAGTG
CCTTCGGGAGCACAGAGACAGGTGCTGCATGG
>D8YAWCR01AEE6F|test40b
CAACGCGAAGAACCTTACCTGGACTTGACATGCACTTGAAAACTATAGANATATNCTCCT
C
>D8YAWCR01BY7U4|test40b
CAACGCGAAGAACCTTACCTGGGTTTGACATCCTGTGAATATTGCGTAATTGCAATAGTG
CCTTCGGGAGCACAGAGACAGGTGGTGCATGGCTGTCG
>D8YAWCR01DXJNV|test40b
CAACGCGAAGAACCTTACCTGGACTTGACATGCACTTGAAAACTATAGAGATATAGTCCC
TCTTCGGAGCAAGTGTGCAGGTGATGCATGGCTGT
>D8YAWCR01AKQXV|test40b
CAACGCGAAGAACCTTACCTGGGCTTAAAATGTATGATGACCGCTTCTAAAAGGAGTTTC
CCTTCGGGGCATTATACAAGGNGTTGCATGGCTGTCG
>D8YAWCR01BEWJO|test40b
CAACGCGAAGAACCTTACCTAGCCTTGACATACCAAAAAGATTTCAGAGATGAGATTGTG
CCTGCTTGCAGGAATTTGGATACAGGTGGTGCATGG
>D8YAWCR01CFFM3|test40b
CAACGCGAAGAACCTTACCTGGGTTTGACATGTACGTAGTAGGAAGCCGAAAGGCGACCC
ACCCCTCGGGGAGCGTACACAGGTGTTGCATGGCTGTCG
>D8YAWCR01BA5SK|test40b
CAACGCGAAGAACCTTACCTAGCCTTGACATATTTAAGAATCCGATAGAGATATTGGAGT
GCCTTCGGGAGCTTTCTTACAGGTGATGCATGGCTGTCG
>D8YAWCR01A55SI|test40b
CAACGCGAAGAACCTTACCTGGGCTTGAACTGTATTGGTTGTAGGTATCAGAGATGATAC
TAAACCTTCGGGTACTGATATAGAGGTGGTGCATGG
>D8YAWCR01AIK9T|test40b
CAACGCGAAGAACCTTACCTGGACTTGACATGCACTTGAAAACTATAGAGATATAGTCCC
TCTTCGGAGCAAGTGTGCAGGTGATGCATGGCTGT
>D8YAWCR01AD3K3|test40b
CAACGCGAAGAACCTTACCTGGGTTTGACATCCTGTGAATATTGCGTAATTGCAATAGTG
CCTTCGGGAGCACAGAGACAGGTGT
>D8YAWCR01BE33D|test40b
CAACGCGAAGAACCTTACCTGGGCTTGACATGTACATGCCGGCCGTGGAAACACGGCTTT
CCAGCTTGCTGGACGTGTACACAGGTGT
>D8YAWCR01ALM9D|test40b
CAACGCGAAGAACCTTACCTGGACTTGACATGCACTTGAAAACTATAGAGATATAGTCCC
TCTTCGGAGCAAGTGTGCAGGTGTTGCATGGCTGT
>D8YAWCR01E4EH2|test40b
CAACGCGAAGAACCTTACCTGGGCTTAAATGCAGAATGACAGGTCCTGAAAGGGATTTTT
CTTCGGACATTTTGCAAGGTGCTGCATGGCTGTCG
>D8YAWCR01AZ7VM|test40b
CAACGCGAAGAACCTTACCNGGGTTTGACACCTTTGANACCCCTGGAAACAGGGTTTTCC
CGACTTNTCGGGACAGAGTGACAGGTGGTGCATGGCNGTCG
>D8YAWCR01AOCOS|test40b
CAACGCGAAGAACCTTACCTGGGTTTGACATCCTTTGANACCCCTGGAAACAGGGTTTTC
CCGACTTNTCGGGACAGAGTGACAGGTGGTGCATGGCTGTCG
>D8YAWCR01AG64F|test40b
CAACGCGAAGAACCTTACCTGGGCTTGAACTGTATTGGTTGTAGGTATCAGAGATGATAC
TAAACCTTCGGGTACTGATATAGAGGTGATGCATGG
>D8YAWCR01AIMXJ|test40b
CAACGCGAAGAACCTTACCTGGACTTGACATGCACTTGAAAACTATAGAGATATAGTCCC
TCTTCGGAGCAAGTGTGCAGGTGTTGCATGGCTGT
>D8YAWCR01AKAXC|test40b
CAACGCGAAGAACCTTACCAACTCTTGACATCCAGAGAAGAGGCTAGAGATAGCTTTGTG
CCTTCGGGAACTCTGAGACAGGTGCTGCATGG
>D8YAWCR01A8GEV|test40b
CAACGCGAAGAACCTTACCTGGGTTTGACATCCTTTGACACCCCTGGAAACAGGGTTTTC
CCGACTTGTCGGGACAGAGTGACAGGTGATGCATGGCTGTCG
>D8YAWCR01BA26M|test40b
CAACGCGAAGAACCTTACCTAGCCTTGACATACTACAGAATTTGACAGAGATGTTGGAGT
GCCTTCGGGAGCTGTAATACAGGTGTTGCATGG
>D8YAWCR01AKY06|test40b
CAACGCGAAGAACCTTACCTGGACTTGACATGCACTTGAAAACTATAGAAATATAGTCCC
TCTTCGGAGCAAGTGTGCAGGTGCTGCATGGCTGT
>D8YAWCR01BMT55|test40b
CAACGCGAAGAACCTTACCTGGGCTTAAATGTAGGACGACCGTCCGGGAAACCGGATTTC
TCTTCGGAGCGACTTACAAGGTGCTGCATGGCTGTCG
>D8YAWCR01BEPGV|test40b
CAACGCGAAGAACCTTACCTAGCCTTGACATACTACAGAATTTGACAGAGATGTTGGAGT
GCCTTCGGGAGCTGTAATACAGGTGCTGCATGG
>D8YAWCR01BRH10|test40b
CAACGCGAAGAACCTTACCTGGGCTTGACATCCTGTGGATTCTATAGAGATATGGAAGTG
CCCTTTCGGGGGAACACGGAGACAGGTGT
>D8YAWCR01EK2AU|test40b
CAACGCGAAGAACCTTACCAACTCTTGACATCCAGAGAAGAGGCTAGAGATAGCTTTGTG
CCTTCGGGAACTCTGAGACAGGTGTTGCATGGCTGT
>D8YAWCR01BF556|test40b
CAACGCGAAGAACCTTACCTGGACTTGACATGCACTTGAAAACTATAGAGATATAGTCCC
TCTTCGGAGCAAGTGTGCAGGTGTTGCATGGCTGT
>D8YAWCR01DFASY|test40b
CAACGCGAAGAACCTTACCTAGCCTTGACATACCAAAAAGATTTCAGAGATGAGATTGTG
CCTGCTTGCAGGAATTTGGATACAGGTGTTGCATGG
>D8YAWCR01ATDJN|test40b
CAACGCGAAGAACCTTACCTAGCCTTGACATATTTAAGAATCCGATAGAGATATTGGAGT
GCCTTCGGGAGCTTTCTTACAGGTGCTGCATGG
>D8YAWCR01AHPSG|test40b
CAACGCGAAGAACCTTACCTGGGCTTGAACTGTATTGGTTGTAGGTATCAGAGATGATAC
TAAACCTTCGGGTACTGATATAGAGGTGTTGCATGG
>D8YAWCR01AGHSV|test40b
CAACGCGAAGAACCTTACCTGGGTTTGACATGTACGTAGTAGGAAGCCGAAAGGCGACCC
ACCCCTCGGGGAGCGTACACAGGTGT
>D8YAWCR01BU1H7|test40b
CAACGCGAAGAACCTTACCTGGGTTTGACATCCTTTGACACCCCTGGAAACAGGGTTTTC
CCGACTTGTCGGGACAGAGTGACAGGTGCTGCATGGCTGTCG
>D8YAWCR01BX3BT|test40b
CAACGCGAAGAACCTTACCTGGACTTGACATGCACTTGAAAACTATAGAGATATAGTCCC
TCTTCGGAGCAAGTGTGCAGGTGTTGCATGGCTGT
>D8YAWCR01AMIKH|test40b
CAACGCGAAGAACCTTACCTGGGTTTGACATCCTTTGANACCCCTGGAAACAGGGTTTTC
CCGACTTNTCGGGACAGAGTGACAGGTGGTGCATGGCTGTCG
>D8YAWCR01ALC1I|test40b
CAACGCGAAGAACCTTACCGGGGTTTGACATGTCGATGACGCAGGCAGAGATGTCTGTTT
CTTTCGGGACGTCGACACAGGTGATGCATGGCTGTCG
>D8YAWCR01BYPIG|test40b
CAACGCGAAGAACCTTACCTGGGTTTGACATCCTTTGANACCCCTGGAAACAGGGTTTTC
CCGACTTNTCGGGACAGAGTGACAGGTGCTGCATGGCTGTCG
>D8YAWCR01DWXEW|test40b
CAACGCGAAGAACCTTACCTGGGCTTGAACTGTATTGGTTGTAGGTATCAGAGATGATAC
TAAACCTTCGGGTACTGATATAGAGGTGTTGCATGGCA
>D8YAWCR01AEHCM|test40b
CAACGCGAAGAACCTTACCTGGACTTGACATGCACTTGAAAACTATAGAGATATAGTCCC
TCTTCGGAGCAAGTGTGCAGGTGT
>D8YAWCR01CB1R1|test40b
CAACGCGAAGAACCTTACCGGGGTTTGACATGTCGATGACGCAGGCAGAGATGTCTGTTT
CTTTCGGGACGTCGACACAGGTGCTGCATGGCTGTCG
>D8YAWCR01AIJT3|test40b
CAACGCGAAGAACCTTACCTGGGCTTGACATCCTGTGGATTCTATAGAGATATGGAAGTG
CCCTTTCGGGGGAACACGGAGACAGGTGATGCATGGCTGTCG
>D8YAWCR01DI9IK|test40b
CAACGCGAAGAACCTTACCTGGGCTTAAATGTAGGACGACCGTCCGGGAAACCGGATTTC
TCTTCGGAGCGACTTACAAGGNGTTGCATGGCTGTCG
>D8YAWCR01AGH73|test40b
CAACGCGAAGAACCTTACCTGGGCTTGACATGTACATGCCGGCCGTGGAAACACGGCTTT
CCAGCTTGCTGGACGTGTACACAGGTGTTGCATGGCTGT
>D8YAWCR01CWY9V|test40b
CAACGCGAAGAACCTTACCTGGGCTTGACATGTACATGCCGGCCGTGGAAACACGGCTTT
CCAGCTTGCTGGACGTGTACACAGGTGCTGCATGG
>D8YAWCR01AGJY5|test40b
CAACGCGAAGAACCTTACCTGGACTTGACATGCACTTGAAAACTATAGAGATATAGTCCC
TCTTCGGAGCAAGTGTGCAGGTGCTGCATGG
>D8YAWCR01BG47W|test40b
CAACGCGAAGAACCTTACCTAGCCTTGACATAGACAGAATTTAGTAGAGATATAAAAGTG
CCAGTTTACTGGAGCTGTTATACAGGTG
>D8YAWCR01ALNKQ|test40b
CAACGCGAAGAACCTTACCCAGCCTTGACATTGATGGAATTTTTTGGAAACAAAGAAGTG
CCTTCGGGAGCCTGAAACAGGTGGTGCATGGCTGTCG
>D8YAWCR01A14CN|test40b
CAACGCGAAGAACCTTACCTGGGCTCAAATGCAGAGTGACAGTCCCTGAAAGGGGATTTT
CTTCGGACAGTCTGCAAGGTGGTTGCATGGCTGTCG
>D8YAWCR01A82BY|test40b
CAACGCGAAGAACCTTACCTGGGCTTGAACTGTATTGGTTGTAGGTATCAGAGATGATAC
TAAACCTTCGGGTACTGATATAGAGGTGATGCATGG
>D8YAWCR01AT1UO|test40b
CAACGCGAAGAACCTTACCTGGACTTGACATGCACTTGAAAACTATAGAGATATAGTCCC
TCTTCGGAGCAAGTGTGCAGGTGATGCATGGCTGT
>D8YAWCR01CA9GV|test40b
CAACGCGAAGAACCTTACCTGGGTTTGACATCCTGTGAACGTCTAAGAGATTAGACAGTG
CCTTCGGGAGCACAGAGACAGGTGTTGCATGG
>D8YAWCR01EZG7P|test40b
CAACGCGAAGAACCTTACCTGGGTTNTACTTGCACCTTGGAAACNGGATTTCAC
>D8YAWCR01A2ATR|test40b
CAACGCGAAGAACCTTACCTGGGTTTGACATGTACGTAGTAGGAAGCCGAAAGGCGACCC
ACCCCTCGGGGAGCGTACACAGGTGCTGCATGGCTGTCG
>D8YAWCR01AJR3R|test40b
CAACGCGAAGAACCTTACCAACTCTTGACATCCAGAGAAGAGGCTAGAGATAGCTTTGTG
CCTTCGGGAACTCTGAGACAGGTGTTGCATGGCTGT
>D8YAWCR01ADZ2R|test40b
CAACGCGAAGAACCTTACCTGGGCTTAATGTATGATGACCGTCATTGAATGGAATTCGGT
TCCGTGGTATA
>D8YAWCR01AJ970|test40b
CAACGCGAAGAACCTTACCTGGGTTTGACATCCTTTGACACCCCTGGAAACAGGGTTTTC
CCGACTTGTCGGGACAG
>D8YAWCR01AJBA5|test40b
CAACGCGAAGAACCTTACCTGGACTTGACATGCACTTGAAAACTATAGAGATATAGTCCC
TCTTCGGAGCAAGTGTGCAGGTGT
>D8YAWCR01AY3PP|test40b
CAACGCGAAGAACCTTACCTGGGCTTGAACTGTATTGGTTGTAGGTATCAGAGATGATAC
TAAACCTTCGGGTACTGATATAGAGGTGTTGCATGG
>D8YAWCR01ER8RC|test40b
CAACGCGAAGAACCTTACCTGGGCTTAAATGCAGAATGACAGGTCCTGAAAGGGATTTTT
CTTCGGACATTTTGCAAGGTGATGCATGGCTGT
>D8YAWCR01AEUSA|test40b
CAACGCGAAGAACCTTACCTGGGCTTGAACTGTATTGGTTGTAGGTATCAGAGATGATAC
TAAACCTTCGGGTACTGATATAGAGGTGT
>D8YAWCR01CKNOK|test40b
CAACGCGAAGAACCTTACCTGGGCTTAAATGTAGATTGTATAACTTAGAAATAGGTTTTC
CCTTCGGGGCTATTTACAAGGTGTTGCATGGCTGTCG
>D8YAWCR01DP47K|test40b
CAACGCGAAGAACCTTACCTGGGTTTGACATCCTGTGAATATTGCGTAATTGCAATAGTG
CCTTCGGGAGCACAGAGACAGGTGATGCATGGCTGTCG
>D8YAWCR01AJ1RX|test40b
CAACGCGAAGAACCTTACCTGGGCTTGACATCCTGTGGATTCTATAGAGATATGGAAGTG
CCCTTTCGGGGGAACACGGAGACAGGTGCTGCATGGCTGTCG
>D8YAWCR01ANABH|test40b
CAACGCGAAGAACCTTACCTAGCCTTGATATCCTTGGAATCTCTCAGAGATGAGAGAGTG
CTAGTTTACTAGAGCCAAGTGACAGGTGATG
>D8YAWCR01AFZ36|test40b
CAACGCGAAGAACCTTACCNGGGTTTGACATCCTTTGANACCCCTGGAAACAGGGTTTTC
CCGACTTNTCGGGACAGAGTGACAGGNGTTGCATGGCTGTCG
>D8YAWCR01BU1MT|test40b
CAACGCGAAGAACCTTACCTGGGCTCAAATGCAGAGTGACAGTCCCTGAAAGGGGATTTT
CTTCGGACAGTCTGCAAGGTGTTGCATGGCTGTCG
>D8YAWCR01B4AB2|test40b
CAACGCGAAGAACCTTACCTGGGCTTGAACTGTATTGGTTGTAGGTATCAGAGATGATAC
TAAACCTTCGGGTACTGATATAGAGGTGT
>D8YAWCR01AJOTK|test40b
CAACGCGAAGAACCTTACCTGGGCTTGAACTGTATTGGTTGTAGGTATCAGAGATGATAC
TAAACCTTCGGGTACTGATATAGAGGTGATGCATGGCGT
>D8YAWCR01BZIQ4|test40b
CAACGCGAAGAACCTTACCTAGCCTTGACATATTTAAGAATCCGATAGAGATATTGGAGT
GCCTTCGGGAGCTTTCTTACAGGTGCTGCATGG
>D8YAWCR01BPB1G|test40b
CAACGCGAAGAACCTTNCCTGGGCTTGACATCCTGTGGATTCTATAGAGATATGGAAGTG
CCCTTTCGGGGGAACACGGAGACAGGTGTTGCATGGCTGTCG
>D8YAWCR01AH9IP|test40b
CAACGCGAAGAACCTTACCTGGACTTGACATGCACTTGAAAACTATAGAGATATAGTCCC
TCTTCGGAGCAAGTGTGCAGGTGT
>D8YAWCR01EOBC8|test40b
CAACGCGAAGAACCTTACCTGGGCTTGACATCCTGTGGATTCTATAGAGATATGGAAGTG
CCCTTTCGGGGGAACACGGAGACAGGTGT
>D8YAWCR01AHE3I|test40b
CAACGCGAAGAACCTTACCTGGGCTTGACATGTACATGCCGGCCGTGGAAACACGGCTTT
CCAGCTTGCTGGACGTGTACACAGGTGCTGCATGG
>D8YAWCR01AIWH9|test40b
CAACGCGAAGAACCTTACCTGGGTTTGACATGTACGTAGTAGGAAGCCGAAAGGTGACCC
ACCCCTCGGGGAGCGTACACAGGTGCTGCATGGCTGTCG
>D8YAWCR01AXCGL|test40b
CAACGCGAAGAACCTTACCTGGGCTTGAACTGTATTGGTTGTAGGTATCAGAGATGATAC
TAAACCTTCGGGTACTGATATAGAGGTGCTGCATGG
>D8YAWCR01AEYFI|test40b
CAACGCGAAGAACCTTACCTGGGTTTGACATCCTGTGAATATTGCGTAATTGCAATAGTG
CCTTCGGGAGCACAGAGACAGGTGTTGCATGGCTGTCG
>D8YAWCR01AQI7I|test40b
CAACGCGAAGAACCTTACCTGGGTTTGACATCCTGTGAATATTGCGTAATTGCAATAGTG
CCTTCGGGAGCACAGAGACAGGTGTTGCATGGCTGTCG
>D8YAWCR01BDNIZ|test40b
CAACGCGAAGAACCTTACCTGGGTTTGACATCCTTTGANACCCCTGGAAACAGGGTTTTC
CCGACTTNTCGGGACAGAGTGACAGGNGTTGCATGGCTGTCG
>D8YAWCR01DJB7V|test40b
CAACGCGAAGAACCTTACCTGGGCTTGAACCGCAGATGAAATCCCCTGAAAAGGGGCTTT
CCTTCGGGACATCTGTAGAGGTGTTGCATGGCTGTCG
>D8YAWCR01BSJ1A|test40b
CAACGCGAAGAACCTTACCTGGGTTTGACATGTACGTAGTAGGAAGCCGAAAGGCGACCC
ACCCCTCGGGGAGCGTACACAGGTGTTGCATGGCTGTCG
>D8YAWCR01CR7L9|test40b
CAACGCGAAGAACCTTACCTGGGTTTGACATGTACGTAGTAGGAAGCCGAAAGGCGACCC
ACCCCTCGGGGAGCGTACACAGGTGTTGCATGGCTGTCG
>D8YAWCR01AODII|test40b
CAACGCGAAGAACCTTACCTGGGCTTGACATGTACATGCCGGCCGTGGAAACACGGCTTT
CCAGCTTGCTGGACGTGTACACAGGTGTTGCATGGCTAT
>D8YAWCR01AOP5R|test40b
CAACGCGAAGAACCTTACCTGGACTTGACATGCACTTGAAAACTATAGAGATATAGTCCC
TCTTCGGAGCAAGTGTGCAGGTGGTGCATGGCTGT
>D8YAWCR01AD0HK|test40b
CAACGCGAAGAACCTTACCTAGCCTTGACATACCAAAAAGATTTCAGAGATGAGATTGTG
CCTGCTTGCAGGAATTTGGATACAGGTGTTGCATGG
>D8YAWCR01AT028|test40b
CAACGCGAAGAACCTTACCTGGGCTTAAATGCAGAATGACAGGTCCTGAAAGGGATTTTT
CTTCGGACATTTTGCAAGGTGCTGCATGGCTGTCG
>D8YAWCR01AVWR2|test40b
CAACGCGAAGAACCTTACCAGGGCTTGACATAATATTGACGACATTGGAGACAGTGTTTT
CCCTTCGGGGACAGTATTACAGGTGTTGCATGGCTGTCG
>D8YAWCR01AKA31|test40b
CAACGCGAAGAACCTTACCAACTCTTGACATCCAGAGAAGAGGCTAGAGATAGCTTTGTG
CCTTCGGGAACTCTGAGACAGGTGCTGCATGG
>D8YAWCR01AE9Q7|test40b
CAACGCGAAGAACCTTACCTGGGCTTGAACTGTATTGGTTGTAGGTATCAGAGATGATAC
TAAACCTTCGGGTACTGATATAGAGGTGATGCATGG
>D8YAWCR01BBI1Y|test40b
CAACGCGAAGAACCTTACCCGGGCTCAAATGCTGGACGACAGTCCCTGAAAGGGGATCTC
CTTCGGGCGTCCAGCAAGGTGCTGCATGGCTGTCG
>D8YAWCR01AE9QA|test40b
CAACGCGAAGAACCTTACCTGGGCTTGAACTGTATTGGTTGTAGGTATCAGAGATGATAC
TAAACCTTCGGGTACTGATATAGAGGTGTTGCATGG
>D8YAWCR01BAG06|test40b
CAACGCGAAGAACCTTACCCGGGCTCAAATGCTGGACGACAGTCCCTGAAAGGGGATCTC
CTTCGGGCGTCCAGCAAGGTGCTGCATGGCTGTCG
>D8YAWCR01DV4SV|test40b
CAACGCGAAGAACCTTACCTGGGTTTGACATCCTTTGANACCCCTGGAAACAGGGTTTTC
CCGACTTNTCGGGACAGAGTGACAGGTGGTTGCATGGCTGTCG
>D8YAWCR01A5FIU|test40b
CAACGCGAAGAACCTTACCTGGGCTTGACATCCTGTGGATTCTATAGAGATATGGAAGTG
CCCTTTCGGGGGAACACGGAGACAGGTGATGCATGGCTGTCG
>D8YAWCR01EFNEY|test40b
CAACGCGAAGAACCTTACCCGGGCTCAAATGCTGGACGACAGTCCCTGAAAGGGGATCTC
CTTCGGGCGTCCAGCAAGGTGCTGCATGGCTGTCG
>D8YAWCR01BL43H|test40b
CAACGCGAAGAACCTTACCTGGGTTTGACATCCTGTGAACGTCTAAGAGATTAGACAGTG
CCTTCGGGAGCACAGAGACAGGTGTTGCATGG
>D8YAWCR01ALETH|test40b
CAACGCGAAGAACCTTACCTGGGCTTGAACTGTATTGGTTGTAGGTATCAGAGATGATAC
TAAACCTTCGGGTACTGATATAGAGGTGCTGCATGG
>D8YAWCR01CYKEQ|test40b
CAACGCGAAGAACCTTACCTGGGCTTGAACTGTATTGGTTGTAGGTATCAGAGATGATAC
TAAACCTTCGGGTACTGATATAGAGGTGCTGCATGG
>D8YAWCR01CMBFS|test40b
CAACGCGAAGAACCTTACCTGGGCTTGACATGTACATGCCGGCCGTGGAAACACGGCTTT
CCAGCTTGCTGGACGTGTACACAGGTGATGCATGGCTGT
>D8YAWCR01EO7G5|test40b
CAACGCGAAGAACCTTACCTGANTCTANNACTTAAACNAATTANAGANATNTGGCCTNTC
CG
>D8YAWCR01ANYFZ|test40b
CAACGCGAAGAACCTTACCTGGGCTTGACATGTACATGCCGGCCGTGGAAACACGGCTTT
CCAGCTTGCTGGACGTGTACACAGGTGATGCATGGCTGT
>D8YAWCR01DTBWN|test40b
CAACGCGAAGAACCTTACCTGGACTTGACATGCACTTGAAAACTATAGAGATATAGTCCC
TCTTCGGAGCAAGTGTGCAGGTGATGCATGGCTGT
>D8YAWCR01ALP2K|test40b
CAACGCGAAGAACCTTACCTGGGCTTGAACTGTATTGGTTGTAGGTATCAGAGATGATAC
TAAACCTTCGGGTACTGATATAGAGGTGTTGCATGG
>D8YAWCR01D25N4|test40b
CAACGCGAAGAACCTTACCTGGGCTCAAATGCAGAGTGACAGTCCCTGAAAGGGGATTTT
CTTCGGACAGTCTGCAAGGTGCTGCATGGCTGTCG
>D8YAWCR01AKXZ2|test40b
CAACGCGAAGAACCTTACCTAGCCTTGACATTGATTGAATACACCAGAGATGGAGTAGTG
CCTTTCGGGGAACATGAAAACAGGTGTTGCATGGCTGTCG
>D8YAWCR01CAXYQ|test40b
CAACGCGAAGAACCTTACCTGGACTTGACATGCACTTGAAAACTATAGAGATATAGTCCC
TCTTCGGAGCAAGTGTGCAGGTGGTGCATGGCTGT
>D8YAWCR01E0I82|test40b
CAACGCGAAGAACCTTACCTGGGCTTGACATGTACATGCCGGCCGTGGAAACACGGCTTT
CCAGCTTGCTGGACGTGTACACAGGTGTTGCATGGCTGT
>D8YAWCR01EJT87|test40b
CAACGCGAAGAACCTTACCTGGGTTTGACATCCTTTGANACCCCTGGAAACAGGGTTTTC
CCGACTTNTCGGGACAGAGTGACAGGTGATGCATGGCTGTCG
>D8YAWCR01DLU76|test40b
CAACGCGAAGAACCTTACCTAGCCTTGACATATTTAAGAATCCGATAGAGATATTGGAGT
GCCTTCGGGAGCTTTCTTACAGGTGGTGCATGGCTGTCG
>D8YAWCR01AEOWF|test40b
CAACGCGAAGAACCTTACCTGGGCTTAAATGTAGATTGTATAACTTAGAAATAGGTTTTC
CCTTCGGGCTATTTACAAGGTGGTGCATGGCTGTCG
>D8YAWCR01AGQ4N|test40b
CAACGCGAAGAACCTTACCTGGGCTTGAACCGCAGATGAAATCCCCTGAAAAGGGGCTTT
CCTTCGGGACATCTGTAGAGGTGTTGCATGGCTGTCG
>D8YAWCR01AHJO5|test40b
CAACGCGAAGAACCTTACCTGGGCTTGAACTGTATTGGTTGTAGGTATCAGAGATGATAC
TAAACCTTCGGGTACTGATATAGAGGTGTTGCATGG
>D8YAWCR01BDZI2|test40b
CAACGCGAAGAACCTTACCTGGGCTTGAACTGTATTGGTTGTAGGTATCAGAGATGATAC
TAAACCTTCGGGTACTGATATAGAGGTGTTGCATGG
>D8YAWCR01AJFBX|test40b
CAACGCGAAGAACCTTACCTGGGCTTGAACCGCAGATGAAATCCCCTGAAAAGGGCTTTC
CTTCGGGACATCTGTAGGAGGTGCTGCATGGCTGTCG
>D8YAWCR01AKMQN|test40b
CAACGCGAAGAACCTTACCAACTCTTGACATCCAGAGAAGAGGCTAGAGATAGCTTTGTG
CCTTCGGGAACTCTGAGACAGGTGATGCATGGCTGT
>D8YAWCR01E5GB0|test40b
CAACGCGAAGAACCTTACCTGGACTTGACATGCACTTGAAAACTATAGAGATATAGTCCC
NTCTTCGGAGCAAGTGTGCAGGTGGTGCATGG
>D8YAWCR01ANHZB|test40b
CAACGCGAAGAACCTTACCTGGACTTGACATGCACTTGAAAACTATAGAGATATAGTCCC
TCTTCGGAGCAAGTGTGCAGGTG
>D8YAWCR01ATZPM|test40b
CAACGCGAAGAACCTTACCTGGGCTTGACATGTACATGCCGGCCGTGGAAACACGGCTTT
CCAGCTTGCTGGACGTGTACACAGGTGCTGCATGG
>D8YAWCR01AL8SA|test40b
CAACGCGAAGAACCTTACCTGGGCTTGACATGTACATGCCGGCCGTGGAAACACGGCTTT
CCAGCTTGCTGGACGTGTACACAGGTGATGCATGGCTGT
>D8YAWCR01ALXSE|test40b
CAACGCGAAGAACCTTACCTGGGTTTGACATCCTGTGAACGTCTAAGAGATTAGACAGTG
CCTTCGGGAGCACAGAGACAGGTGTTGCATGG
>D8YAWCR01B932G|test40b
CAACGCGAAGAACCTTACCTGGGTTTGACATGTACGTAGTAGGAAGCCGAAAGGCGACCC
ACCCCTCGGGGAGCGTACACAGGTGTT
>D8YAWCR01BLKA3|test40b
CAACGCGAAGAACCTTACCTGGGTTTGACATGTACGTAGTAGGAAGCCGAAAGGCGACCC
ACCCCTCCGGGGAGGCGTACACAGGTGCTGCATGGCTGTCG
>D8YAWCR01AZUFE|test40b
CAACGCGAAGAACCTTACCAACTCTTGACATCCAGAGAAGAGGCTAGAGATAGCTTTGTG
CCTTCGGGAACTCTGAGACAGGTGGTGCATGGCTGT
>D8YAWCR01AP7E5|test40b
CAACGCGAAGAACCTTACCTGGGCTTGAACTGTATTGGTTGTAGGTATCAGAGATGATAC
TAAACCTTCGGGTACTGATATAGAGGTGTTGCATGG
>D8YAWCR01AMPZ1|test40b
CAACGCGAAGAACCTTACCTGGGCTTAAATGCAGAATGACAGGTCCTGAAAGGGATTTTT
CTTCGGACATTTTGCAAGGTGTTGCATGGCTGTCG
>D8YAWCR01E2DFF|test40b
CAACGCGAAGAACCTTACCTGGGCTTGACATCCTGTGGATTCTATAGAGATATGGAAGTG
CCCTTTCGGGGGAACACGGAGACAGGTGTTGCATGGCTGTCG
>D8YAWCR01AIU3E|test40b
CAACGCGAAGAACCTTACCTGGGCTTGAACTGTATTGGTTGTAGGTATCAGAGATGATAC
TAAACCTTCGGGTACTGATATAGAGGTGT
>D8YAWCR01EXI3Q|test40b
CAACGCGAAGAACCTTACCAACTCTTGACATCCAGAGAAGAGGCTAGAGATAGCTTTGTG
CCTTCGGGAACTCTGAGACAGGTGCTGCATGG
>D8YAWCR01D7MFK|test40b
CAACGCGAAGAACCTTACCTGGGTTTGACATCCTTTGACACCCCTGGAAACAGGGTTTTC
CCGACTTGTCGGGACAGAGTGACAGGTGT
>D8YAWCR01CTU5T|test40b
CAACGCGAAGAACCTTACCTGGGCTTGACATGTACATGCCGGCCGTGGAAACACGGCTTT
CCAGCTTGCTGGACGTGTACACAGGTGCTGCATGG
>D8YAWCR01A91P3|test40b
CAACCGAAGAACCTTACCAACTCTTGACATCCAGAGAAGAGGCTAGAGATAGCTTTGTGC
CTTCGGGAACTCTGAGACAGGTGTTGCATGG
>D8YAWCR01ER3QQ|test40b
CAACGCGAAGAACCTTACCTGGGCTTGAACTGTATTGGTTGTAGGTATCAGAGATGATAC
TAAACCTTCGGGTACTGATATAGAGGTGCTGCATGG
>D8YAWCR01E01OL|test40b
CAACGCGAAGAACCTTACCTAGCCTTGACATTGATTGAATACACCAGAGATGGAGTAGTG
CCTTTCGGGGAACATGAAAACAGGTGTTGCATGGCTGTCG
>D8YAWCR01BMODE|test40b
CAACGCGAAGAACCTTACCTAGCCTTGACATATTTAAGAATCCGATAGAGATATTGGAGT
GCCTTCGGGAGCTTTCTTACAGGTGTTGCATGGCTGTCG
>D8YAWCR01A1OY0|test40b
CAACGCGAAGAACCTTACCTGGACTTGACATGCACTTGAAAACTATAGAGATATAGTCCC
TCTTCGGAGCAAGTGTGCAGGTGTTGCATGGCTGT
>D8YAWCR01AHK43|test40b
CAACGCGAAGAACCTTACCTGGACTTGACATGCACTTGAAAACTATAGAGATATAGTCCC
TCTTCGGAGCAAGTGTGCAGGTGTTGCATGGCTGT
>D8YAWCR01AI2VY|test40b
CAACGCGAAGAACCTTACCTGGACTTGACATGCACTTGAAAACTATAGAGATATAGTCCC
NTTCGGAGCAAGTGTGCAGGTGT
>D8YAWCR01ASGYM|test40b
CAACGCGAAGAACCTTACCTAGCCTTGACATACTACAGAATTTGACAGAGATGTTGGAGT
GCCTTCGGGAGCTGTAATACAGGTGTTGGATGGCTGT
>D8YAWCR01E2GAD|test40b
CACGCGAAGAACCTTACCTGGGCTTAAATGTAGATTGTATAACTTAGAAATAGGTTTTCC
CTTCGGGGCTATTTACAAGGTGTTGCATGGCTGTCG
>D8YAWCR01AJCYD|test40b
CAACGCGAAGAACCTTACCTGGGCTTAAATGCAGAATGACAGGTCCTGAAAGGGATTTTT
CTTCGGACATTTTGCAAGGTGGTGCATGGCTGTCG
>D8YAWCR01DCN4A|test40b
CAACGCGAAGAACCTTACCTAGCCTTGACATACCAAAAAGATTTCAGAGATGAGATTGTG
CCTGCTTGCAGGAATTTGGATACAGGTGCTGCATGGCTGT
>D8YAWCR01AJUZD|test40b
CAACGCGAAGAACCTTACCTGGGCTTAAATGTAGGACGACCGTCCGGGAAACCGGATTTC
TCTTCGGAGCGACTTACAAGGTGTTGCATGGCTGTCG
>D8YAWCR01AG41T|test40b
CAACGCGAAGAACCTTACCTGGGCTTGAACTGTATTGGTTGTAGGTATCAGAGATGATAC
TAAACCTTCGGGTACTGATATAGAGGTGTTGCATGG
>D8YAWCR01ALGGW|test40b
CAACGCGAAGAACCTTACCTGGGCTTGACATCCTGTGGATTCTATAGAGATATGGAAGTG
CCCTTTCGGGGGAACACGGAGACAGGTGGTGCATGGCTGTCG
>D8YAWCR01AHEGD|test40b
CAACGCGAAGAACCTTACCAACTCTTGACATCCAGAGAAGAGGCTAGAGATAGCTTTGTG
CCTTCGGGAACTCTGAGACAGGTGT
>D8YAWCR01AJV0C|test40b
CAACGCGAAGAACCTTACCTGGACTTGACATGCACTTGAAAACTATAGAGATATAGTCCC
TCTTCGGAGCAAGTGTGCAGGTGTTGCATGGCTGT
>D8YAWCR01ARBOG|test40b
CAACGCGAAGAACCTTACCTGGGCTTGAACTGTATTGGTTGTAGGTATCAGAGATGATAC
TAAACCTTCGGGTACTGATATAGAGGTGCTGCATGG
>D8YAWCR01BSODE|test40b
CAACGCGAAGAACCTTACCTGGGTTTGACATCCTTTGANACCCCTGGAAACAGGGTTTTC
CCGACTTNTCGGGACAGAGTGACAGGNGTTGCATGGCTGTCG
>D8YAWCR01AI1L0|test40b
CAACGCGAAGAACCTTACCTGGGTTTGACATCCTGTGAACGTCTAAGAGATTAGACAGTG
CCTTCGGGAGCACAGAGACAGGTGCTGCATGGCTGT
>D8YAWCR01BI5NJ|test40b
CAACGCGAAGAACCTTACCTGGACTTGACATGCACTTGAAAACTATAGAGATATAGTCCC
TCTTCGGAGCAAGTGTGCAGGTGT
>D8YAWCR01CG6A1|test40b
CAACGCGAAGAACCTTACCTGGGCTTGACATCCTGTGGATTCTATAGAGATATGGAAGTG
CCCTTTCGGGGGAACACGGAGACAGGTGATGCATGGCTGTCG
>D8YAWCR01AQ6RS|test40b
CAACGCGAAGAACCTTACCTGGGTTTGACATCCTTTGANACCCCTGGAAACAGGGTTTTC
CCGACTTNTCGGGACAGAGTGACAGGTGATGCATGGCTGTCG
>D8YAWCR01DKKKN|test40b
CAACGCGAAGAACCTTACCAACTCTTGACATCCAGAGAAGAGGCTAGAGATAGCTTTGTG
CCTTCGGGAACTCTGAGACAGGTGCTGCATGG
>D8YAWCR01AORXT|test40b
CAACGCGAAGAACCTTACCGGGGCTTGACATTCCCCTGAAGTCCCCGAGAAATCGGGGAT
CTCCCTTCGGGGACAGGGGAACAGGTGCTGCATGGCTGTCG
>D8YAWCR01AHE3O|test40b
CAACGCGAAGAACCTTACCTGGACTTGACATGCACTTGAAAACTATAGAGATATAGTCCC
TCTTCGGAGCAAGTGTGCAGGTGTTGCATGGCTGT
>D8YAWCR01D6BFS|test40b
CAACGCGAAGAACCTTACCTGGACTTGACATGCACTTGAAAACTATAGAGATATAGTCCC
TCTTCGGAGCAAGTGTGCAGGTGTTGCATGGCTGT
>D8YAWCR01AITBH|test40b
CAACGCGAAGAACCTTACCTGGGTTTGACATCCTTTGACACCCCTGGAAACAGGGTTTTC
CCGACTTGTCGGGACAGAGTGACAGGTGATGCATGGCTGTCG
>D8YAWCR01AJ642|test40b
CAACGCGAAGAACCTTACCTGGGTTTGACATGTACGTAGTAGGAAGCCGAAAGGCGACCC
ACCCCTCGGGGAGCGTACACAGGTGCTGCATGGCTGTCG
>D8YAWCR01AUZEX|test40b
CAACGCGAAGAACCTTACCAACTCTTGACATCCAGAGAAGAGGCTAGAGATAGCTTTGTG
CCTTCGGGAACTCTGAGACAGGTGTTGCATGGCTGT
>D8YAWCR01B0DML|test40b
CAACGCGAAGAACCTTACCTGGGCTTGAACTGTATTGGTTGTAGGTATCAGAGATGATAC
TAAACCTTCGGGTACTGATATAGAGGTGTTGCATGG
>D8YAWCR01AM603|test40b
CAACGCGAAGAACCTTACCTGGGTTTGACATCCTTTGACACCCCTGGAAACAGGGTTTTC
CCGACTTGTCGGGACAGAGTGACAGGTGTGCATGGCGNGTTCGG
>D8YAWCR01E3E74|test40b
CAACGCGAAGAACCTTACCTGGGCTTGACATCCTGTGGATTCTATAGAGATATGGAAGTG
CCCTTTCGGGGGAACACGGAGACAGGTGATGCATGGCTGTCG
>D8YAWCR01AKEQ8|test40b
CAACGCGAAGAACCTTACCAACTCTTGACATCCAGAGAAGAGGCTAGAGATAGCTTTGTG
CCTTCGGGAACTCTGAGACAGGTGCTGCATGG
>D8YAWCR01DNSW8|test40b
CAACGCGAAGAACCTTACCTGGGTTTGACATCCTGTGAATATTGCGTAATTGCAATAGTG
CCTTCGGGAGCACAGAGACAGGTGCTGCATGG
>D8YAWCR01CLEF6|test40b
CAACGCGAAGAACCTTACCTGGACTTGACATGCACTTGAAAACATATAGAGATATAGTCC
CTCTTCGGAGGCAAGTGTGCAGGTG
>D8YAWCR01AGHK6|test40b
CAACGCGAAGAACCTTACCTGGGCTTAAATGTATGATGACCGCTTCTGAAAAGGAGTTTC
CCTTCGGGGCATTATACAAGGTGTTGCATGGCTGTCG
>D8YAWCR01AS0LA|test40b
CAACGCGAAGAACCTTACCTGGACTTGACATGCACTTGAAAACTATAGAGATATAGTCCC
TCTTCGGAGCAAGTGTGCAGGTGTTGCATGGCTGT
>D8YAWCR01AYEX5|test40b
CAACGCGAAGAACCTTACCTGGGCTTGAACTGTATTGGTTGTAGGTATCAGAGATGATAC
TAAACCTTCGGGTACTGATATAGAGGTGCTGCATGG
>D8YAWCR01E6383|test40b
CAACGCGAAGAACCTTACCGGGGCTTGACATTCCCCTGAAGTCCCCGAGAAATCGGGGAT
CTCCCTTCGGGGACAGGGAANNNCAGGTTGTTGCATGGCTGTCG
>D8YAWCR01AHCC4|test40b
CAACGCGAAGAACCTTACCTGGACTTGACATGCACTTGAAAACTATAGAGATATAGTCCC
TCTTCGGAGCAAGTGTGCAGGTGCTGCATGG
>D8YAWCR01AEH77|test40b
CAACGCGAAGAACCTTACCTGGGCTTGACATGTACATGCCGGCCGTGGAAACACGGCTTT
CCAGCTTGCTGGACGTGTACACAGGTG
>D8YAWCR01ALZRI|test40b
CAACGCGAAGAACCTTACCTAGCCTTGACATATTTAAGAATCCGATAGAGATATTGGAGT
GCCTTCGGGAGCTTTCTTACAGGTGTTGCATGGCTGTCG
>D8YAWCR01AIO8X|test40b
CAACGCGAAGAACCTTACCTGGACTTGACATGCACTTGAAAACTATAGAGATATAGTCCC
TCTTCGGAGCAAGTGTGCAGGTGATGCATGGCTGT
>D8YAWCR01EKF9Y|test40b
CAACGCGAAGAACCTTACCTGGGCTTAAATGTAGATTGTATAACTTAGAAATAGGTTTTC
CCTTCGGGGCTATTTACAAGGTGATGCATGGCTGTCG
>D8YAWCR01AWLRV|test40b
CAACGCGAAGAACCTTACCTGGGTTTGACATCCTGTGAATATTGCGTAATTGCAATAGTG
CCTTCGGGAGCACAGAGACAGGTGTTGCATGGCTGTCG
>D8YAWCR01AJIQ7|test40b
CAACGCGAAGAACCTTACCAACTCTTGACATCCAGAGAAGAGGCTAGAGATAGCTTTGTG
CCTTCGGGAACTCTGAGACAGGTGTTGCATGGCTGT
>D8YAWCR01EI27Y|test40b
CAACGGAAGAACCTTACCTGGACTTGACATGCACTTGAAAACTATAGAGATATAGTCCCT
CTTCGGAGCAAGTGTGCAGGTGTTGCATGG
>D8YAWCR01AJZFI|test40b
CAACGCGAAGAACCTTACCTAGCCTTGACATACCAAAAAGATTTCAGAGATGAGATTGTG
CCTGCTTGCAGGAATTTGGATACAGGTGTTGCATGG
>D8YAWCR01BDI53|test40b
CAACGCGAAGAACCTTACCTGGGTTTGACATGTACGTAGTAGGAAGCCGAAAGGCGACCC
ACCCCTCGGGGAGCGTACACAGGTGTTGCATGGCTGTCG
>D8YAWCR01AHUEP|test40b
CAACGCGAAGAACCTTACCCAGACTTGACATCCTGTGAACCCCTCAGAGACGTGGGGGTG
CCTTCGGGAGCACAGAGACAGGTGTTGCATGGCTGTCG
>D8YAWCR01ESV1B|test40b
CAACGCGAAGAACTTACCTGGGTTTGACATGTACGTAGTAGGAAGCCGAAAGGCGACCCA
CCCCTCGGGGAGCGTACACAGGTGATGCATGGCTGTCG
>D8YAWCR01BAHDH|test40b
CAACGCGAAGAACCTTACCTGGGCTTAAATGTAGGACGACCGTCCGGGAAACCGGATTTC
TCTTCGGAGCGACTTACAAGGTGATGCATGGCTGTCG
>D8YAWCR01CO211|test40b
CAACGCGAAGAACCTTACCTAGCCTTGACATTGATTGAACGAACCAGAGATGGATCGGTG
CCCTTCGGGGAACATGAAAACAGGTGTTGCATGGCTGTCG
>D8YAWCR01E29PN|test40b
CAACGCGAAGAACCTTACCTGGGCTTAAATGTATGATGACCGCTTCTGAAAAGGAGTTTC
CCTTCGGGGCATTATACAAGGTGCTGCATGGCTGTCG
>D8YAWCR01AFJP3|test40b
CAACGCGAAGAACCTTACCTGGGTTTGACATCCTGTGAACGTCTAAGAGATTAGACAGTG
CCTTGGGA
>D8YAWCR01AQ8FN|test40b
CAACGCGAAGAACCTTACCTGGGCTTGACATGTACATGCCGGCCGTGGAAACACGGCTTT
CCAGCTTGCTGGACGTGTACACAGGTGTTGCATGGCTGT
>D8YAWCR01AIGJ8|test40b
CAACGGAAGAACCTTACCTAGCCTTGACATAGACNGAATTTAGTAGAGATNTAAAAAGTG
CCAGTTTACTGGAGCNGTTATACAGGNATGCAT
>D8YAWCR01E4TUH|test40b
CAACGCGAAGAACCTTACCTGGGCTTGACATCCTGTGGATTCTATAGAGATATGGAAGTG
CCCTTTCGGGGGAACACGGAGACAGGTGGTGCATGGCTGTCG
>D8YAWCR01CXKGL|test40b
CAACGCGAAGAACCTTACCTGGGCTTGAACTGTATTGGTTGTAGGTATCAGAGATGATAC
TAAACCTTCGGGTACTGATATAGAGGTGTTGCATGG
>D8YAWCR01AK5W0|test40b
CAACGCGAAGAACCTTACCAACTCTTGACATCCAGAGAAGAGGCTAGAGATAGCTTTGTG
CCTTCGGGAACTCTGAGACAGGTGCTGCATGG
>D8YAWCR01BJLCL|test40b
CAACGCGAAAACCTTACCTGGGCTTAAATGTATGATGACCGCTTCTAAAAGGAGTTTCCC
TTCGGGGCATTATACAAGGTGTTGCATGGCTGTCG
>D8YAWCR01AHEJA|test40b
CAACGCGAAGAACCTTACCTGGACTTGACATGCACTTGAAAACTATAGAGATATAGTCCC
TCTTCGGAGCAAGTGTGCAGGTGATGCATGGCTGT
>D8YAWCR01AT1SX|test40b
CAACGCGAAGAACCTTACCTGGGTTTGACATGTACGTAGTAGGAAGCCGAAAGGCGACCC
ACCCCTCGGGGAGCGTACACAGGTGTTGCATGGCTGTCG
>D8YAWCR01AZ4NF|test40b
CAACGCGAAGAACCTTACCTGGGTTTGACATCCTGTGAACGTCTAAGAGATTAGACAGTG
CCTTCGGGAGCACAGAGACAGGTGCTGCATGGCTGT
>D8YAWCR01BQ8CK|test40b
CAACGCGAATAACCTTACCTGGGCTTGACATGTACATGCCGGCCGTGGAAACACGGCTTT
CCAGCTTGCTGGACGTGTACACAGGTGTTGCATTGGCTGT
>D8YAWCR01AITPW|test40b
CAACGCGAAGAACCTTACCTGGACTTGACATGCACTTGAAAACTATAGAGATATAGTCCC
TCTTCGGAGCAAGTGTGCAGGTGGTGCATGGCTGT
>D8YAWCR01AIUY0|test40b
CAACGCGAAGAACTTTACCTGGGCTTAAATGTAGGACGACCGTCCGGGAAACCGGATTTC
TCTTCGGAGCGACTTNCAAGGNGTTGCATGGCTGTCG
>D8YAWCR01ARABA|test40b
CAACGCGAAGAACCTTACCTGGGTTTGACATCCTGTGAATATTGCGTAATTGCAATAGTG
CCTTCGGGAGCACAGAGACAGGTGGTGCATGGCTGTCG
>D8YAWCR01APJUD|test40b
CAACGCGAAGAACCTTACCTGGGCTTGAACTGTATTGGTTGTAGGTATCAGAGATGATAC
TAAACCTTCGGGTACTGATATAGAGGTGCTGCATG
>D8YAWCR01DPDHI|test40b
CAACGCGAAGAACCTTACCTGGGCTTAAATGTAGGACGACCGTCCGGGAAACCGGATTTC
TCTTCGGAGCGACTTACAAGGTGTTGCATGGCTGTCG
>D8YAWCR01B04FR|test40b
CAACGCGAAGAACCTTACCTGGGCTTAAATGTAGGACGACCGTCCGGGAAACCGGATTTC
TCTTCGGAGCGACTTACAAGGTGTTGCATGGCTGTCG
>D8YAWCR01CSZES|test40b
CAACGCGAAGAACCTTACCTAGCCTTGACATACCAAAAAGATTTCAGAGATGAGATTGTG
CCTGCTTGCAGGAATTTGGATACAGGTGATGCATGGCGTGTTCGG
>D8YAWCR01AQHVX|test40b
CAACGCGAAGAACCTTACCTGGACTTGACATGCACTTGAAAACTATAGAGATATAGTCCC
TCTTCGGAGCAAGTGTGCAGGTGTTGCATGGCTGT
>D8YAWCR01AL3EX|test40b
CAACGCGAAGAACCTTACCCAGACTTGACATCCTGTGAACCTCTTAGAAATAAGAGGGTG
CCTTCGGGAGCACAGAGACAGGTGATGCATGGCTGTCG
>D8YAWCR01AQIK0|test40b
CAACGCGAAGAACCTTACCTGGGCTTGAACTGTATTGGTTGTAGGTATCAGAGATGATAC
TAAACCTTCGGGTACTGATATAGAGGTGGTGCATGG
>D8YAWCR01BKRBX|test40b
CAACGCGAAGAACCTTACCAACTCTTGACATCCAGAGAAGAGGCTAGAGATAGCTTTGTG
CCTTCGGGAACTCTGAGACAGGTGTTGCATGGCTGT
>D8YAWCR01AVPIM|test40b
CAACGCGAAGAACCTTACCTGGGTTTGACATCCTGTGAATATTGCGTAATTGCAATAGTG
CCTTCGGGAGCACAGAGACAGGTGTTGCATGGCTGTCG
>D8YAWCR01BORQ6|test40b
CAACGCGAAGAACCTTACCTAGCCTTGACATATTTAAGAATCCGATAGAGATATTGGAGT
GCCTTCGGGAGCTTTCTTACAGGTGATTGCATGGCTGTCG
>D8YAWCR01AF18J|test40b
CAACGCGAAGAACCTTACCTGGGCTCAAATGCAGAGTGACAGTCCCTGAAAGGGGATTTT
CTTCGGACAGTCTGCAAGGTGTTGCATGGCTGTCG
>D8YAWCR01ATP16|test40b
CAACGCGAAGAACCTTACCTGGGCTTAAATGTAGGACGACCGTCCGGGAAACCGGATTTC
TCTTCGGAGCGACTTACAAGGTGTTGCATGGCTGTCG
>D8YAWCR01AEXGF|test40b
CAACGCGAAGAACCTTACCTGGACTTGACATGCACTTGAAAACTATAGAGATATAGTCCC
TCTTCGGAGCAAGTGTGCAGGTGTTGCATGGCTGT
>D8YAWCR01BKIKX|test40b
CAACGCGAAGAACCTTACCAACTCTTGACATCCAGAGAAGAGGCTAGAGATAGCTTTGTG
CCTTCGGGAACTCTGAGACAGGTGTTGCATGGCTGT
>D8YAWCR01COQJE|test40b
CAACGCGAAGAACCTTACCTGGGTTTGACATCCTTTGANACCCCTGGAAACAGGGTTTTC
CCGACTTNTCGGGACAGAGTGACAGGTGGTGCATGGCTGTCG
>D8YAWCR01AGXAG|test40b
CAACGCGAAGAACCTTACCTAGCCTTGACATACCAAAAAGATTTCAGAGATGAGATTGTG
CCTGCTTGCAGGAATTTGGATACAGGTGTTGCATGG
>D8YAWCR01CCONY|test40b
CAACGCAAGAACCTTACCTGGGTTTGACATGTACGTAGTAGGAAGCCGAAAGGCGACCCA
CCCCTCGGGGAGCGTACACAGGTGG
>D8YAWCR01D99AI|test40b
CAACGCGAAGAACCTTACCTGGGTTTGACATCCTGTGAACGTCTAAGAGATTAGACAGTG
CCTTCGGGAGCACAGAGACAGGTGGTGCATGG
>D8YAWCR01AHS4U|test40b
CAACGCGAAGAACCTTACCGGGGTTTGACATGATAGCGAAGTCTGCAGAGATGTAGACGC
CTTTCGGGGCGCTATGACAGGTGGTTGCATGGCTGTCG
>D8YAWCR01A4RN7|test40b
CAACGCGAAGAACCTTACCTGGGCTTGAACTGTATTGGTTGTAGGTATCAGAGATGATAC
TAAACCTTCGGGTACTGATATAGAGGTGTTGCATGG
>D8YAWCR01AEBXN|test40b
CAACGCGAAGAACCTTACCTGGGCTTGACATGTACATGCCGGCCGTGGAAACACGGCTTT
CCAGCTTGCTGGACGTGTACACAGGTGATGCATGG
>D8YAWCR01CR8GV|test40b
CAACGCGAAGAACCTTACCAGGGTTTGACATGCTGGAAGTAGAAACCCGAAAGGGTGCCC
ATCCGTATCCAGTCGGAAGCCAGCACAGGTGATGCATGGCTGTCG
>D8YAWCR01DYH3C|test40b
CAACGCGAAGAACCTTACCTGGGTTTGACATCCTTTGANACCCCTGGAAACAGGGTTTTC
CCGACTTNTCGGGACAGAGTGACAGGTGATGCATGGCTGTCG
>D8YAWCR01A6TZK|test40b
CAACGCGAAGAACCTTACCTGGGCTTAAATGTAGATTGTATAACTTNGAAATAGGTTTTC
CCTTCGGGGCNATTTACAAGGNGTTGCATGGCTGTCG
>D8YAWCR01BMS6V|test40b
CAACGCGAAGAACCTTACCTGGGTTTGACATCCTTTGACACCCCTGGAAACAGGGTTTTC
CCGACTTGTCGGGACAGAGTGACAGGTGATGCATGGCTGTCG
>D8YAWCR01AFHB9|test40b
CAACGCGAAGAACCTTACCTGGGCTTGACATCCTGTGGATTCTATAGAGATATGGAAGTG
CCCTTTCGGGGGAACACGGAGACAGGTGTTGCTGGCTGTCGCG
>D8YAWCR01CNDIV|test40b
CAACGCGAAGAACCTTACCTAGCCTTGACATATTTAAGAATCCGATAGAGATATTGGAGT
GCCTTCGGGAGCTTTCTTACAGGTGATGCATGGCTGTCG
>D8YAWCR01ALCS8|test40b
CAACGCGAAGAACCTTACCTGGGTTTGACATCCTGTGAATATTGCGTAATTGCAATAGTG
CCTTCGGGAGCACAGAGACAGGTGCTGCATGG
>D8YAWCR01AJX54|test40b
CAACGCGAAGAACCTTACCAACTCTTGACATCCAGAGAAGAGGCTAGAGATAGCTTTGTG
CCTTCGGGAACTCTGAGACAGGTGGTGCATGGCTGT
>D8YAWCR01AEEZ3|test40b
CAACGCGAAGAACCTTACCTGGGCTTGAACTGTATTGGTTGTAGGTATCAGAGATGATAC
TAAAACCTTCGGGTACTGATATAGAGGTGG
>D8YAWCR01E7GDH|test40b
CAACGTGAAGAACCTTACCTGGGTTTGACATCCTGTGAATATTGCGTAATTGCAATAGTG
CCTTCGGGAGCACAGAGACNGGTTGTTGCTGGCTGTCGCGT
>D8YAWCR01CC63Q|test40b
CAACGCGAAGAACCTTACCTAGCCTTGACATTGATTGAATACACCAGAGATGGAGTAGTG
CCTTTCGGGGAACATGAAAACAGGTGCTGCATGGCTGTCG
>D8YAWCR01AEA66|test40b
CAACGCGAAGAACCTTACCNGGGTTTGACATCCTTTGANACCCCTGGAAACAGGGTTTTC
CCGACTTNTCGGGACAGAGTGACAGGTGATGCATGGCTGTCG
>D8YAWCR01E7DTQ|test40b
CAACGCGAAGAACCTTACCTGGGCTTAAATGTAGGACGACCGTCCGGGAAACCGGATTTC
TCTTCGGAGCGACTTNACAAGGTGTTGCATGGCTGTCG
>D8YAWCR01BJ7A0|test40b
CAACGCGAAGAACCTTACCTGGGTTTGACATGTACGTAGTAGGAAGCCGAAAGGCGACCC
ACCCCTCGGGGAGCGTACACAGGTGGTGCATGGCTGTCG
>D8YAWCR01E23GN|test40b
CAACGCGAAGAACCTTACCTGGGCTTGAACTGTATTGGTTGTAGGTATCAGAGATGATAC
TAAACCTTCGGGTTGACTGATATAGAGGTGGCTGCATGG
>D8YAWCR01ALSMQ|test40b
CAACGCGAAGAACCTTACCNGGGTTTGACATCCTTTGANACCCCTGGAAACAGGGTTTTC
CCGACTTNTCGGGACAGAGTGACAGGNGTTGCATGGCTGTCG
>D8YAWCR01EQV2X|test40b
CAACGCGAAGAACCTTACCTGGGCTTAAATGCAGAATGACAGGTCCTGAAAGGGATTTTT
CTTCGGACATTTTGCAAGGTGTTGCATGGCTGTCG
>D8YAWCR01CM2FG|test40b
CAACGCGAAGAACCTTACCTGGGCTTGAACTGTATTGGTTGTAGGTATCAGAGATGATAC
TAAACCTTCGGGTACTGATATAGAGGTGTTGCATGG
>D8YAWCR01E4532|test40b
CAACGCGAAGAACCTTACCTGGGCTTAAATGCAGAATGACAGGTCCTGAAAGGGATTTTT
CTTCGGACATTTTGCAAGGTGTTGCATGGCTGTCG
>D8YAWCR01AHJF8|test40b
CAACGCGAAGAACCTTACCTGGGCTTGAACTGTATTGGTTGTAGGTATCAGAGATGATAC
TAAACCTTCGGGTACTGATATAGAGGTGCTGCATGG
>D8YAWCR01BNNWG|test40b
CAACGCGAAGAACCTTACCTGGGCTTGACATCCTGTGGATTCTATAGAGATATGGAAGTG
CCCTTTCGGGGGAACACGGAGACAGGTGG
>D8YAWCR01E1HNC|test40b
CAACGCGAAGAACCTTACCTGGGCTTGAACTGTATTGGTTGTAGGTATCAGAGATGATAC
TAAACCTTCGGGTACTGATATAGAGGTGATGCATGG
>D8YAWCR01E4NLH|test40b
CAACGCAACCTTACCTGGGTTTGACATCCTTTGANACCCCTGGAAACAGGGTTTTCCCGA
CTTNTCGGGACAGAGTGACAGGTGCTGCATGGCTGTCG
>D8YAWCR01BBYPU|test40b
CAACGCGAAGAACCTTACCTGGGCTTGACATGTACATGCCGGCCGTGGAAACACGGCTTT
CCAGCTTGCTGGACGTGTACACAGGTGTTGCATGGCTGT
>D8YAWCR01AH02A|test40b
CAACGCGAAGAACCTTACCTGGGCTTGACATGTACATGCCGGCCGTGGAAACACGGCTTT
CCAGCTTGCTGGACGTGTACACAGGTGGTTGCATGGCTGT
>D8YAWCR01AN2DP|test40b
CAACGCGAAGAACCTTACCTGGGCTTGACATGTACATGCCGGCCGTGGAAACACGGCTTT
CCAGCTTGCTGGACGTGTACACAGGTGTTGCATGGCTGT
>D8YAWCR01AJ1HG|test40b
CAACGCGAAGAACCTTACCTGGGCTTAAATGCAGAATGACAGGTCCTGAAAGGGATTTTT
CTTCGGACATTTTGCAAGGTGTTGCATGGCTGTCG
>D8YAWCR01E7JVN|test40b
CAACGCGAAGAACCTTACCTGGACTTGACATGCACTTGAAAACTATAGAGATATAGTCCC
TCTTCGGAGCAAGTGTGCAGGTGTTGCATGGCTGT
>D8YAWCR01AKELS|test40b
CAACGCGAAGAACCTTACCTGGGCTTGACATGTACATGCCGGCCGTGGAAACACGGNTTT
CCAGCTTGCTGGACGTGTACACAGGTGCT
>D8YAWCR01A7NG7|test40b
CAACGCGAAGAACCTTACCTGGGCTTGAACTGTATTGGTTGTAGGTATCAGAGATGATAC
TAAACCTTCGGGTACTGATATAGAGGTGCTGCATGG
>D8YAWCR01AVTPB|test40b
CAACGCGAAGAACCTTACCTGGACTTGACATGCACTTGAAAACTATAGAGATATAGTCCC
TCTTCGGAGCAAGTGTGCAGGTGGTGCATGGCTGT
>D8YAWCR01AIRM6|test40b
CAACGCGAAGAACCTTACCTGGGTTTGACATCCTGTGAATATTGCGTAATTGCAATAGTG
CCTTCGGGAGCACAGAGACAGGTGCTGCATGG
>D8YAWCR01BXDUQ|test40b
CAACGCGAAGAACCTTACCTGGGTTTGACATCCTTTGACACCCCTGGAAACAGGGTTTTC
CCGACTTGTCGGGACAGAGTGACAGGTGATGCATGGCTGTCG
>D8YAWCR01E6L3F|test40b
CAACGCGAAGAACCTTACCTGGGCTTGACATGTACATGCCGGCCGTGGAAACACGGCTTT
CCAGCTTGCTNGGACGTGTACACAGGTGCTGCATGG
>D8YAWCR01AMI9Q|test40b
CAACGCGAAGAACCTTACCTGGACTTGACATGCACTTGAAAACTATAGAGATATAGTCCC
TCTTCGGAGCAAGTGTGCAGGTGCTGCATGG
>D8YAWCR01AIBT2|test40b
CAACGCGAAGAACCTTACCTGGGTTTGACATCCTGTGAATATTGCGTAATTGCAATAGTG
CCTTCGGGAGCACAGAGACAGGTGCTGCATGG
>D8YAWCR01E4G28|test40b
CAACGCGAAGAACCTTACCTGGGTTTGACATCCTGTGAACGTCTAAGAGATTAGACAGTG
CCTTCGGGAGCACAGAGACAGGTGCTGCATGGCTGT
>D8YAWCR01AIW9A|test40b
CAACGCGAAGAACCTTACCTGGACTTGACATGCACTTGAAAACTATAGAGATATAGTCCC
TCTTCGGAGCAAGTGTGCAGGTGATGCATGGCTGT
>D8YAWCR01AF2P8|test40b
CAACGCGAAGAACCTTACCTGGGTTTGACATCCTTTGACACCCCTGGAAACAGGGTTTTC
CCGACTTGTCGGGACAGAGTGACAGGTGGTGCATGGCTGTCG
>D8YAWCR01EN46A|test40b
CAACGCGAAGAACCTTACCTGGGTTTGACATGTACGTAGTAGGAAGCCGAAAGGCGACCC
ACCCCTCGGGGAGCGTACACAGGTGTTGCATGGCTGTCG
>D8YAWCR01AHPSS|test40b
CAACGCGAAGAACCTTACCTGGGCTTGAACTGTATTGGTTGTAGGTATCAGAGATGATAC
TAAACCTTCGGGTACTGATATAGAGGTGTTGCATGG
>D8YAWCR01ASRBI|test40b
CAACGCGAAGAACCTTACCTGGGCTTAAATGTAGATTGTATAACTTAGAAATAGGTTTTC
CCTTCGGGGCTATTTACAAGGTGATGCATGGCTGTCG
>D8YAWCR01ALDL2|test40b
CAACGCGAAGAACCTTACCAGGGTTTGACATGCTGGAAGTAGAAACCCGAAAGGGTGCCC
ATCCGTATCCAGTCGGAAGCCAGCACAGGTGTTGCATGGCTGTCG
>D8YAWCR01AV83H|test40b
CAACGCGAAGAACCTTACCTGGACTTGACATGCACTTGAAAACTATAGAGATATAGTCCC
TCTTCGGAGCAAGTGTGCAGGTGT
>D8YAWCR01AKJDY|test40b
CAACGCGAAGAACCTTACCTGGGTTTGACATCCTTTGACACCCCTGGAAACAGGGTTTTC
CCGACTTGTCGGGACAGAGTGACAGGTGATGCATGGCTGTCG
>D8YAWCR01AMDMH|test40b
CAACGCGAAGAACCTTACCTGGGCTTGACATCCTGTGGATTCATATAGAGATATGGAAGT
GCCCTTTCGGGGGAACACGGGAGAACAGGTGTTGCATGGCTGTCG
>D8YAWCR01CFRDH|test40b
CAACGCGAAGAACCTTACCAACTCTTGACATCCAGAGAAGAGGCTAGAGATAGCTTTGTG
CCTTCGGGAACTCTGAGACAGGTGATGCATGGCTGT
>D8YAWCR01AKLIT|test40b
CAACGCGAAGAACCTTACCTGGGCTTGACATCCTGTGGATTCTATAGAGATATGGAAGTG
CCCTTTCGGGGGAACACGGAGACAGGTGCTGCATGGCTGTCG
>D8YAWCR01BG4M6|test40b
CAACGCGAAGAACCTTACCTAGCCTTGACATATTTAAGAATCCGATAGAGATATTGGAGT
GCCTTCGGGAGCTTTCTTACAGGTGTTGCATGGCTGTCG
>D8YAWCR01BT1GT|test40b
CAACGCGAAGAACCTTACCTGGGTTTGACATCCTTTGACACCCCTGGAAACAGGGTTTTC
CCGACTTGTCGGGACAGAGTGACAGGTGT
>D8YAWCR01ATIP5|test40b
CAACGCGAAGAACCTTACCTGGGTTTGACATCCTGTGAATATTGCGTAATTGCAATAGTG
CCTTCGGGAGCACAGAGACAGGTGATGCATGGCTGTCG
>D8YAWCR01CDM72|test40b
CAACGCGAAGAACCTTACCTAGCCTTGACATATTTAAGAATCCGATAGAGATATTGGAGT
GCCTTCGGGAGCTTTCTTACAGGTGGTGCATGGCTGTCG
>D8YAWCR01BIHO0|test40b
CAACGCGAAGAACCTTACCTGGGCTTAAATGTAGGACGACCTCCGGGAAACCGGATTTCT
CTTCGGAGCGACTTACAAGGTGGTGCATGGCTGTCG
>D8YAWCR01E6LZS|test40b
CAACGCGAAGAACCTTACCTGGGCTTGACATCCTGTGGATTCTATAGAGATATGGAAGTG
CCCTTTCGGGGGAACANCGGAGACAGGTGATGCATGGCTGTCG
>D8YAWCR01ATFH1|test40b
CAACGCGAAGAACCTTACCTGGGCTTAAATGTAGATTGTATAACTTAGAAATAGGTTTTC
CCTTCGGGGCTATTTACAAGGTGATGCATGGCTGTCG
>D8YAWCR01A9EO0|test40b
CAACGCGAAGAACCTTACCTGGGTTTGACATCCTGTGAATATTGCGTAATTGCAATAGTG
CCTTCGGGAGCACAGAGACAGGTGTTGCATGGCTGTCG
>D8YAWCR01BCCJ8|test40b
CAACGCGAAGAACCTTACCTGGGCTTGAACTGTATTGGTTGTAGGTATCAGAGATGATAC
TAAACCTTCGGGTACTGATATAGAGGTGCTGCATGG
>D8YAWCR01CDTYB|test40b
CAACGCGAAGAACCTTACCTGGGTTTGACATCCTGTGAATATTGCGTAATTGCAATAGTG
CCTTCGGGAGCACAGAGACAGGTGTTGCATGGCTGTCG
>D8YAWCR01DO1N0|test40b
CAACGCGAAGAACCTTACCTAGCCTTGACATTGATTGAACGAACCAGAGATGGATCGGTG
CCCTTCGGGTACTGATATAGAGGTGATGCATGGCTGTCG
>D8YAWCR01ET16E|test40b
CAACGCGAAGAACCTTACCTGGGCTTGAACTCTGATCGGTNTTAGGNATAAGTTCTNTTG
AG
>D8YAWCR01BEBKP|test40b
CAACGCGAAGAACCTTACCTGGGTTTGACATGTACGTAGTAGGAAGCCGAAAGGCGACCC
ACCCCTCGGGGAGCGTACACAGGTGTTGCATGGCTGTCG
>D8YAWCR01AJTSN|test40b
CAACGCGAAGAACCTTACCTGGGTTTGACATGTACGTAGTAGGAAGCCGAAAGGCGACCC
ACCCCTCGGGGAGCGTACACAGGTGT
>D8YAWCR01ALZCT|test40b
CAACGCGAAGAACCTTACCTGGGTTTGACATCCTTTGANACCCCTGGAAACAGGGTTTTC
CCGACTTNTCGGGACAGAGTGACAGGTGATGCATGGCTGTCG
>D8YAWCR01BLR9S|test40b
CAACGCGAAGAACCTTACCTGGGTTTGACATCCTGTGAATATTGCGTAATTGCAATAGTG
CCTTCGGGAGCACAGAGACAGGTGATGCATGGCTGTCG
>D8YAWCR01E4QC3|test40b
CAACGCGAAGAACCTTACCTGGACTTGACATGCACTTGAAAACTATAGAGATATAGTCCC
TCTTCGGAGCAAGTGTGCAGGTGTTGCATGGCTGT
>D8YAWCR01BPOCM|test40b
CAACGCGAAGAACCTTACCTGGGCTTGACATCCTGTGGATTCTATAGAGATATGGAAGTG
CCCTTTCGGGGGAACACGGAGACAGGTGCTGCATGGCTGTCG
>D8YAWCR01EJUYL|test40b
CAACGCGAAGAACCTTACCTGGGTTTGACATCCTGTGAATATTGCGTAATTGCAATAGTG
CCTTCGGGAGCACAGAGACAGGTGTTGTATGGCTGTCG
>D8YAWCR01BZ2AT|test40b
CAACGCGAAGAACCTTACCTGGACTTGACATGCACTTGAAAACTATAGAGATATAGTCCC
TCTTCGGAGCAAGTGTGCAGGTGTTGCATGGCTGT
>D8YAWCR01AKABU|test40b
CAACGCGAAGAACCTTACCAACTCTTGACATCCAGAGAAGAGGCTAGAGATAGCTTTGTG
CCTTCGGGAACTCTGAGACAGGTGCTGCATGG
>D8YAWCR01AKAYV|test40b
CAACGCGAAGAACCTTACCTGGGTTCTACCTTGTAAGACNAAGNATAGA
>D8YAWCR01CFCPV|test40b
CAACGCGAAGAACCTTACCTGGGTTTGACAATCCGTAGGATAATCCGTAAGGGAATGTCC
C
>D8YAWCR01AJU8O|test40b
CAACGCGAAGAACCTTACCTGGGCTTAAATGTAGATTGTATAACTTAGAAATAGGTTTTC
CCTTCGGGGCTATTTACAAGGTGTTGCATGGCTGTCG
>D8YAWCR01EX8L5|test40b
CAACGCGAAGAACCTTACCTAGCCTTGACATAGACAGAATTTAGTAGAGATATAAAAGTG
CCAGTTTACTGGAGCTGTTATACAGGTG
>D8YAWCR01A53MH|test40b
CAACGCGAAGAACCTTACCTGGACTTGACATGCACTTGAAAACTATAGAGATATAGTCCC
TCTTCGGAGCAAGTGTGCAGGTGTTGCATGGCTGT
>D8YAWCR01CJLTG|test40b
CAACGGCGAAGAACCTTACCTGGACTTGACATGCACTTGAAAACTATAGAGATATAGTCC
CTCTTCGGAGCAAGTGTGCAGGTGTTGCATGGCTGT
>D8YAWCR01AH1HB|test40b
CAACGCGAAGAACCTTACCTGGACTTGACATGCACTTGAAAACTATAGAGATATAGTCCC
TCTTCGGAGCAAGTGTGCAGGTG
>D8YAWCR01CDPAF|test40b
CAACGCGAAGAACCTTACCTGGGCTTGACATCCTGTGGATTCTATAGAGATATGGAAGTG
CCCTTTCGGGGGAACACGGAGACAGGTGT
>D8YAWCR01AZJ4I|test40b
CAACGCGAAGAACCTTACCTAGCCTTGATATCCTTGGAATCTCTCAGAGATGAGAGAGTG
CTAGTTTACTAGAGCCAAGTGACAGGTG
>D8YAWCR01AMSQ4|test40b
CAACGCGAAGAACCTTACCTGGGCTTGAACCGCAGATGAAATCCCCTGAAAAGGGGCTTT
CCTTCGGGACATCTGTAGAGGTGCTGCATGGCTGTCG
>D8YAWCR01AM50P|test40b
CAACGCGAAGAACCTTACCTAGCCTTGACATACTACAGAATTTGACAGAGATGTTGGAGT
GCCTTCGGGAGCTGTAATACAGGTGCTGCATGG
>D8YAWCR01AM1BS|test40b
CAACGCGAAGAACCTTACCAACTCTTGACATCCAGAGAAGAGGCTAGAGATAGCTTTGTG
CCTTCGGGAACTCTGAGACAGGTGCTGCATGG
>D8YAWCR01AK7JN|test40b
CAACGCGAAGAACCTTACCTGGACTTGACATGCACTTGAAAACTATAGAGATATAGTCCC
TCTTCGGAGCAAGTGTGCAGGTGTTGCATGGCTGT
>D8YAWCR01A9962|test40b
CAACGCGAAGAACCTTACCTGGGTTTGACATCCTGTGAACGTCTAAGAGATTAGACAGTG
CCTTCGGGAGCACAGAGACAGGTGT
>D8YAWCR01E079U|test40b
CAACGCGAAGAACCTTACCTGGGTTTGACATCCTTTGACACCCCTGGAAACAGGGTTTTC
CCGACTTGTCGGGACAGAGTGACAGGTGTTGCATGGCTGTCG
>D8YAWCR01BJFRB|test40b
CAACGCGAAGAACCTTACCTGGGCTTAAATGCAGAATGACAGGTCCTGAAAGGGATTTTT
CTTCGGACATTTTGCAAGGTGATGCATGGCTGTCG
>D8YAWCR01AMUL3|test40b
CAACGCGAAGAACCTTACCTGGACTTGACATGCACTTGAAAACTATAGAGATATAGTCCC
TCTTCGGAGCAAGTGTGCAGGTGATGCATGGCTGT
>D8YAWCR01AKA51|test40b
CAACGCGAAGAACCTTACCTGGGTTTGACATGTACGTAGTAGGAAGCCGAAAGGCGACCC
ACCCCTCGGGGAGCGTACACAGGTGGTTGCATGGCTGTCG
>D8YAWCR01AINPA|test40b
CAACGCGAAGAACCTTACCTGGGTTTGACATCCTGTGAACGTCTAAGAGATTAGACAGTG
CCTTCGGGAGCACAGAGACAGGTGCTGCATGGCTGT
>D8YAWCR01AGV87|test40b
CAACGCGAAGAACCTTACCTGGGCTTGAACTGTATTGGTTGTAGGTATCAGAGATGATAC
TAAACCTTCGGGTACTGATATAGAGGTGATGCATGG
>D8YAWCR01AFYFK|test40b
CAACGCGAAGAACCTTACCTGGGTTTGACATCCTTTGACACCCCTGGAAACAGGGTTTTC
CCGACTTGTCGGGACAGAGTGACAGGTGT
>D8YAWCR01AKXBY|test40b
CAACGCGAAGAACCTTACCTGGGTTTGACATCCTGTGAACGTCTAAGAGATTAGACAGTG
CCTTCGGGAGCACAGAGACAGGTGTTGCATGG
>D8YAWCR01AIGR0|test40b
CAACGCGAAGAACCTTACCTGGACTTGACATGCACTTGAAAACTATAGAGATATAGTCCC
TCTTCGGAGCAAGTGTGCAGGTGTTGCATGGCTGT
>D8YAWCR01E0N2L|test40b
CAACGCGAAGAACCTTACCTAGCCTTGACATTGATTGAATACACCAGAGATGGAGTAGTG
CCTTTCGGGGAACATGAAAACAGGTGTTGCATGGCTGTCG
>D8YAWCR01A1O95|test40b
CAACGCGAAGAACCTTACCTGGGTTTGACATGTACGTAGTAGGAAGCCGAAAGGCGACCC
ACCCCTCGGGGAGCGTACACAGGTGATGCATGGCTGTCG
>D8YAWCR01AW37H|test40b
CAACGCGAAGAACCTTACCTGGGCTTGAACTGTATTGGTTGTAGGTATCAGAGATGATAC
TAAACCTTCGGGTACTGATATAGAGGTGCTGCATGG
>D8YAWCR01AD8N9|test40b
CAACGCGAAGAACCTTACCTGGGCTTGAACTGTATTGGTTGTAGGTATCAGAGATGATAC
TAAAACCTTCGGGTACTGATATAGAGGTGGTGCATGG
>D8YAWCR01AIS1N|test40b
CAACGCGAAGAACCTTACCTGGGCTTGAACTGTATTGGTTGTAGGTATCAGAGATGATAC
TAAACCTTCGGGTACTGATATAGAGGTGTTGCATGG
>D8YAWCR01EO1A5|test40b
CAACGCGAAGAACCTTACCTGGGCTTGACATCCTGTGGATTCTATAGAGATATGGAAGTG
CCCTTTCGGGGGAACACGGAGACAGGTGGTGCATGGCTGTCG
>D8YAWCR01AOCJO|test40b
CAACGCGAAGAATCTTACCAACTCTTGACATCCAGAGAAGAGGCTAGAGATAGCTTTGTG
CCTTCGGGAACTCTGAGACAGGTGTTGCATGGCTGT
>D8YAWCR01E6LH7|test40b
CAACGCGAAGAACCTTACCTGGGTTTGACATGTACGTAGTAGGAAGCCGAAAGGCGACCC
ACCCCTCGGGGANGCGTACACAGGTGTTGCATGGCTGTCG
>D8YAWCR01ARB6J|test40b
CAACGCGAAGAACCTTACCTGGGCTCAAATGCAGAGTGACAGTCCCTGAAAGGGGATTTT
CTTCGGACAGTCTGCAAGGTGTTGCATGGCTGTCG
>D8YAWCR01AQGQQ|test40b
CAACGCGAAGAACCTTACCTGGGCTTAAATGTAGATTGTATAACTTAGAAATAGGTTTTC
CCTTCGGGGCTATTTACAAGGTGCN
>D8YAWCR01AFXCJ|test40b
CAACGCGAAGAACCTTACCTGGGCTTGAACTGTATTGGTTGTAGGTATCAGAGATGATAC
TAAACCTTCGGGTACTGATATAGAGGTGGTGCATGG
>D8YAWCR01BC9NG|test40b
CAACGCGAAGAACCTTACCTGGACTTGACATGCACTTGAAAACTATAGAGATATAGTCCC
TCTTCGGAGCAAGTGTGCAGGTGATGCATGGCTGT
>D8YAWCR01APHKH|test40b
CAACGCGAAGAACCTTACCTGGGCTTAAATGTATGATGACCGCTTCTGAAAAGGAGTTTC
CCTTCGGGGCATTATACAAGGTGTTGCATGGCTGTCG
>D8YAWCR01EUWJ5|test40b
CAACGCGAAGAACCTTACCTGGGCTTGACATGNACTTGAACCGCTGAANAGGNTTCAGCC
TTNTC
>D8YAWCR01A7N18|test40b
CAACGCGAAGAACCTTACCTGGGCTTGACATCCTGTGGATTCTATAGAGATATGGAAGTG
CCCTTTCGGGGGAACACGGAGACAGGTGGTTGCATGGCTGTCG
>D8YAWCR01AFX7X|test40b
CAACGCGAAGAACCTTACCTGGGCTTGAACTGTATTGGTTGTAGGTATCAGAGATATACA
TC
>D8YAWCR01D0KAO|test40b
CAACGCGAAGAACCTTACCTGGGTTTGACATGTACGTAGTAGGAAGCCGAAAGGCGACCC
ACCCCTCGGGGAGCGTACACAGGTGCTGCATGGCTGTCG
>D8YAWCR01A5Z0B|test40b
CAACGCGAAGAACCTTACCTAGCCTTGACATTGATTGAATACACCAGAGATGGAGTAGTG
CCTTTCGGGGAACATGAAAACAGGTGGTGCATGGCTGTCG
>D8YAWCR01D0GRV|test40b
CAACGCGAAGAACCTTACCTAGCCTTGACATTGATTGAATACACCAGAGATGGAGTAGTG
CCTTTCGGGGAACATGAAAACAGGTGGTGCATGGCTGTCG
>D8YAWCR01AHC9R|test40b
CAACGCGAAGAACCTTACCTGGGCTTAAATGCAGAATGACAGGTCCTGAAAGGGATTTTT
CTTCGGACATTTTGCAAGGTGTTGCATGGCTGTCG
>D8YAWCR01CDSEB|test40b
CAACGCGAAGAACCTTACCTGGGCTTGACATGTACATGCCGGCCGTGGAAACACGGCTTT
CCAGCTTGCTGGACGTGTACACAGGTGATGCATGGCTGT
>D8YAWCR01CE4SG|test40b
CAACGCGAAGAACCTTACCTAGCCTTGACATTGATTGAATACACCAATGAGATGGAGTAG
TGCCTTTCGGGAACATGAAACNGGTGGTGCATGGCTGTCG
>D8YAWCR01AG346|test40b
CAACGCGAAGAACCTTACCTGGGCTTAAATGTAGGACGACCGTCCGGGAAACCGGATTTC
TCTTCGGAGCGACTTACAAGGTGTTGCATGGCTGTCG
>D8YAWCR01AJJKL|test40b
TAACGCGAAGAACCTTACCAACTCTTGACATCCAGAGAAGAGGCTAGAGATAGCTTTGTG
CCTTCGGGAACTCTGAGACAGGTGTTGCATGGCTGT
>D8YAWCR01AGWCQ|test40b
CAACGCGAAGAACCTTACCTGGACTTGACATGCACTTGAAAACTATAGAGATATAGTCCC
TCTTCGGAGCAAGTGTGCAGGTGCTGCATGG
>D8YAWCR01A1ZA9|test40b
CAACGCGAAGAACCTTACCTAGCCTTGACATACCAAAAAGATTTCAGAGATGAGATTGTG
CCTGCTTGCAGGAATTTGGATACAGGTGGTGCATGG
>D8YAWCR01ALINW|test40b
CAACGCGAAGAACCTTACCCTGGGCTTGAACCTTCGTATTCGGATTCCGATAAGGGTTTC
GAACCATTGGGATGGGAACCGATTGGAACCTTTGGGAAAAACCCCATTCGGGGGGATTGG
AACCCATTGGGG
>D8YAWCR01AQFPI|test40b
CAACGCGAAGAACCTTACCTGGGTTTGACATGTACGTAGTAGGAAGCCGAAAGGCGACCC
ACCCCTCGGGGAGCGTACACAGGTGTTGCATGGCTGTCG
>D8YAWCR01DZWP0|test40b
CAACGCGAAGAACCTTACCTGGGCTTGACATCCTGTGGATTCTATAGAGATATGGAAGTG
CCCTTTCGGGGGAACACGGAGACAGGTGATGCATGGCTGTCG
>D8YAWCR01EI9LN|test40b
CAACGCGAAGAACCTTACCTGGACTTGACATGCACTTGAAAACTATAGAGATATAGTCCC
TCTTCGGAGCAAGTGTGCAGGTGCTGCATGG
>D8YAWCR01AGN90|test40b
CAACGCGAAGAACCTTACCTGGGTTTGACATCCTTTGANACCCCTGGAAACAGGGTTTTC
CCGACTTNTCGGGACAGAGTGACAGGNGTTGCATGGCTGTCG
>D8YAWCR01BX0EZ|test40b
CAACGCGAAGAACCTTACCTGGGTTTGACATGTACGTAGTAGGAAGCCGAAAGGCGACCC
ACCCCTCGGGGAGCGTACACAGGTGATGCATGGCTGTCG
>D8YAWCR01AGUXW|test40b
CAACGCGAAGAACCTTACCTGGGTTTGACATGTACGTAGTAGGAAGCCGAAAGGCGACCC
ACCCCTCGGGGAGCGTACACAGGTGT
>D8YAWCR01E7MTP|test40b
CAACGCGAAGAACCTTACCTGGGCTTGACATCCTGNGGATTCTATAGAGAT
>D8YAWCR01AFHD6|test40b
CAACGCGAAGAACCTTACCTGGGTTTGACATCCTTTGANACCCCTGGAAACAGGGTTTTC
CCGACTTNTCGGGACAGAGTGACAGGNGTTGCATGGCTGTCG
>D8YAWCR01AEHJI|test40b
CAACGCGAAGAACCTTACCTGGGCTTGAACTGTATTGGTTGTAGGTATCAGAGATGATAC
TAAACCTTCGGGTACTGATATAGAGGTGGTTGCATGG
>D8YAWCR01AI88O|test40b
CAACGCGAAGAACCTTACCTGGGTTTGACATCCTTTGACACCCCTGGAAACAGGGTTTTC
CCGACTTGTCGGGACAGAGTGACAGGTGATGCATGGCTGTCG
>D8YAWCR01ANGGT|test40b
CAACGCGAAGAACCTTACCTAGCCTTGACATAGACAGAATTTAGTAGAGATATAAAAGTG
CCAGTTTACTGGAGCTGTTATACAGGTGTTG
>D8YAWCR01EQPS4|test40b
CAACGCGAAGAACCTTACCTGGGTTTGACATGTACGTAGTAGGAAGCCGAAAGGCGACCC
ACCCCTCGGGGAGCGTACACAGGTGGTTGCATGGCTGTCG
>D8YAWCR01AF8YJ|test40b
CAACGCGAAGAACCTTACCTGGGCTTAAATGTAGGACGACCGTCCGGGAAACCGGATTTC
TCTTCGGAGCGACTTACAAGGTGGTGCATGGCTGTCG
>D8YAWCR01AIFVC|test40b
CAACGCGAAGAACCTTACCTGGGTTTGACATCCTTTGACACCCCTGGAAACAGGGTTTTC
CCGACTTGTCGGGACAGAGTGACAGGTGT
>D8YAWCR01AI7GS|test40b
CAACGCGAAGAACCTTACCTGGGTTTGACATCCTTTGACACCCCTGGAAACAGGGTTTTC
CCGACTTGTCGGGACAGAGTGACAGGTGCTGCATGGCTGTCG
>D8YAWCR01AFM9O|test40b
CAACGCGAAGAACCTTACCTGGGCTTGACATCCTGTGGATTCTATAGAGATATGGAAGTG
CCCTTTCGGGGGAACACGGAGACAGGTGATGCATGGCTGTCG
>D8YAWCR01ARQX1|test40b
CAACGCGAAGAACCTTACCTAGCCTTGACATACCAAAAAGATTTCAGAGATGAGATTGTG
CCTGCTTGCAGGAATTTGGATACAGGTGCTGCATGGCTGT
>D8YAWCR01AYIM1|test40b
CAACGCGAAGAACCTTACCTGGGTTTGACATCCTGTGAACGTCTAAGAGATTAGACAGTG
CCTTCGGGAGCACAGAGACAGGTGATGCATGG
>D8YAWCR01BC9ZW|test40b
CAACGCGAAGAACCTTACCTGGACTTGACATGCACTTGAAAACTATAGAGATATAGTCCC
TCTTCGGAGCAAGTGTGCAGGTGCTGCATGG
>D8YAWCR01AM657|test40b
CAACGCGAAGAACCTTACCTGGGCTTGACATCCTGTGGATTCTATAGAGATATGGAAGTG
CCCTTTCGGGGGGAACACGGAGACAGGTGCTGCATGGCTGTCG
>D8YAWCR01CFQLN|test40b
CAACGCGAAGAACCTTACCCAGACTTGACATCCTGTGAACCCCTCAGAGACGTGGGGGTG
CCTTCGGGAGCACAGAGACAGGTGGTGCATGGCTGTCG
>D8YAWCR01CPEKU|test40b
CAACGCGAAGAACCTTACCTGGGCTTGAACTGTATGTTGCGCGGTGAACAGGNTTCA
>D8YAWCR01DVFXD|test40b
CAACGCGAAGAACCTTACCTGGGTTTGACATCCTGTGAACGTCTAAGAGATTAGACAGTG
CCTTCGGGAGCACAGAGACAGGTGCTGCATGGCTGT
>D8YAWCR01BPQD1|test40b
CAACGCGAAGAACCTTACCTGGGCTTGAACTGTATTGGTTGTAGGTATCAGAGATGATAC
TAAACCTTCGGGTACTGATATAGAGGTGTTGCATGG
>D8YAWCR01E61MR|test40b
CAACGCGAAGAACCTTACCTAGCCTTGACATTGATTGAATACACCAGAGATGGAGTAGTG
CCTTTCGGGGTAACAATGAAAACNGGTTGTTGCATGGCTGTCG
>D8YAWCR01BHT6A|test40b
CAACGCGAAGAACCTTACCTGGGTTTGACATGTACGTAGTAGGAAGCCGAAAGGCGACCC
ACCCCTCGGGGAGCGTACACAGGTGCTGCATGGCTGTCG
>D8YAWCR01AM4XZ|test40b
CAACGCGAAGAACCTTACCTGGGCTTGACATCCTGTGGATTCTATAGAGATATGGAAGTG
CCCTTTCGGGGGAACACGGAGACAGGTGATGCATGGCTGTCG
>D8YAWCR01BAGNJ|test40b
CAACGCGAAGAACCTTACCTGGGCTTAAATGTAGGACGACCGTCCGGGAAACCGGATTTC
TCTTCGGAGCGACTTACAAGGTGATGCATGGCTGTCG
>D8YAWCR01AFK5Y|test40b
CAACGCGAAGAACCTTACCTAGCCTTGACATTATCAAAAGGATTCCAGAGATGGACGGTT
GCTTCCGGA
>D8YAWCR01C6KAE|test40b
CAACGCGAAGAACCTTACCTGGACTTGACATGCACTTGAAAACTATAGAGATATAGTCCC
TCTTCGGAGCAAGTGTGCAGGTGTTGCATGGCTGT
>D8YAWCR01EIJYU|test40b
CAACGCGAAGAACCTTACCTGGGTTTGACATCCTGTGAACGTCTAAGAGATTAGACAGTG
CCTTCGGGAGCACAGAGACAGGTGTTGCATGG
>D8YAWCR01AGDMS|test40b
CAACGCGAAGAACCTTACCTGGGTTTGACATGTACGTAGTAGGAAGCCGAAAGGCGACCC
ACCCCTCGGGGAGCGTACACAGGTGATGCATGGCTGTCG
>D8YAWCR01BW5DM|test40b
CAACGCGAAGAACCTTACCTGGACTTGACATGCACTTGAAAACTATAGAGATATAGTCCC
TCTTCGGAGCAAGTGTGCAGGTGATGCATGGCTGT
>D8YAWCR01BYKE1|test40b
CAACGCGAAGAACCTTACCTGGGCTTGACATGNACTTGAACCGCTGAANAGGNTTCAGCC
TTNTCGNGGCAGTNNCAGGTGCTGCATGG
>D8YAWCR01AEDWQ|test40b
CAACGCGAAGAACCTTACCTGGGCTTAAATGTAGGGAACCNGACCGGTCCGGGAAACCGG
ATTTCTCTTCGGAGCGA
>D8YAWCR01BSPVU|test40b
CAACGCGAAGAACCTTACCAGGGTTTGACATGCTGGAAGTAGAAACCCGAAAGGGTGCCC
ATCCGTATCCAGTCGGAAGCCAGCACAGGTGGTGCATGGCTGTCG
>D8YAWCR01D31K1|test40b
CAACGCGAAGAACCTTACCTGGGTTTGACATGTACGTAGTAGGAAGCCGAAAGGCGACCC
ACCCCTCGGGGAGCGTACACAGGTGT
>D8YAWCR01BIGS8|test40b
CAACGCGAAGAACCTTACCTGGGCTTAAATGTATGATGACCGCTTCTGAAAAGGAGTTTC
CCTTCGGGGCATTATACAAGGTGGTGCATGGCTGTCG
>D8YAWCR01AMVI4|test40b
CAACGCGAAGAACCTTACCTAGCCTTGACATTGATTGAACGAACCAGAGATGGATCGGTG
CCCTTCGGGGAACATGAAAACAGGTGTTGCATGGCTGTCG
>D8YAWCR01AV3QD|test40b
CAACGCGAAGAACCTTACCTAGCCTTGACATAGACAGAATTTAGTAGAGATATAAAAGTG
CCAGTTTACTGGAGCTGTTATACAGGTGATG
>D8YAWCR01BBZBU|test40b
CAACGCGAAGAACCTTACCTAGCCTTGATATCCTTGGAATCTCTCAGAGATGAGAGAGTG
CTAGTTTACTAGAGCCAAGTGACAGGTGTTG
>D8YAWCR01AHCSO|test40b
CAACGCGAAGAACCTTACCTGGGCTTGACATCCTGTGGATTCTATAGAGATATGGAAGTG
CCCTTTCGGGGGAACACGGAGACAGGTGGTGCATGGCTGTCG
>D8YAWCR01BH6OB|test40b
CAACGCGAAGAACCTTACCTGGGCTTGAACTGTATTGGTTGTAGGTATCAGAGATGATAC
TAAACCTTCGGGTACTGATATAGAGGTGT
>D8YAWCR01BGMFZ|test40b
CAACGCGAAGAACCTTACCAACTCTTGACATCCAGAGAAGAGGCTAGAGATAGCTTTGTG
CCTTCGGGAACTCTGAGACAGGTGGTGCATGGCTGT
>D8YAWCR01BUCOM|test40b
CAACGCGAAGAACCTTACCTGGGCTTGAACTGTATTGGTTGTAGGTATCAGAGATGATAC
TAAACCTTCGGGTACTGATATAGAGGTGCTGCATGG
>D8YAWCR01ASIMW|test40b
CAACGCGAAGAACCTTACCTGGGCTCAAATGCAGAGTGACAGTCCCTGAAAGGGGATTTT
CTTCGGACAGTCTGCAAGGTGCTGCATGGCTGTCG
>D8YAWCR01ASPF0|test40b
CAACGCGAAGAACCTTACCTGGGCTTGACATGTACATGCCGGCCGTGGAAACACGGCTTT
CCAGCTTGCTGGACGTGTACACAGGTGCTGCATGG
>D8YAWCR01AL3M8|test40b
CAACGCGAAGAACCTTACCTGGGTTTGACATCCTGTGAATATTGCGTAATTGCAATAGTG
CCTTCGGGAGGCACAGAGACAGGTGATGCATGGCTGTCG
>D8YAWCR01E3EZV|test40b
CAACGCGAAGAACCTTACCTGGGTTTGACATCCTGTGAACGTCTAAGAGATTAGACAGTG
CCTTCGGGAGCACAGAGACAGGTGTTGCATGG
>D8YAWCR01BOVR5|test40b
CAACGCGAAGAACCTTACCTGGGCTTAAATGCAGAATGACAGGTCCTGAAAGGGATTTTT
CTTCGGACATTTTGCAAGGTGATGCATGGCTGTCG
>D8YAWCR01DW05L|test40b
CAACGCGAAGAACCTTACCTGGGCTTGACATCCTGTGGATTCTATAGAGATATGGAAGTG
CCCTTTCGGGGGAACACGGAGACAGGTGGTTGCATGGCTGTCG
>D8YAWCR01A3FDF|test40b
CAACGCGAAGAACCTTACCTGGGCTTGACATGTACATGCCGGCCGTGGAAACACGGCTTT
CCAGCTTGCTGGACGTGTACACAGGTGATGCATGGCTGT
>D8YAWCR01A0MDO|test40b
CAACGCGAAGAACCTTACCTGGGTTTGACATCCTGTGAATATTGCGTAATTGCAATAGTG
CCTTCGGGAGCACAGAGACAGTGGTGC
>D8YAWCR01EUGQG|test40b
CAACGCGAAGAACCTTACCCTGGGTTTGACATCCTTTGACACCCCTGGAAACAGGGTTTT
CCCGACTTGTCGGGACAGATGTGACCAGGTGT
>D8YAWCR01E5DD1|test40b
CAACGCGAAGAACCTTACCTGGGCTTGAACTGTATTGGTTGTAGGTATCAGAGATGATAC
TAAAANCCTTCGGGTACTGATATAGAGGTGTTGCATGG
>D8YAWCR01DGYNH|test40b
CAACGCGAAGAACCTTACCTGGGTTTGACATCCTTTGANACCCCTGGAAACAGGGTTTTC
CCGACTTNTCGGGACAGAGTGACAGGTGGTTGCATGGCTGTCG
>D8YAWCR01AHPU6|test40b
CAACGCGAAGAACCTTACCTGGGCTTGAACTGTATTGGTTGTAGGTATCAGAGATGATAC
TAAACCTTCGGGTACTGATATAGAGGTGTTGCATGG
>D8YAWCR01D2ZSK|test40b
CAACGCGAAGAACCTTACCTGGACTTGACATGCACTTGAAAACTATAGAGATATAGTCCC
TCTTCGGAGCAAGTGTGCAGGTGATGCATGGCTGT
>D8YAWCR01ANWKN|test40b
CAACGCGAAGAACCTTACCTGGGCTTGAACTGTATTGGTTGTAGGTATCAGAGATGATAC
TAAACCTTCGGGTACTGATATAGAGGTGCTGCATGG
>D8YAWCR01DKYAV|test40b
CAACGCGAAGAACCTTACCTGGACTTGACATGCACTTGAAAACTATAGAGATATAGTCCC
TCTTCGGAGCAAGTGTGCAGGTG
>D8YAWCR01AM1SK|test40b
CAACGCGAAGAACCTTACCTGGGCTTGACATCCTGTGGATTCTATAGAGATATGGAAGTG
CCCTTTCGGGGGAACACGGAGACAGGTGTTGCATGGCTGTCG
>D8YAWCR01BH0CG|test40b
CAACGCGAAGAACCTTACCTGGGTTTGACATCCTGTGAATATTGCGTAATTGCAATAGTG
CCTTCGGGAGCACAGAGACAGGTGCTGCATGG
>D8YAWCR01AIELR|test40b
CAACGCGAAGAACCTTACCTGGGCTTGAACTGTATTGGTTGTAGGTATCAGAGATGATAC
TAAACCTTCGGGTACTGATATAGAGGTGTTGCATGG
>D8YAWCR01AEB9S|test40b
CAACGCGAAGAACCTTACCTAGCCTTGACATACCAAAAAGATTTCAGAGATGAGATTGTG
CCTGCTTGCAGGAATTTGGATACAGGTGGTGCATGG
>D8YAWCR01AFHSM|test40b
CAACGCGAAGAACCTTACCTGGGTTTGACATGTACGTAGTAGGAAGCCGAAAGGCGACCC
ACCCCTCGGGGAGCGTACACAGGTGGTGCATGGCTGTCG
>D8YAWCR01D8PLW|test40b
CAACGCGAAGAACCTTACCAGGGCTTGACATAATATTGACGACATTGGAGACAGTGTTTT
CCCTTCGGGGACAGTATTACAGGTGATGCATGGCTGTCG
>D8YAWCR01D37XI|test40b
CAACGCGAAGAACCTTACCTGGACTTGACATGCACTTGAAAACTATAGAGATATAGTCCC
TCTTCGGAGCAAGTGTGCAGGTGTTGCATGGCTGT
>D8YAWCR01E51XX|test40b
CAACGCGAAGAACCTTACCTGGGCTTAAATGTAGATTGTATAACTTAGAAATAGGTTTCC
CTTCCG
>D8YAWCR01AJIY6|test40b
CAACGCGAAGAACCTTACCTGGGTTTGACATCCTTTGANACCCCTGGAAACAGGGTTTTC
CCGACTTNTCGGGACAGAGTGACAGGTGATGCATGGCTGTCG
>D8YAWCR01AKTRQ|test40b
CAACGCGAAGAACCTTACCTGGGCTCAAATGCAGAGTGACAGTCCCTGAAAGGGGATTTT
CTTCGGACAGTCTGCAAGGTGTTGCATGGCTGTCG
>D8YAWCR01D1RER|test40b
CAACGCGAAGAACCTTACCTGGGCTTAAATGCAGAATGACAGGTCCTGAAAGGGATTTTT
CTTCGGACATTTTGCAAGGTGCTGCATGGCTGTCG
>D8YAWCR01AIHGU|test40b
CAACGCGAAGAACCTTACCTGGGCTTGAACTGTATTGGTTGTAGGTATCAGAGATGATAC
TAAACCTTCGGGTACTGATATAGAGGTGTTGCATGG
>D8YAWCR01AH48J|test40b
CAACGCGAAGAACCTTACCTGGGCTTGAACTGTATTGGTTGTAGGTATCAGAGATGATAC
TAAACCTTCGGGTACTGATATAGAGGTGATGCATGG
>D8YAWCR01AF8Z0|test40b
CAACGCGAAGAACCTTACCTAGCCTTGACATAGACAGAATTTAGTAGAGATATAAAAGTG
CCAGTTTACTGGAGCTGTTATACAGGTGATG
>D8YAWCR01AR4AN|test40b
CAACGCGAAGAACCTTACCTGGGTTTGACATCCTTTGACACCCCTGGAAACAGGGTTTTC
CCGACTTGTCGGGACAGAGTGACAGGTGGTGCATGGCTGTCG
>D8YAWCR01AGS0E|test40b
CAACGCTAAGAACCTTACCTAGCCTTGACATTGATTGAACACACTAGAGATAGAGTGGTG
CCCTTCGGGGAACATGAAAACAGGTGTTGCATGG
>D8YAWCR01AKB2T|test40b
CAACGCGAAGAACCTTACCTGGGCTTGAACTGTATTGGTTGTAGGTATCAGAGATGATAC
TAAACCTTCGGGTACTGATATAGAGGTG
>D8YAWCR01BDONL|test40b
CAACGCGAAGAACCTTACCTGGGCTTGAACTGTATTGGTTGTAGGTATCAGAGATGATAC
TAAACCTTCGGGTACTGATATAGAGGTGTTGCATGG
>D8YAWCR01AKKC2|test40b
CAACGCGAAGAACCTTACCAACTCTTGACATCCAGAGAAGAGGCTAGAGATAGCTTTGTG
CCTTCGGGAACTCTGAGACAGGTGTTGCATGGCTGT
>D8YAWCR01E2JFZ|test40b
CAACGCGAAGAACCTTACCTGGGCTTAAATGTAGGACGACCGTCCGGGAAACCGGATTTC
TCTTCGGAGCGACTTACAAGGTGCTGCATGGCTGTCG
>D8YAWCR01D7UBN|test40b
CAACTCGAAGAACCTTACCAACTCTTGACATCCAGAGAAGAGGCTAGAGATAGCTTTGTG
CCTTCGGGAACTCTGAGACAGGTGTTGCATGGCTGT
>D8YAWCR01EZUCZ|test40b
CAACGCGAAGAACCTTACCTGGGTTTGACATCCTTTGANACCCCTGGAAACAGGGTTTTC
CCGACTTGTCGGGACAGAGTGACAGGTGTTGCATGGCTGTCG
>D8YAWCR01BE7FH|test40b
CAACGCGAAGAACCTTACCTGGGTTTGACATCCTTTGANACCCCTGGAAACAGGGTTTTC
CCGACTTNTCGGGACAGAGTGACAGGTGCTGCATGGCTGTCG
>D8YAWCR01AWEDE|test40b
CAACGCGAAGAACCTTACCTGGACTTGACATGCACTTGAAAACTATAGAGATATAGTCCC
TCTTCGGAGCAAGTGTGCAGGTGTTGCATGGCTGT
>D8YAWCR01C493W|test40b
CAACGCGAAGAACCTTACCTGGGTTTGACATCCTTTGACACCCCTGGAAACAGGGTTTTC
CCGACTTGTCGGGACAGAGTGACAGGTGCTGCATGGCTGTCG
>D8YAWCR01AOLL7|test40b
CAACGCGAAGAACCTTACCTGGGTTTGACATCCTTTGACACCCCTGGAAACAGGGTTTTC
CCGACTTGTCGGGACAGAGTGACAGGTGATGCCATGGCTGTCG
>D8YAWCR01BHVQ4|test40b
CAACGCGAAGAACCTTACCTGGGTTTGACATGTACGTAGTAGGAAGCCGAAAGGCGACCC
ACCCCTCGGGGAGCGTACACAGGTGTTGCATGGCTGTCG
>D8YAWCR01E47HQ|test40b
CAACGCGAAGAACCTTACCTAGCCTTGACATACCAAAAAGATTTCAGAGATGAGATTGTG
CCTGCTTGNCAGGAATTTGGATACAGGTGATGCATGGCTGT
>D8YAWCR01AX26M|test40b
CAACGCGAAGAACCTTACCTGGGTTTGACATGTACGTAGTAGGAAGCCGAAAGGCGACCC
ACCCCTCGGGGAGCGTACACAGGTGATGCATGGCTGTCG
>D8YAWCR01BQEAT|test40b
CAACGCGAAGAACCTTACCTGGGCTTGACATCCTGTGGATTCTATAGAGATATGGAAGTG
CCCTTTCGGGGGAACACGGAGACAGGTGCTGCATGGCTGTCG
>D8YAWCR01AHEE4|test40b
CAACGCGAAGAACCTTACCTGGGCTTAAATGCAGAATGACAGGTCCTGAAAGGGATTTTT
CTTCGGACATTTTGCAAGGTGCTGCATGGCTGTCG
>D8YAWCR01A7XJA|test40b
CAACGCGAAGAACCTTACCTGGGCTTGACATGTACATGCCGGCCGTGGAAACACGGCTTT
CCAGCTTGCTGGACGTGTACACAGGTGTTGCATGGCTGT
>D8YAWCR01A2NIZ|test40b
CAACGCGAAGAACCTTACCTGGGCTTAAATGTATGATGACCGCTTCTGAAAGGAGTTCCC
TTCGGGCATTATACAAGGTGGTGCATGGCTGTCG
>D8YAWCR01EVGT5|test40b
CAACGCGAAGAACCTTACCAACTCTTGACATCCAGAGAAGAGGCTAGAGATAGCTTTGTG
CCTTCGGGAACTCTGAGACAGGTGCTGCATGG
>D8YAWCR01AILVS|test40b
CAACGCTAAGAACCTTACCTGGGCTTGAACTGTATTGGTTGTAGGTATCAGAGATGATAC
TAAACCTTCGGGTACTGATATAGAGGTGGTGCATGG
>D8YAWCR01AU7XC|test40b
CAACGCGAAGAACCTTACCTGGGCTTAAATGTAGGACGACCGTCCGGGAAACCGGATTTC
TCTTCGGAGCGACTTACAAGGTGCTGCATGGCTGTCG
>D8YAWCR01EGVBR|test40b
CAACGCGAAGAACCTTACCTGGGCTTGACATCCTGTGGATTCTATAGAGATATGGAAGTG
CCCTTTCGGGGGAACACGGAGACAGGTGTTGCATGGCTGTCG
>D8YAWCR01DCZJ7|test40b
CAACGCGAAGAACCTTACCTGGGTTTGACATGTACGTAGTAGGAAGCCGAAAGGCGACCC
ACCCCTCGGGGAGCGTACACAGGTGTTGCATGGCTGTCG
>D8YAWCR01AMRUH|test40b
CAACGCGAAGAACCTTACCTGGGTTTGACATCCTGTGAATATTGCGTAATTGCAATAGTG
CCTTCGGGAGCACAGAGACAGGTGCTGCATGG
>D8YAWCR01C4SRK|test40b
CAACGCGAAGAACCTTACCTGGGCTTGAACTGTATTGGTTGTAGGTATCAGAGATGATAC
TAAACCTTCGGGTACTGATATAGAGGTGATGCATGG
>D8YAWCR01AD0HR|test40b
CAACGCGAAGAACCTTACCTGGGTTTGACATCCTTTGACACCCCTGGAAACAGGGTTTTC
CCGACTTGTCGGGACAGAGTGACAGGTGTTGCATGGCTGTCG
>D8YAWCR01AFHOR|test40b
CAACGCGAAGAACCTTACCTAGCCTTGACATACTACAGAATTTGACAGAGATGTTGGAGT
GCCTTCGGGAGCTGTAATACAGGTGTTGCATGG
>D8YAWCR01EYXR2|test40b
CAACGCGAAGAACCTTACCTAGCCTTGACATACCAAAAAGATTTCAGAGATGAGATTGTG
CCTGCTTGCAGGAATTTGGATACAGGTGTTGCATGG
>D8YAWCR01EE3LE|test40b
CAACGCGAAGAACCTTACCTGGACTTGACATGCACTTGAAAACTATAGAGATATAGTCCC
TCTTCGGAGCAAGTGTGCAGGTGTTGCATGGCTGT
>D8YAWCR01AKL1F|test40b
CAACGCGAAGAACCTTACCTGGGTTTGACATGTACGTAGTAGGAAGCCGAAAGGCGACCC
ACCCCTCGGGGAGCGTACACAGGTGGTTGCATGGCTGTCG
>D8YAWCR01B5ZCO|test40b
CAACGCGAAGAACCTTACCTAGCCTTGACATACCAAAAAGATTTCAGAGATGAGATTGTG
CCTGCTTGCAGGAATTTGGATACAGGTGATGCATGG
>D8YAWCR01AFUOI|test40b
CAACGCGAAGAACCTTACCAGGGTTTGACATGCTGGAAGTAGAAACCCGAAAGGGTGCCC
ATCCGTATCCAGTCGGAAGCCAGCACAGGTGGTGCATGGCTGTCG
>D8YAWCR01AZEM1|test40b
CAACGCGAAGAACCTTACCTGGGTTTGACATGTACGTAGTAGGAAGCCGAAAGGCGACCC
ACCCCTCGGGGAGCGTACACAGGTGTTGCATGGCTGTCG
>D8YAWCR01BJV77|test40b
CAACGCGAAGAACCTTACCTGGACTTGACATGCACTTGAAAACTATAGAGATATAGTCCC
TCTTCGGAGCAAGTGTGCAGGTGCTGCATGG
>D8YAWCR01B4R3H|test40b
CAACGCGAAGAACCTTACCTGGGTTTGACATGTACGTAGTAGGAAGCCGAAAGGCGACCC
ACCCCTCGGGGAGCGTACACAGGTGTTGCATGGCTGTCG
>D8YAWCR01DDPLU|test40b
CAACGCGAAGAACCTTACCTAGCCTTGACATACTACAGAATTTGACAGAGATGTTGGAGT
GCCTTCGGGAGCTGTAATACAGGTGATGCATGG
>D8YAWCR01ASRNI|test40b
CAACGCGAAGAACCTTACCTGGGCTTGAACTGTATTGGTTGTAGGTATCAGAGATGATAC
TAAACCTTCGGGTACTGATATAGAGGTGCTGCATGG
>D8YAWCR01A3FP0|test40b
CAACGCGAAGAACCTTACCTGGGTTTGACATGTACGTAGTAGGAAGCCGAAAGGCGACCC
ACCCCTCGGGGAGCGTACACAGGTGGTGCATGGCTGTCG
>D8YAWCR01B2KOI|test40b
CAACGCGAAGAACCTTACCTGGGTTTGACATCCTGTGAACGTCTAAGAGATTAGACAGTG
CCTTCGGGAGCACAGAGACAGGTGTTGCATGG
>D8YAWCR01BEZ2U|test40b
CAACGCGAAGAACCTTACCTGGGCTTGAACTGTATTGGTTGTAGGTATCAGAGATGATAC
TAAACCTTCGGGTACTGATATAGAGGTGATGCATGG
>D8YAWCR01AUTQ5|test40b
CAACGCGAAGAACCTTACCAACTCTTGACATCCAGAGAAGAGGCTAGAGATAGCTTTGTG
CCTTCGGGAACTCTGAGACAGGTGG
>D8YAWCR01BFH3C|test40b
CAACGCGAAGAACCTTACCTGGGTTTGACATCCTGTGAATATTGCGTAATTGCAATAGTG
CCTTCGGGAGCACAGAGACAGGTGGTGCATGGCTGTCG
>D8YAWCR01AHHV4|test40b
CAACGCGAAGAACCTTACCTGGACTTGACATGCACTTGAAAACTATAGAGATATAGTCCC
TCTTCGGAGCAAGTGTGCAGGTGATGCATGGCTGT
>D8YAWCR01ATYV3|test40b
CAACGCGAAGAACCTTACCAACTCTTGACATCCAGAGAAGAGGCTAGAGATAGCTTTGTG
CCTTCGGGAACTCTGAGACAGGTGTTGCATGGCTGT
>D8YAWCR01CLIID|test40b
CAACGCGAAGAACCTTACCTGGGTTTGACATCCTTTGANACCCCTGGAAACAGGGTTTTC
CCGACTTNTCGGGACAGAGTGACAGGTGCTGCATGGCTGTCG
>D8YAWCR01AHB6F|test40b
CAACGCGAAGAACCTTACCAACTCTTGACATCCAGAGAAGAGGCTAGAGATAGCTTTGTG
CCTTCGGGAACTCTGAGACAGGTGTTGCATGGCTGT
>D8YAWCR01COL62|test40b
CAACGCGAAGAACCTTACCTGGACTTGACATGCACTTGAAAACTATAGAGATATAGTCCC
TCTTCGGAGCAAGTGTGCAGGTGT
>D8YAWCR01CQDQ3|test40b
CAACGCGAAGAACCTTACCTGGGTTTGACATGTACGTAGTAGGAAGCCGAAAGGCGACCC
ACCCCTCGGGGAGCGTACACAGGTGGTGCATGGCTGTCG
>D8YAWCR01BOZMP|test40b
CAACGCGAAGAACCTTACCTGGGTTTGACATCCTTTGANACCCCTGGAAACAGGGTTTTC
CCGACTTNTCGGGACAGAGTGACAGGTGCTGCATGGCTGTCG
>D8YAWCR01AKZB5|test40b
CAACGCGAAGAACCTTACCTGGACTTGACATGCACTTGAAAACTATAGAGATATAGTCCC
TCTTCGGAGCAAGTGTGCAGGTGTTGCATGGCTGT
>D8YAWCR01ALPRX|test40b
CAACGCGAAGAACCTTACCTGGGTTTGACATCCTTTGANACCCCTGGAAACAGGGTTTTC
CCGACTTNTCGGGACAGAGTGACAGGTGTTGCATGGCTGTCG
>D8YAWCR01BHTZC|test40b
CAACGCGAAGAACCTTACCTGGGCTTGAACTGTATTGGTTGTAGGTATCAGAGATGATAC
TAAACCTTCGGGTACTGATATAGAGGTGATGCATGG
>D8YAWCR01E4M5K|test40b
CAACGCGAAGAACCTTACCTGGGCTTGAACTGTATTGGTTGTAGGTATCAGAGATGATAC
TAAACCTTCGGGTACTGATATAGAGGTGCTGCATGG
>D8YAWCR01BNF9K|test40b
CAACGCGAAGAACCTTACCTGGACTTGACATGCACTTGAAAACTATAGAGATATAGTCCC
TCTTCGGAGCAAGTGTGCAGGTGCTGCATGG
>D8YAWCR01AT1OQ|test40b
CAACGCGAAGAACCTTACCTGGGTTTGACATGTACGTAGTAGGAAGCCGAAAGGCGACCC
ACCCCTCGGGGAGCGTACACAGGTG
>D8YAWCR01AVC2F|test40b
CAACGCGAAGAACCTTACCTGGGTTTGACATGTACGTAGTAGGAAGCCGAAAGGCGACCC
ACCCCTCGGGGAGCGTACACAGGTGGTGCATGGCTGTCG
>D8YAWCR01ALKEK|test40b
CAACGCGAAGAACCTTACCTGGGCTTGACATCCTGTGGATTCTATAGAGATATGGAAGTG
CCCTTTCGGGGGAACACGGAGACAGGTGTTGCATGGCTGTCG
>D8YAWCR01A76XI|test40b
CAACGCGAAGAACCTTACCTAGCCTTGACATATTTAAGAATCCGATAGAGATATTGGAGT
GCCTTCGGGAGCTTTCTTACAGGTGTTGCATGGCTGTCG
>D8YAWCR01AJP1Z|test40b
CAACGCGAAGAACCTTACCTGGGTTTGACATGTACGTAGTAGGAAGCCGAAAGGCGACCC
ACCCCTCGGGGAGCGTACACAGGTGGTGCATGGCTGTCG
>D8YAWCR01AZRRM|test40b
CAACGCGAAGAACCTTACCTAGCCTTGACATATTTAAGAATCCGATAGAGATATTGGAGT
GCCTTCGGGAGCTTTCTTACAGGTGCTGCATGG
>D8YAWCR01BYFQE|test40b
CAACGCGAAGAACCTTACCTGGACTTGACATGCACTTGAAAACTATAGAGATATAGTCCC
TCTTCGGAGCAAGTGTGCAGGTGGTGCATGGCTGT
>D8YAWCR01AJIFA|test40b
CAACGCGAAGAACCTTACCTGGGTTTGACATGTACGTAGTAGGAAGCCGAAAGGCGACCC
ACCCCTCGGGGAGCGTACACAGGTGCTGCATGGCTGTCG
>D8YAWCR01E2PUR|test40b
CAACGCGAAGAACCTTACCTGGGCTTAAATGTAGATTGTATAACTTAGAAATAGGTTTTC
CCTTCGGGGCTATTTACAAGGTGCTGCATGGCTGTCG
>D8YAWCR01A90PV|test40b
CAACGCGAAGAACCTTACCTGGACTTGACATGCACTTGAAAACTATAGAGATATAGTCCC
TCTTCGGAGCAAGTGTGCAGGTGCTGCATGG
>D8YAWCR01BMA8H|test40b
CAACGCGAAGAACCTTACCTGGACTTGACATGCACTTGAAAACTATAGAGATATAGTCCC
TCTTCGGAGCAAGTGTGCAGGTGATGCATGGCTGT
>D8YAWCR01AFYNO|test40b
CAACGCGAAGAACCTTACCTGGGCTTAAATGNNNTATGATGACCGCTTCTGAAAGGAGTT
TCCCTTCGGGCATTATACAAGGTGTTGCATGGCTGTCG
>D8YAWCR01BM7DX|test40b
CAACGCGAAGAACCTTACCTGGGTTTGACATCCTGTGAATATTGCGTAATTGCAATAGTG
CCTTCGGGAGCACAGAGACAGGTGTTGCATGGCTGTCG
>D8YAWCR01AKERL|test40b
CAACGCGAAGAACCTTACCTGGGCTTGAACTGTATTGGTTGTAGGTATCAGAGATGATAC
TAAACCTTCGGGTACTGATATAGAGGTGGTTGCATGG
>D8YAWCR01E26E1|test40b
CAACGCGAAGAACCTTACCTGGACTTGACATGCACTTGAAAACTATAGAGATATAGTCCC
TCTTCGGAGCAAGTGTGCAGGTGTTGCATGGCTGT
>D8YAWCR01AK71I|test40b
CAACGCGAAGAACCTTACCTGGGTTTGACATGTACGTAGTAGGAAGCCGAAAGGCGACCC
ACCCCTCGGGGAGCGTACACAGGTGTTGCATGGCTGTCG
>D8YAWCR01E6BLR|test40b
CAACGCGAAGAACCTTACCTGGACTTGACATGCACTTGAAAACTATAGAGATATAGTCCC
TCTTCGGAGCAAGTGTGCAGGTGTTGCATGGCTGT
>D8YAWCR01A473E|test40b
CAACGCGAAGAACCTTACCTGGGCTTGAACTGTATTGGTTGTAGGTATCAGAGATGATAC
TAAACCTTCGGGTACTGATATAGAGGTGGTGCATGG
>D8YAWCR01AR5KI|test40b
CAACGCGAAGAACCTTACCTGGGCTTGAACTGTATTGGTTGTAGGTATCAGAGATGATAC
TAAACCTTCGGGTACTGATATAGAGGTGCTGCATGG
>D8YAWCR01BEUJH|test40b
CAACGCGAAGAACCTTACCAACTCTTGACATCCAGAGAAGAGGCTAGAGATAGCTTTGTG
CCTTCGGGAACTCTGAGACAGGTG
>D8YAWCR01BYV1N|test40b
CAACGCGAAGAACCTTACCTGGGTTTGACATCCTTTGANACCCCTGGAAACAGGGTTTTC
CCGACTTNTCGGGACAGAGTGACAGGTGTTGCATGGCTGTCG
>D8YAWCR01CM0GD|test40b
CAACGCGAAGAACCTTACCTGGGCTTGACATCCTGTGGATTCTATAGAGATATGGAAGTG
CCCTTTCGGGGGAACACGGAGACAGGTGATGCATGGCTGTCG
>D8YAWCR01AITXN|test40b
CAACGCGAAGAACCTTACCTGGGCTTGAACTGTATTGGTTGTAGGTATCAGAGATGATAC
TAAACCTTCGGGTACTGATATAGAGGTGTTGCATGG
>D8YAWCR01ALJI2|test40b
CAACGCGAAGAACCTTACCTAGCCTTGACATNCCAAAAAAGATTTCAGAGATGAGATTGT
GCCTGCTTGCNGGAATTTGGTACAGGNGTTGCATGG
>D8YAWCR01AJ8TC|test40b
CAACGCGAAGAACCTTACCTGGGCTTGAACTGTATTGGTTGTAGGTATCAGAGATGATAC
TAAACCTTCGGGTACTGATATAGAGGTGCTGCATGG
>D8YAWCR01AY8RC|test40b
CAACGCGAAGAACCTTACCTAGCCTTGACATATTTAAGAATCCGATAGAGATATTGGAGT
GCCTTCGGGAGCTTTCTTACAGGTGTTGCATGGCTGTCG
>D8YAWCR01A6FNK|test40b
CAACGCGAAGAACCTTACCTGGACTTGACATGCACTTGAAAACTATAGAGATATAGTCCC
TCTTCGGAGCAAGTGTGCAGGTGATGCATGGCTGT
>D8YAWCR01E6U88|test40b
CAACACGAAGAACCTTACCTGGGTTTGACATCCTGTGAATATTGCGTAATTGCAATAGTG
CCTTCGGGAGCNCAGAGACAGGTGCTGCATGG
>D8YAWCR01AVPHM|test40b
CAACGCGAAGAACCTTACCTGGGCTTGAACTGTATTGGTTGTAGGTATCAGAGATGATAC
TAAACCTTCGGGTACTGATATAGAGGTGTTGCATGG
>D8YAWCR01EM9ZV|test40b
CAACGCGAAGAACCTTACCTGGGTTTGACATGTACGTAGTAGGAAGCCGAAAGGCGACCC
ACCCCTCGGGGAGCGTACACAGGTGCTGCATGGCTGTCG
>D8YAWCR01AY2ZJ|test40b
CAACGCGAAGAACCTTACCTGGGCTTGAACTGTATTGGTTGTAGGTATCAGAGATGATAC
TAAACCTTCGGGTACTGATATAGAGGTGG
>D8YAWCR01BG70U|test40b
CAACGCGAAGAACCTTACCTGGACTTGACATGCACTTGAAAACTATAGAGATATAGTCCC
TCTTCGGAGCAAGTGTGCAGGTGATGCATGGCTGT
>D8YAWCR01AQKL9|test40b
CAACGCGAAGAACCTTACCTGGGCTTAAATGTAGGACGACCGTCCGGGAAACCGGATTTC
TCTTCGGAGCGACTTACAAGGTGCTGCATGGCTGTCG
>D8YAWCR01AJ6EY|test40b
CAACGCGAAGAACCTTACCTGGGTTTGACATCCTTTGACACCCCTGGAAACAGGGTTTTC
CCGACTTGTCGGGACAGAGTGACAGGTG
>D8YAWCR01EWNSJ|test40b
CAACGCGAAGAACCTTACCTAGCCTTGACATACCAAAAAGATTTCAGAGATGAGATTGTG
CCTGCTTGCAGGAATTTGGATACAGGTGT
>D8YAWCR01AUT0W|test40b
CAACGCGAAGAACCTTACCTGGGCTTGAACTGTATTGGTTGTAGGTATCAGAGATGATAC
TAAACCTTCGGGTACTGATATAGAGGTGTTGCATGG
>D8YAWCR01AVYRN|test40b
CAACGCGAAGAACCTTACCTGGGTTTGACATCCTTTGANACCCCTGGAAACAGGGTTTTC
CCGACTTNTCGGGACAGAGTGACAGGNGTTGCATGGCTGTCG
>D8YAWCR01BSQ76|test40b
CAACGCGAAGAACCTTACCTGGGCTCAAATGCAGAGTGACAGTCCCTGAAAGGGGATTTT
CTTCGGACAGTCTGCAAGGTGCTGCATGGCTGTCG
>D8YAWCR01BFNS6|test40b
CAACGCGAAGAACCTTACCTGGGCTTGAACTGTATTGGTTGTAGGTATCAGAGATGATAC
TAAACCTTCGGGTACTGATATAGAGGTGGTGCATGG
>D8YAWCR01DU6DI|test40b
CAACGCGAAGAACCTTACCTGGGCTTGAACTGTATTGGTTGTAGGTATCAGAGATGATAC
TAAACCTTCGGGTACTGATATAGAGGTGGTGCATGGCGT
>D8YAWCR01E5DYR|test40b
CAACGCGAAGAACCTTACCTAGCCTTGATATCCTTGGAATCTCTCAGAGATGAGAGAGTG
CTAGTTTACTAGAGCCAAGTGACAGGTGATG
>D8YAWCR01AODBU|test40b
CAACGCAAGAACCTTACCAACTCTTGACATCCAGAGAAGAGGCTAGAGATAGCTTTGTGC
CTTCGGGAACTCTGAGACAGGTGGTGCATGGCTGT
>D8YAWCR01AZXET|test40b
CAACGCGAAGAACCTTACCTGGGTTTGACATCCTTTGANACCCCTGGAAACAGGGTTTTC
CCGACTTNTCGGGACAGAGTGACAGGTGTTGCATGGCTGTCG
>D8YAWCR01AMZS0|test40b
CAACGCGAAGAACCTTACCTGGGCTTAAATGTAGGACGACCGTCCGGGAAACCGGATTTC
TCTTCGGAGCGACTTACAAGGTGTTGCATGGCTGTCG
>D8YAWCR01CAG2Z|test40b
CAACGCGAAGAACCTTACCTGGGCTTGAACTGTATTGGTTGTAGGTATCAGAGATGATAC
TAAACCTTCGGGTACTGATATAGAGGTGATGCATGG
>D8YAWCR01ATCFP|test40b
CAACGCGAAGAACCTTACCTGGGCTTAAATGTAGGACGACCGTCCGGGAAACCGGATTTC
TCTTCGGAGCGACTTACAAGGTGCTGCATGGCTGTCG
>D8YAWCR01BQP30|test40b
CAACGCGAAGAACCTTACCTGGGCTTGAACTGTATTGGTTGTAGGTATCAGAGATGATAC
TAAACCTTCGGGTACTGATATAGAGGTGCTGCATGG
>D8YAWCR01DAK52|test40b
CAACGCGAAGAACCTTACCTGGACTTGACATGCACTTGAAAACTATAGAGATATAGTCCC
TCTTCGGAGCAAGTGTGCAGGTGATGCATGGCTGT
>D8YAWCR01DYSBA|test40b
CAACGCGAAGAACCTTACCTGGGCTCAAATGCAGAGTGACAGTCCCTGAAAGGGGATTTT
CTTCGGACAGTCTGCAAGGTGTTGCATGGCTGTCG
>D8YAWCR01AQJTZ|test40b
CAACGCGAAGAACCTTACCTGGGCTTGAACTGTATTGGTTGTAGGTATCAGAGATGATAC
TAAACCTTCGGGTACTGATATAGAGGTGGTACATGG
>D8YAWCR01E1HON|test40b
CAACGCGAAGAACCTTACCTGGGCTTAAATGCAGAATGACAGGTCCTGAAAGGGATTTTT
CTTCGGACATTTTGCAAGGTGCTGCATGGCTGTCG
>D8YAWCR01BBU3D|test40b
CAACGCGAAGAACCTTACCTGGGCTTAAATGCAGAATGACAGGTCCTGAAAGGGATTTTT
CTTCGGACATTTTGCAAGGTGATGCATGGCTGTCG
>D8YAWCR01ALDNQ|test40b
CAACGCGAAGAACCTTACCTGGGTTTGACATCCTTTGACACCCCTGGAAACAGGGTTTTC
CCGACTTGTCGGGACAGAGTGACAGGTGATGCATGGCTGTCG
>D8YAWCR01AKNIE|test40b
CAACGCGAAGAACCTTACCTGGGTTTGACATCCTTTGANACCCCTGGAAACAGGGTTTTC
CCGACTTNTCGGGACAGAGTGACAGGNGTTGCATGGCTGTCG
>D8YAWCR01E2PXI|test40b
CAACGCGAAGAACCTTACCTGGACTTGACATGCACTTGAAAACTATAGAGATATAGTCCC
TCTTCGGAGCAAGTGTGCAGGTGTTGCATGGCTGT
>D8YAWCR01AQ5UF|test40b
CAACGCGAAGAACCTTACCTGGGTTTGACATGTACGTAGTAGGAAGCCGAAAGGCGACCC
ACCCCTCGGGGAGCGTACACAGGTGTTGCATGGCTGTCG
>D8YAWCR01A9BEC|test40b
CAACGCGAAGAACCTTACCTGGGCTTGACATCCTGTGGATTCTATAGAGATATGGAAGTG
CCCTTTCGGGGGAACACGGAGACAGGTGGTTGCATGGCTGTCG
>D8YAWCR01AFDBT|test40b
CAACGCGAAGAACCTTACCTAGCCTTGACATAGACAGAATTTAGTAGAGATATAAAAGTG
CCAGTTTACTGGAGCTGTTATACAGGTGTTG
>D8YAWCR01D82LV|test40b
CAACGCGAAGAACCTTACCTGGGCTCAAATGCAGAGTGACAGTCCCTGAAAGGGGATTTT
CTTCGGACAGTCTGCAAGGTGTTGCATGGCTGTCG
>D8YAWCR01B8DEF|test40b
CAACGCGAAGAACCTTACCTGGGTTTGACATCCTGTGAATATTGCGTAATTGCAATAGTG
CCTTCGGGAGCACAGAGACAGGTGTTGCATGGCTGTCG
>D8YAWCR01EL7TN|test40b
CAACGCGAAGAACCTTACCTGGGCTTGACATGTACATGCCGGCCGTGGAAACACGGCTTT
CCAGCTTGCTGGACGTGTACACAGGTGGTGCATGGCTGT
>D8YAWCR01AKEKF|test40b
CAACGCGAAGAACCTTACCCGGGCTCAAATGCTGGACGACAGTCCCTGAAAGGGGATCTC
CTTCGGGCGGTCCAGCAAGGTGTTGCATGGCTGTCG
>D8YAWCR01AVMNW|test40b
CAACGCGAAGAACCTTACCTGGGCTTGAACTGTATTGGTTGTAGGTATCAGAGATGATAC
TAAACCTTCGGGTACTGATATAGAGGTGTTGCATGG
>D8YAWCR01ARFI0|test40b
CAACGCGAAGAACCTTACCTGGGTTTGACATCCTGTGAATATTGCGTAATTGCAATAGTG
CCTTCGGGAGCACAGAGACAGGTGTTGCATGGCTGTCG
>D8YAWCR01AKT8F|test40b
CAACGCGAAGAACCTTACCTGGGCTTGAACTGTATTGGTTGTAGGTATCAGAGATGATAC
TAAACCTTCGGGTACTGATATAGAGGTGGTTGCATGG
>D8YAWCR01AMIJ1|test40b
CAACGCGAAGAACCTTACCTGGGCTTGACATGTACATGCCGGCCGTGGAAACACGGCTTT
CCAGCTTGCTGGACGTGTACACAGGTGTTGCATGGCTGT
>D8YAWCR01DZ0FD|test40b
CAACGCGAAGAACCTTACCTGGGTTTGACATCCTTTGACACCCCTGGAAACAGGGTTTTC
CCGACTTGTCGGGACAGAGTGACAGGTGCTGCATGGCTGTCG
>D8YAWCR01AH6WM|test40b
CAACGCGAAGAACCTTACCTGGGTTTGACATGTACGTAGTAGGAAGCCGAAAGGCGACCC
ACCCCTCGGGGAGCGTACACAGGTGTTGCATGGCTGTCG
>D8YAWCR01AJII7|test40b
CAACGCGAAGAACCTTACCTGGACTTGACATGCACTTGAAAACTATAGAGATATAGTCCC
TCTTCGGAGCAAGTGTGCAGGTGCTGCATGG
>D8YAWCR01AMY9E|test40b
CAACGCGAAGAACCTTACCTGGACTTGACATGCACTTGAAAACTATAGAGATATAGTCCC
TCTTCGGAGCAAGTGTGCAGGTGATGCATGGCTGT
>D8YAWCR01AM1ZW|test40b
CAACGCGAAGAACCTTACCTGGGCTTAAATGCAGAATGACAGGTCCTGAAAGGGATTTTT
CTTCGGACATTTTGCAAGGTGTTGCATGGCTGTCG
>D8YAWCR01AMOGO|test40b
CAACGCGAAGAACCTTACCTGGGCTTGAACTGTATTGGTTGTAGGTATCAGAGATGATAC
TAAACCTTCGGGTACTGATATAGAGGTGGTTGCATGG
>D8YAWCR01ALS7E|test40b
CAACGCGAAGATCCTTACCTGGGCTTGACATGTACATGCCGGCCGTGGAAACACGGCTTT
CCAGCTTGCTGGACGTGTACACAGGTGTTGCATGGCTGT
>D8YAWCR01BZXUV|test40b
CAACGCGAAGAACCTTACCTGGGTTTGACATGTACGTAGTAGGAAGCCGAAAGGCGACCC
ACCCCTCGGGGAGCGTACACAGGTGT
>D8YAWCR01AHFY1|test40b
CAACGCGAAGAACCTTACCTGGACTTGACATGCACTTGAAAACTATAGANATAT
>D8YAWCR01BLJ0I|test40b
CAACGCGAAGAACCTTACCTGGGTTTGACATCCTGTGAATATTGCGTAATTGCAATAGTG
CCTTCGGGAGCACAGAGACAGGTGTTGCATGGCTGTCG
>D8YAWCR01AD4DS|test40b
CAACGCGAAGAACCTTACCTGGGCTTAAATGCAGAATGACAGGTCCTGAAAGGGATTTTT
CTTCGGACATTTTGCAAGGTGTTGCATGGCTGTCG
>D8YAWCR01CE4SJ|test40b
CAACGCGAAGAACCTTACCTGGACTTGACATGCACTTGAAAACTATAGAGATATAGTCCC
TCTTCGGAGCAAGTGTGCAGGTGTTGCATGGCTGT
>D8YAWCR01AHJNB|test40b
CAACGCGAAGAACCTTACCTGGGTTTGACATCCTTTGANACCCCTGGAAACAGGGTTTTC
CCGACTTNTCGGGACAGAGTGACAGGNGTTGCATGGCTGTCG
>D8YAWCR01B0RJ3|test40b
CAACGCGAAGAACCTTACCTGGTCTTGACATCCTCGGACCGCTTCAGAGATGAAGTTTCC
TCTTCGGAGGCCGAGTGACAGGTGTTGCATGGCTGTCG
>D8YAWCR01AIC9T|test40b
CAACGCGAAGAACCTTACCTGGACTTGACATGCACTTGAAAACTATAGAGATATAGTCCC
TCTTCGGAGCAAGTGTGCAGGTGCTGCATGG
>D8YAWCR01B8I0S|test40b
CAACGCGAAGAACCTTACCTGGGCTTGACATGTACATGCCGGCCGTGGAAACACGGCTTT
CCAGCTTGCTGGACGTGTACACAGGTGATGCATGGCTGT
>D8YAWCR01AI5DD|test40b
CAACGCGAAGAACCTTACCTGGGCTTGAACTGTATTGGTTGTAGGTATCAGAGATGATAC
TAAACCTTCGGGTACTGATATAGAGGTGTTGCATGG
>D8YAWCR01AH97V|test40b
CAACGCGAAGAACCTTACCTGGGCTTGACATCCTGTGGATTCTATAGAGATATGGAAGTG
CCCTTTCGGGGGAACACGGAGACAGGTGGTGCATGGCTGTCG
>D8YAWCR01BVZDV|test40b
CAACGCGAAGAACCTTACCAACTCTTGACATCCAGAGAAGAGGCTAGAGATAGCTTTGTG
CCTTCGGGAACTCTGAGACAGGTGCTGCATGG
>D8YAWCR01AH46V|test40b
CAACGCGAAGAACCTTACCTGGGCTTGAACCGCAGATGAAATCCCCTGAAAAGGGGCTTT
CCTTCGGGACATCTGTAGAGGTGTTGCATGGCTGTCG
>D8YAWCR01AORVJ|test40b
CAACGCGAAGAACCTTACCTGGGCTTGAACTGTATTGGTTGTAGGTATCAGAGATGATAC
TAAACCTTCGGGTACTGATATAGAGGTGCTGCATGG
>D8YAWCR01CTE22|test40b
CAACGCGAAGAACCTTACCTGGACTTGACATGCACTTGAAAACTATAGAGATATAGTCCC
TCTTCGGAGCAAGTGTGCAGGTGCTGCATGG
>D8YAWCR01A79H7|test40b
CAACGCGAAGAACCTTACCTAGCCTTGACATATTTAAGAATCCGATAGAGATATTGGAGT
GCCTTCGGGAGCTTTCTTACAGGTGTTGCATGGCTGTCG
>D8YAWCR01AI740|test40b
CAACGCGAAGAACCTTACCTGGGCTTGAACTGTATTGGTTGTAGGTATCAGAGATGATAC
TAAACCTTCGGGTACTGATATAGAGGTGGTGCATGG
>D8YAWCR01AGTA9|test40b
CAACGCTAAGAACCTTACCTGGGCTTGAACTGTATTGGTTGTAGGTATCAGAGATGATAC
TAAACCTTCGGGTACTGATATAGAGGTGATGCATGG
>D8YAWCR01AG9F5|test40b
CAACGCGAAGAACCTTACCTGGGTTTGACATGTACGTAGTAGGAAGCCGAAAGGCGACCC
ACCCCTCGGGGAGCGTACACAGGTGATGCATGGCTGTCG
>D8YAWCR01A7T11|test40b
CAACGCGAAGAACCTTACCCTGGGATCTTGACATGCAACTTGAAAACTCAATGAGAGATA
TAGTCCCTCTTCGGAGCAAGTGTGGCAGGTG
>D8YAWCR01BUVDZ|test40b
CAACGCGAAGAACCTTACCTGGGTTTGACATCCTGTGAACGTCTAAGAGATTAGACAGTG
CCTTCGGGAGCACAGAGACAGGTGCTGCATGGCTGT
>D8YAWCR01AEIDD|test40b
CAACGCGAAGGAACCTTACCTGGGCTTGACATGTACATGGCCGGCCGTGGAAAC
>D8YAWCR01DEZJ1|test40b
CAACGCGAAGAACCTTACCTGGGCTTGAACTGTATTGGTTGTAGGTATCAGAGATGATAC
TAAACCTTCGGGTACTGATATAGAGGTGTTGCATGG
>D8YAWCR01AH5TX|test40b
CAACGCGAAGAACCTTACCTGGGCTTGACATCCTGTGGATTCTATAGAGATATGGAAGTG
CCCTTTCGGGGGAACACGGAGACAGGTGGTGCATGGATGTCG
>D8YAWCR01E2S2U|test40b
CAACGCGAAGAACCTTACCTAGCCTTGACATTATCAAANATTCACAGAGAGGATGTNCTG
CCTTTGGGACA
>D8YAWCR01AEMFD|test40b
CAACGCGAAGAACCTTACCTGGGCTTAAATGTAGGAGACCTCCGGGAAACCGGATTTCTC
TTCGGAGCGACTTNCAAGGTGATGCATGGCTGTCG
>D8YAWCR01AIQKJ|test40b
CAACGCGAAGAACCTTACCTGGGTTTGACATCCTGTGAATATTGCGTAATTGCAATAGTG
CCTTCGGGAGCACAGAGACAGGTGATGCATGGCTGTCG
>D8YAWCR01BMURG|test40b
CAACGCGAAGAACCTTACCAGGGCTTAAATGTAAGTTGCATAGTTTAGAGATAGACTTTT
CTTCGGACTACTTACAAGGTGCTGCATGG
>D8YAWCR01BAQ5L|test40b
CAACGCGAAGAACCTTACCAACTCTTGACATCCAGAGAAGAGGCTAGAGATAGCTTTGTG
CCTTCGGGAACTCTGAGACAGGTGT
>D8YAWCR01AYWR1|test40b
CAACGCGAAGAACCTTACCAACTCTTGACATCCAGAGAAGAGGCTAGAGATAGCTTTGTG
CCTTCGGGAACTCTGAGACAGGTGTTGCATGGCTGT
>D8YAWCR01B97YG|test40b
CAACGCGAAGAACCTTACCTGGGCTCAAATGCAGAGTGACAGTCCCTGAAAGGGGATTTT
CTTCGGACAGTCTGCAAGGTGCTGCATGGCTGTCG
>D8YAWCR01AIWE3|test40b
CAACGCGAAGAACCTTACCTGGGTTTGACATCCTGTGAACGTCTAAGAGATTAGACAGTG
CCTTCGGGAGCACAGAGACAGGTGGTGCATGG
>D8YAWCR01E64IY|test40b
CAACGCGAAGAACCTTACCTGGACTTGACATGCACTTGAAAACTATAGAGATATAGTCCC
TCNTTCGGAGCAAGTGTGCAGGTGTTGCATGG
>D8YAWCR01BMCE9|test40b
CAAACGCGAAGAACCTTACCTGGGCTCAAATGCAGAGTGACAGTCCCTGAAAGGGGATTT
TCTTCGGACAGTCTGCAAGGTGGTGCATGGCTGTCG
>D8YAWCR01CJMJG|test40b
CAACGCGAAGAACCTTACCTGGGCTTGAACTGTATTGGTTGTAGGTATCAGAGATGATAC
TAAACCTTCGGGTACTGATATAGAGGTG
>D8YAWCR01BMFM4|test40b
CAACGCGAAGAACCTTACCTGGGCTTGAACTGTATTGGTTGTAGGTATCAGAGATGATAC
TAAACCTTCGGGTACTGATATAGAGGTGCTGCATGG
>D8YAWCR01D5P50|test40b
CAACGCGAAGAACCTTACCTGGGTTTGACATCCTGTGAATATTGCGTAATTGCAATAGTG
CCTTCGGGAGCACAGAGACAGGTGATGCATGGCTGTCG
>D8YAWCR01AODWN|test40b
CAACGCGAAGAACCTTACCTGGGCTTAAATGCAGAATGACAGGTCCTGAAAGGGATTTTT
CTTCGGACATTTTGCAAGGTGCTGCATGGCTGTCG
>D8YAWCR01AHDCV|test40b
CAACGCGAAGAACCTTACCTGGACTTGACATGCACTTGAAAACTATAGAGATATAGTCCC
TCTTCGGAGCAAGTGTGCAGGTGCTGCATGG
>D8YAWCR01AH0TH|test40b
CAACGCGAAGAACCTTACCTGGGCTTAAATGTATGATGACCGCTTCTGAAAAGGAGTTTC
CCTTCGGGGCATTATACAAGGTGG
>D8YAWCR01AN96H|test40b
CAACGCGAAGAACCTTACCTGGGCTTGACATGTACATGCCGGCCGTGGAAACACGGCTTT
CCAGCTTGCTGGACGTGTACACAGGTG
>D8YAWCR01A349L|test40b
CAACGCGAAGAACCTTACCTGGGTTTGACATCCTGTGAATATTGCGTAATTGCAATAGTG
CCTTCGGGAGCACAGAGACAGGTGCTGCATGG
>D8YAWCR01AEDJI|test40b
CAACGCGAAGAACCTTACCTGGGCTTAAATGTAGGACGACCGTCCGGGAAACCGGATTTC
TCTTCGGAGCGACTTACAAGGTGCTGCATGGCTGTCG
>D8YAWCR01AD27O|test40b
CAACGCGAAGAACCTTACCTGGACTTGACATGCACTTGAAAACTATAGANATATACGTCC
TCTTGGA
>D8YAWCR01CAY8K|test40b
CAACGCGAAGAACCTTACCTGGGTTTGACATCCTGTGAATATTGCGTAATTGCAATAGTG
CCTTCGGGAGCACAGAGACAGGTGCTGCATGG
>D8YAWCR01AI1SY|test40b
CAACGCGAAGAACCTTACCAACTCTTGACATCCAGAGAAGAGGCTAGAGATAGCTTTGTG
CCTTCGGGAACTCTGAGACAGGTGTTGCATGGCTGT
>D8YAWCR01AOFCA|test40b
CAACGCGAAGAACCTTACCTGGGCTTGACATCCTGTGGATTCTATAGAGATATGGAAGTG
CCCTTTCGGGGGAACACGGAGACAGGTGTTGCATGGCTGTCG
>D8YAWCR01B4EXZ|test40b
CAACGCGAAGAACCTTACCTGGGCTTAAATGTATGATGACCGCTTCTGAAAAGGAGTTTC
CCTTCGGGGCATTATACAAGGTGATGCATGGCTGTCG
>D8YAWCR01AHGP4|test40b
CAACGCGAAGAACCTTACCTGGGCTTGACATCCTGTGGATTCTATAGAGATATGGAAGTG
CCCTTTCGGGGGAACACGGAGACAGGTGTTGCATGGCTGTCG
>D8YAWCR01AM0RG|test40b
CAACGCGAAGAACCTTACCTAGCCTTGACATACCAAAAAGATTTCAGAGATGAGATTGTG
CCTGCTTGCAGGAATTTGGATACAGGTGTTGCATGG
>D8YAWCR01AUOG2|test40b
CAACGCGAAGAACCTTACCTGGGCTTAAATGCAGAATGACAGGTCCTGAAAGGGATTTTT
CTTCGGACATTTTGCAAGGTGCTGCATGGCTGTCG
>D8YAWCR01AH4D7|test40b
CAACGCGAAGAACCTTACCTGGGCTTGACATACTGTGGATTCTATAGAGATATGGAAGTG
CCCTTTCGGGGGAACACGGAGACAGGTGTTGCATGGCTGTCG
>D8YAWCR01BAN0B|test40b
CAACGCGAAGAACCTTACCTGGGCTTGACATCCTGTGGATTCTATAGAGATATGGAAGTG
CCCTTTCGGGGGAACACGGAGACAGGTGGTGCATGGCTGTCG
>D8YAWCR01AOD2M|test40b
CAACGCGAAGAACCTTACCTGGGCTCAAATGCAGAGTGACAGTCCCTGAAAGGGGATTTT
CTTCGGACAGTCTGCAAGGTGTTGCATGGCTGTCG
>D8YAWCR01APLLN|test40b
CAACGCGAAGAACCTTACCTAGCCTTGACATACCAAAAAGATTTCAGAGATGAGATTGTG
CCTGCTTGCAGGAATTTGGATACAGGTGTTGCATGG
>D8YAWCR01BSTFE|test40b
CAACGCGAAGAACCTTACCTGGGTTTGACATCCTTTGANACCCCTGGAAACAGGGTTTTC
CCGACTTNTCGGGACAGAGTGACAGGTGTTGCATGGCTGTCG
>D8YAWCR01AI00M|test40b
CAACGCGAAGAACCTTACCTGGGCTTGACATCCTGTGGATTCTATAGAGATATGGAAGTG
CCCTTTCGGGGGAACACGGAGACAGGTGATGCATGGCTGTCG
>D8YAWCR01BJCQY|test40b
CAACGCGAAGAACCTTACCTGGGCTTAAATGTAGGACGACCGTCCGGGAAACCGGATTTC
NCTTCGGAGCGACTTACAAGGNGTTGCATGGCTGTCG
>D8YAWCR01AK69L|test40b
CAACGCGAAGAACCTTACCTAGCCTTGACATATTTAAGAATCCGATAGAGATATTGGAGT
GCCTTCGGGAGCTTTCTTACAGGTGCTGCATGG
>D8YAWCR01AF048|test40b
CAACGCGAAGAACCTTACCTAGCCTTGACATTGATTGAATACACCAGAGATGGAGTAGTG
CCTTTCGGGGAACATGAAAACAGGTGTTGCATGGCTGTCG
>D8YAWCR01BJ8PS|test40b
CAACGCGAAGAACCTTACCTGGGCTCAAATGCAGAGTGACAGTCCCTGAAAGGGGATTTT
CTTCGGACAGTCTGCAAGGTGTTGCATGGCTGTCG
>D8YAWCR01BGIPU|test40b
CAACGCGAAGAACCTTACCTGGGCTTGACATCCTGTGGATTCTATAGAGATATGGAAGTG
CCCTTTCGGGGGAACACGGAGACAGGTGCTGCATGGCTGTCG
>D8YAWCR01AIP9H|test40b
CAACGCGAAGAACCTTACCTGGACTTGACATGCACTTGAAAACTATAGAGATATAGTCCC
TCTTCGGAGCAAGTGTGCAGGTGATGCATGGCTGT
>D8YAWCR01C2OBE|test40b
CAACGCGAAGAACCTTACCTGGACTTGACATGCACTTGAAAACTATAGAGATATAGTCCC
TCTTCGGAGCAAGTGTGCAGGTGTTGCATGGCTGT
>D8YAWCR01BZTYF|test40b
CAACGCGAAGAACCTTACCTGGGCTTGACATGTACATGCCGGCCGTGGAAACACGGCTTT
CCAGCTTGCTGGACGTGTACACAGGTGCTGCATGG
>D8YAWCR01BM1EX|test40b
CAACGCGAAGAACCTTACCTGGACTTGACATGCACTTGAAAACTATAGAGATATAGTCCC
TCTTCGGAGCAAGTGTGCAGGTGGTGCATGGCTGT
>D8YAWCR01A1R7S|test40b
CAACGCGAAGAACCTTACCTGGGCTTGAACTGTATTGGTTGTAGGTATCAGAGATGATAC
TAAACCTTCGGGTACTGATATAGAGGTGATGCATGG
>D8YAWCR01AR64K|test40b
CAACGCGAAGAACCTTACCTGGGCTTGAACTGTATTGGTTGTAGGTATCAGAGATGATAC
TAAACCTTCGGGTACTGATATAGAGGTGCTGCATGG
>D8YAWCR01DMZ5P|test40b
CAACGCGAAGAACCTTACCTGGACTTGACATGCACTTGAAAACTATAGAGATATAGTCCC
TCTTCGGAGCAAGTGTGCAGGTGATGCATGGCTGT
>D8YAWCR01AKRLL|test40b
CAACGCGAAGAACCTTACCTAGCCTTGACATAGACAGAATTTAGTAGAGATATAAAAGTG
CCAGTTTACTGGAGCTGTTATACAGGTGTTG
>D8YAWCR01AMFBL|test40b
CAACGCGAAGAACCTTACCTGGGCTTAAATGCAGAATGACAGGTCCTGAAAGGGATTTTT
CTTCGGACATTTTGCAAGGTGCTGCATGGCTGTCG
>D8YAWCR01AGTED|test40b
CAACGCGAAGAACCTTACCTAGCCTTGACATAGACAGAATTTAGTAGAGATATAAAAGTG
CCAGTTTACTGGAGCTGTTATACAGGTG
>D8YAWCR01BKK1Q|test40b
CAACGCGAAGAACCTTACCTGGGTTTGACATCCTGTGAATATTGCGTAATTGCAATAGTG
CCTTCGGGAGCACAGAGACAGGTGGTGCATGGCTGTCG
>D8YAWCR01DYH44|test40b
CAACGCGAAGAACCTTACCAACTCTTGACATCCAGAGAAGAGGCTAGAGATAGCTTTGTG
CCTTCGGGAACTCTGAGACAGGTGTTGCATGGCTGT
>D8YAWCR01ASKAO|test40b
CAACGCGAAGAACCTTACCTGGGTTTGACATCCTTTGACACCCCTGGAAACAGGGTTTTC
CCGACTTGTCGGGACAGAGTGACAGGTGTTGCATGGCTGTCG
>D8YAWCR01AFLY9|test40b
CAACGCGAAGACCTTACCTAGCCTTGACATACCAAAAAGATTTCAGAGATGAGATTGTGC
CTGCTTGCAGGAATTTGGATACAGGTGATGCATGG
>D8YAWCR01A2DK1|test40b
CAACGCGAAGAACCTTACCCGGGCTCAAATGCTGGACGACAGTCCCTGAAAGGGGATCTC
CTTCGGGCGTCCAGCAAGGTGCTCCATGGCTGTCG
>D8YAWCR01AT73P|test40b
CAACGCGAAGAACCTTACCTGGGCTTGAACTGTATTGGTTGTAGGTATCAGAGATGATAC
TAAACCTTCGGGTACTGATATAGAGGTGCTGCATGG
>D8YAWCR01D2A38|test40b
CAACGCGAAGAACCTTACCTGGGCTTGACATCCTGTGGATTCTATAGAGATATGGAAGTG
CCCTTTCGGGGGAACACGGAGACAGGTGCTGCATGGCTGTCG
>D8YAWCR01D2UAL|test40b
CAACGCGAAGAACCTTACCTGGGCTTAAATGTAGATTGTATAACTTAGAAATAGGTTTTC
CCTTCGGGGCTATTTACAAGGTGGTGCATGGCTGTCG
>D8YAWCR01AL8R7|test40b
CAACGCGAAACCTTACCTGGACTTGACATGCACTTGAAAACTATAGAGATATAGTCCCTC
TTCGGAGCAAGTGTGCAGGTGATGCATGG
>D8YAWCR01AUO6D|test40b
CAACGCGAAGAACCTTACCAGGGCTTAAATGCAGGCTGCATGGGGTGGAGACATCCCTTT
CTTCGGACTGCCTGCAAGGTGTTGCATGGCTGTCG
>D8YAWCR01E46GM|test40b
CAACGCGAAGAACCTTACCTGGGCTTGAACTGTATTGGTTGTAGGTATCAGAGATGATAC
TAAACCTTCGGGTACTGATATAGAGGTGAT
>D8YAWCR01B5JMA|test40b
CAACGCGAAGAACCTTACCTGGGTTTGACATGTACGTAGTAGGAAGCCGAAAGGCGACCC
ACCCCTCGGGGAGCGTACACAGGTGGTGCATGGCTGTCG
>D8YAWCR01AHIIJ|test40b
CAACGCGAAGAACCTTACCTGGACTTGACATGCACTTGAAAACTATAGAGATATAGTCCC
TCTTCGGAGCAAGTGTGCAGGTGTTGCATGGCTTG
>D8YAWCR01CQJK7|test40b
CAACGCGAAGAACCTTACCTGGGCTTGACATCCTGTGGATTCTATAGAGATATGGAAGTG
CCCTTTCGGGGGAACACGGAGACAGGTGGTGCATGGCTGTCG
>D8YAWCR01ALV1U|test40b
CAACGCGAAGAACCTTACCTGGGCTTAAATGCAGAATGACAGGTCCTGAAAGGGATTTTT
CTTCGGACATTTTGCAAGGTGCTGCATGGCTGTCG
>D8YAWCR01AMBGR|test40b
CAACGCGAAGAACCTTACCTGGGTTTGACATCCTGTGAACGTCTAAGAGATTAGACAGTG
CCTTCGGGAGCACAGAGACAGGTGATGCATGG
>D8YAWCR01ANWCD|test40b
CAACGCGAAGAACCTTACCTGGNTCTACCTNTTGAATATCATAGAGATATTGGAAGTGCC
CTTTCGGGGAANCGTTNTAGNGTGCTGGCTGGC
>D8YAWCR01AHTOC|test40b
CAACGCGAAGAACCTTACCTGGACTTGACATGCACTTGAAAACTATAGAGATATAGTCCC
TCTTCGGAGCAAGTGTGCAGGTGGTGCATGGCTGT
>D8YAWCR01CNM1S|test40b
CAACGCGAAGAACCTTACCTGGGTTTGACATGTACGTAGTAGGAAGCCGAAAGGCGACCC
ACCCCTCGGGGAGCGTACACAGGTGTTGCATGGCTGTCG
>D8YAWCR01BXUNG|test40b
CAACGCGAAGAACCTTACCTAGCCTTGACATACCAAAAAGATTTCAGAGATGAGATTGTG
CCTGCTTGCAGGAATTTGGATACAGGTGATGCATGG
>D8YAWCR01AJS79|test40b
CAACGCGAAGAACCTTACCTAGCCTTGACATATTTAAGAATCCGATAGAGATATTGGAGT
GCCTTCGGGAGCTTTCTTACAGGTGATGCATGGCTGTCG
>D8YAWCR01APRLT|test40b
CAACGCGAAGAACCTTACCTGGACTTGACATGCACTTGAAAACTATAGAGATATAGTCCC
TCTTCGGAGCAAGTGTGCAGGTGTTGCATGGCTGT
>D8YAWCR01C1SHF|test40b
CAACGCGAAGAACCTTACCTGGACTTGACATGCACTTGAAAACTATAGAGATATAGTCCC
TCTTCGGAGCAAGTGTGCAGGTGCTGCATGG
>D8YAWCR01E4T5V|test40b
CAACGCGAAGAACCTTACCTGGACTTGACATGCACTTGAAAACTATAGAGATATAGTNCC
TCTTCGGAGCAAGTGTGCAGGTGT
>D8YAWCR01A7Z0X|test40b
CAACGCGAAGAACCTTACCTGGGCTTGAACTGTATTGGTTGTAGGTATCAGAGATGATAC
TAAACCTTCGGGTACTGATATAGAGGTG
>D8YAWCR01CEBFV|test40b
CAACGCGAAGAACCTTACCTGGACTTGACATGCACTTGAAAACTATAGAGATATAGTCCC
TCTTCGGAGCAAGTGTGCAGGTGCTGCATGG
>D8YAWCR01AW45I|test40b
CAACGCGAAGAACCTTACCTGGACTTGACATGCACTTGAAAACTATAGAGATATAGTCCC
TCTTCGGAGCAAGTGTGCAGGTGCTGCGATGG
>D8YAWCR01DMAP7|test40b
CAACGCGAAGAACCTTACCTGGACTTGACATGCACTTGAAAACTATAGAGATATAGTCCC
TCTTCGGAGCAAGTGTGCAGGTGTTGCATGGCTGT
>D8YAWCR01AGC90|test40b
CAACGCGAAGAACCTTACCTGGGTTTGACATCCTGTGAACGTCTAAGAGATTAGACAGTG
CCTTCGGGAGCACAGAGACAGGTGTTGCATGG
>D8YAWCR01BLJN4|test40b
CAACGCGAAGAACCTTACCTGGGTTTGACATCCTGTGAACGTCTAAGAGATTAGACAGTG
CCTTCGGGAGCACAGAGACAGGTGCTGCATGGCTGT
>D8YAWCR01ANV06|test40b
CAACGCGAAGAACCTTACCTGGGTTTGACATGTACGTAGTAGGAAGCCGAAAGGCGACCC
ACCCCTCGGGGAGCGTACACAGGTGGTGCATGGCTGTCG
>D8YAWCR01DJTCA|test40b
CAACGCGAAGAACCTTACCTGGGCTTGAACTGTATTGGTTGTAGGTATCAGAGATGATAC
TAAACCTTCGGGTACTGATATAGAGGTGGTTGCATGG
>D8YAWCR01AMI1C|test40b
CAACGCGAAGAACCTTACCTGGGCTTGACATGTACATGCCGGCCGTGGAAACACGGCTTT
CCAGCTTGCTGGACGTGTACACAGGTGATGCATGGCTGT
>D8YAWCR01AHSO1|test40b
CAACGCGAAGAACCTTACCTGGGCTTGAACTGTATTGGTTGTAGGTATCAGAGATGATAC
TAAACCTNNNNTGGTACTGATATAGAGGTGAT
>D8YAWCR01AFE85|test40b
CAACGCGAAGAACCTTACCTGGGCTTAAAATGTAGATTGTATAACTTAAGAAATTATTCG
GTTTTCCCGTTCGGGTCATTAATTTAACGAATGGGTTGGTTGGCGATGGCTGTCG
>D8YAWCR01BT88K|test40b
CAACGCGAAGAACCTTACCTGGGTTTGACATCCTTTGACACCCCTGGAAACAGGGTTTTC
CCGACTTGTCGGGACAGAGTGACAGGTGT
>D8YAWCR01AKQ4X|test40b
CAACGCGAAGAACCTTACCTGGGCTTGACATCCTGTGGATTCTATAGAGATATGGAAGTG
CCCTTTCGGGGGAACACGGAGACAGGTGCTGCATGGCTGTCG
>D8YAWCR01APTT3|test40b
CAACGCGAAGAACCTTACCTGGACTTGACATGCACTTGAAAACTATAGAGATATAGTCCC
TCTTCGGAGCAAGTGTGCAGGTGGTGCATGGCTGT
>D8YAWCR01CT1AD|test40b
CAACGCGAAGAACCTTACCTGGGTTTGACATCCTTTGACACCCCTGGAAACAGGGTTTTC
CCGACTTGTCGGGACAGAGTGACAGGTGT
>D8YAWCR01AGFYN|test40b
CAACGCGAAGAACCTTACCTGGGTTTGACATCCTGTGAATATTGCGTAATTGCAATAGTG
CCTTCGGGAGCACAGAGACAGGTGATGCATGGCTGTCG
>D8YAWCR01CT17U|test40b
CAACGCGAAGAACCTTACCTGGGTTTGACATGTACGTAGTAGGAAGCCGAAAGGCGACCC
ACCCCTCGGGGAGCGTACACAGGTGT
>D8YAWCR01AL151|test40b
CAACGCGAAGAACCTTACCTGGGCTTGAACTGTATTGGTTGTAGGTATCAGAGATGATAC
TAAACCTTCGGGTACTGATATAGAGGTGCTGCATGG
>D8YAWCR01BH6P9|test40b
CAACGCGAAGAACCTTACCTGGGTTTGACATCCTTTGACACCCCTGGAAACAGGGTTTTC
CCGACTTGTCGGGACAGAGTGACAGGTG
>D8YAWCR01DPL4P|test40b
CAACGCGAAGAACCTTACCTGGGCTTGAACTGNATTGGTTGTAGGTATCAGAGATGATAC
TAAAACCTTCGGGTACTGATATANAGGTGGC
>D8YAWCR01A0PI8|test40b
CAACGCGAAGAACCTTACCTGGACTTGACATGCACTTGAAAACTATAGAGATATAGTCCC
TCTTCGGAGCAAGTGTGCAGGTG
>D8YAWCR01DM6Q8|test40b
CAACGCGAAGAACCTTACCGGGGTTTGACATGTCGATGACGCAGGCAGAGATGTCTGTTT
CTTTCGGGACGTCGACACAGGTGTGCATGGCTGTCG
>D8YAWCR01BCNMC|test40b
CAACGCGAAGAACCTTACCTGGACTTGACATGCACTTGAAAACTATAGAGATATAGTCCC
TCTTCGGAGCAAGTGTGCAGGTGTTGCATGGCTGT
>D8YAWCR01B47L7|test40b
CAACGCGAAGAACCTTACCTGGGCTTGAACTGTATTGGTTGTAGGTATCAGAGATGATAC
TAAACCTTCGGGTACTGATATANAGGTGGTGCATGG
>D8YAWCR01E4W93|test40b
CAACGCGAAGAACCTTACCTGGGTTTGACATCCTGTGAATATTGCGTAATTGCAATAGTG
CCNTTCGGGAGGCACAGAGACAGGTGGCTGCATGCTGT
>D8YAWCR01A1LON|test40b
CAACGCGAAGAACCTTACCGGGGTTTGACATGTCGATGACGCAGGCAGAGATGTCNGTTT
CTTTCGGGACGTCGACACAGGNTTGCATGGCTGTCG
>D8YAWCR01AU62O|test40b
CAACGCGAAGAACCTTACCTGGGCTTGAACTGTATTGGTTGTAGGTATCAGAGATGATAC
TAAACCTTCGGGTACTGATATAGAGGTGCTGCATGG
>D8YAWCR01BI19Q|test40b
CAACGCGAAGAACCTTACCTAGCCTTGACATTGATTGAATACACCAGAGATGGAGTAGTG
CCTTTCGGGGAACATGAAAACAGGTGCTGCATGGCTGTCG
>D8YAWCR01CNJW7|test40b
CAACGCGAAGAACCTTACCTGGGCTTAAATGCAGAATGACAGGTCCTGAAAGGGATTTTT
CTTCGGACATTTTGCAAGGTGCTGCATGGCTGTCG
>D8YAWCR01E2ZLB|test40b
CAACGCGAAGAACCTTACCTAGCCTTGACATTGATTGAATACACCAGAGATGGAGTAGTG
CCTTTCGGGGAACATGAAAACAGGTGCTGCATGGCTGTCG
>D8YAWCR01EQVZH|test40b
CAACGCGAAGAACCTTACCTGGGCTTGACATCCTGTGGATTCTATAGAGATATGGAAGTG
CCCTTTCGGGGGAACACGGAGACAGGTGATGCATGGCTGTCG
>D8YAWCR01EJHGI|test40b
CAACGCGAAGAACCTTACCTGGGCTTAAATGTAGGACGACCGTCCGGGAAACCGGATTTC
TCTTCGGAGCGACTTACAAGGTGTTGCATGGCTGTCG
>D8YAWCR01BEB5M|test40b
CAACGCGAAGAACCTTACCTGGGTTTGACATCCTTTGACACCCCTGGAAACAGGGTTTTC
CCGACTTGTCGGGACAGAGTGACAGGTGT
>D8YAWCR01AOVUR|test40b
CAACGCGAAGAACCTTACCTGGGTTTGACATCCTTTGANACCCCTGGAAACAGGGTTTTC
CCGACTTNTCGGGACAGAGTGACAGGNGTTGCATGGCTGTCG
>D8YAWCR01AMIID|test40b
CAACGCGAAGAACCTTACCTGGGTTTGACATCCTGTGAATATTGCGTAATTGCAATAGTG
CCTTCGGGAGCACAGAGACAGGTGTTGCATGGCTGTCG
>D8YAWCR01AK2M7|test40b
CAACGCGAAGAACCTTACCTAGCCTTGACATACCAAAAAGATTTCAGAGATGAGATTGTG
CCTGCTTGCAGGAATTTGGATACAGGTGCTGCATGGCTGT
>D8YAWCR01CCZ08|test40b
CAACGCGAAGAACCTTACCTGGGCTTGAACTGTATTGGTTGTAGGTATCAGAGATGATAC
TAAACCTTCGGGTACTGATATAGAGGTGTTGCATGG
>D8YAWCR01AOR2V|test40b
CAACGCGAAGAACCTTACCTGGGTTTGACATCCTGTGAATATTGCGTAATTGCAATAGTG
CCTTCGGGAGCACAGAGACAGGTGATGCATGGCTGTCG
>D8YAWCR01AGX9C|test40b
CAACGCGAAGAACCTTACCGGGGTTTGACATGATAGCGAAGTCTGCAGAGATGTAGACGC
CTTTCGGGCGCTATGACAGGTGATGCATGGCTGTCG
>D8YAWCR01AFNAX|test40b
CAACGCGAAGAACCTTACCTGGGCTTGACATGTACATGCCGGCCGTGGAAACACGGCTTT
CCAGCTTGCTGGACGTGTACACAGGTGCTGCATGG
>D8YAWCR01E34QB|test40b
CAACGCGAAGAACCTTACCTGGGTTTGACATCCTTTGACACCCCTGGAAACAGGGTTTCC
CGACCTNTGGCGAGAGAGA
>D8YAWCR01ETUKU|test40b
CAACGCGAAGAACCTTACCTGGGCTTGACATCCTGTGGATTCTATAGAGATATGGAAGTG
CCCTTTCGGGGGAACACGGAGACAGGTGCTGCATGGCTGTCG
>D8YAWCR01AKXGV|test40b
CAACGCGAAGAACCTTACCTGGGCTCAAATGCAGAGTGACAGTCCCTGAAAGGGGATTTT
CTTCGGACAGTCTGCAAGGTGTTGCATGGCTGTCG
>D8YAWCR01A2QPX|test40b
CAACGCGAAGAACCTTACCTGGGCTTGACATCCTGTGGATTCTATAGAGATATGGAAGTG
CCCTTTCGGGGGAACACGGAGACAGGTG
>D8YAWCR01AHEUV|test40b
CAACGCGAAGAACCTTACCTGGGCTTAAATGCAGAATGACAGGTCCTGAAAGGGATTTTT
CTTCGGACATTTTGCAAGGTGTTGCATGGCTGTCG
>D8YAWCR01AIUYX|test40b
CAACGCGAAGAACCTTACCTGGGCTTGACATGTACATGCCGGCCGTGGAAACACGGCTTT
CCAGCTTGCTGGACGTGTACACAGGTGATGCATGGCTGT
>D8YAWCR01AMJ1D|test40b
CAACGCGAAGAACCTTACCTGGGCTTGACATGTACATGCCGGCCGTGGAAACACGGCTTT
CCAGCTTGCTGGACGTGTACACAGGTGATGCATGGCTGT
>D8YAWCR01C0GM5|test40b
CAACGCGAAGAACCTTACCTGGACTTGACATGCACTTGAAAACTATAGAGATATAGTCCC
TCTTCGGAGCAAGTGTGCAGGTGTTGCATGGCTGT
>D8YAWCR01EPV83|test40b
CAACGCGAAGAACCTTACCTGGGTTTGACATCCTTTGANACCCCTGGAAACAGGGTTTTC
CCGACTTNTCGGGACAGAGTGACAGGNGTTGCATGGCTGTCG
>D8YAWCR01EUXO1|test40b
CAACGCGAAGAACCTTACCTGGGCTTGACATCCTGTGGATTCTATAGAGATATGGAAGTG
CCCTTTCGGGGGAACACGGAGACAGGTGATGCATGGCTGTCG
>D8YAWCR01BS9N6|test40b
CAACGCGAAGAACCTTACCTGGACTTGACATGCACTTGAAAACTATAGAGATATAGTCCC
TCTTCGGAGCAAGTGTGCAGGTGATGCATGGCTGT
>D8YAWCR01D2SR4|test40b
CAACGCGAAGAACCTTACCTGGGCTTGACATCCTGTGGATTCTATAGAGATATGGAAGTG
CCCTTTCGGGGGAACACGGAGACAGGTGTTGCATGGCTGTCG
>D8YAWCR01A0Y40|test40b
CAACGCGAAGAACCTTACCNGGGTTTGACATCCTTTGANACCCCTGGAAACAGGGTTTTC
CCGACTTNTCGGGACAGAGTGACAGGTGATGCATGGCTGTCG
>D8YAWCR01BNMSH|test40b
CAACGCGAAGAACCTTACCTGGGCTTGACATCCTGTGGATTCTATAGAGATATGGAAGTG
CCCTTTCGGGGGAACACGGAGACAGGTGATGCATGGCTGTCG
>D8YAWCR01E5L7S|test40b
CAACGCGAAGAACCTTACCTGGACTTGACATGCACTTGAAAACTATAGAGATATAC
>D8YAWCR01AU0M7|test40b
CAACGCGAAGAACCTTACCTAGCCTTGACATAGACAGAATTTAGTAGAGATATAAAAAGT
GCCAGTTTACTGGAGCTGTTATACAGGTG
>D8YAWCR01BHKHY|test40b
CAACGCGAAGAACCTTACCTGGGTTTGACATCCTTTGANACCCCTGGAAACAGGGTTTTC
CCGACTTNTCGGGACAGAGTGACAGGTGCTGCATGGCTGTCG
>D8YAWCR01AFWN3|test40b
CAACGCGAAGAACCTTACCTGGGTTTGACATCCTTTGACACCCCTGGAAACAGGGTTTTC
CCGACTTGTCGGGACAGAGTGACAGGTGATGCATGGCTGTCG
>D8YAWCR01DBMBP|test40b
CAACGCGAAGAACCTTACCTAGCCTTGACATTGATTGAATACACCAGAGATGGAGTAGTG
CCTTTCGGGGAACATGAAAACAGGTG
>D8YAWCR01BR46Z|test40b
CAACGCGAAGAACCTTACCTGGACTTGACATGCACTTGAAAACTATAGAGATATAGTCCC
TCTTCGGAGCAAGTGTGCAGGTGCTGCATGG
>D8YAWCR01C6FRM|test40b
CAACGCGAAGAACCTTACCTAGCCTTGACATTGATTGAATACACCAGAGATGGAGTAGTG
CCTTTCGGGGAACATGAAAACAGGTGTTGCATGGCTGTCG
>D8YAWCR01AP0XE|test40b
CAACGCGAAGAACCTTACCTGGGCTTGAACTGTATTGGTTGTAGGTATCAGAGATGATAC
TAAACCTTCGGGTACTGATATAGAGGTGTTGCATGG
>D8YAWCR01AIDLH|test40b
CAACGCGAAGAACCTTACCAACTCTTGACATCCAGAGAAGAGGCTAGAGATAGCTTTGTG
CCTTCGGGAACTCTGAGACAGGTGTTGCATGGCTGT
>D8YAWCR01BMVOW|test40b
CAACGCGAAGAACCTTACCTGGGCTTGAACTGTATTGGTTGTAGGTATCAGAGATGATAC
TAAACCTTCGGGTACTGATATAGAGGTGATGCATGG
>D8YAWCR01AFID1|test40b
CAACGCGAAGAACCTTACCTGGACTTGACATGCACTTGAAAACTATAGAGATATAGTCCC
TCTTCGGAGCAAGTGTGCAGGTGCTGCATGG
>D8YAWCR01EBPCK|test40b
CAACGCGAATAACCTTACCTGGGCTTAAATGTAGATTGTATAACTTAGAAATAGGTTTTC
CCTTCGGGGCTATTTACAAGGTGCTGCATGGCTGTCG
>D8YAWCR01E1EME|test40b
CAACGCGAAGAACCTTACCTGGGCTTGACATCCTGTGGATTCTATAGAGATATGGAAGTG
CCCTTTCGGGGGAACACGGAGACAGGTGATGCATGGCTGTCG
>D8YAWCR01AGAOT|test40b
CAACGCGAAGAACCTTACCCAGCCTTGACATTGATGGAATTTTTTGGAAACAAAGAAGTG
CCTTCGGGAGCCTGAAACAGGTGCTGCATGGCTGTCG
>D8YAWCR01AJV63|test40b
CAACGCGAAGAACCTTACCTGGGTTTGACATCCTTTGANACCCCTGGAAACAGGGTTTTC
CCGACTTNTCGGGACAGAGTGACAGGTGATGCATGGCTGTCG
>D8YAWCR01E5CWV|test40b
CAACGCGAAGAACCTTACCTGGGCTTGACATGTACATGCCGGCCGTGGAAACACGGCTTT
CCAGCTTGCTGGACGTGTACACAGGTGATGCATGGCTGT
>D8YAWCR01BJ8HJ|test40b
CAACGCGAAGAACCTTACCTGGGCTTGAACTGTATTGGTTGTAGGTATCAGAGATGATAC
TAAACCTTCGGGTACTGATATAGAGGTG
>D8YAWCR01BC4HJ|test40b
CAACGCGAAGAACCTTACCTGGACTTGACATGCACTTGAAAACTATAGAGATATAGTCCC
TCTTCGGAGCAAGTGTGCAGGTGTTGCATGGCTGT
>D8YAWCR01B438P|test40b
CAACGCGAAGAACCTTACCTGGGCTTGAACTGTATTGGTTGTAGGTATCAGAGATGATAC
TAAACCTTCGGGTACTGATATAGAGGTGGTGCATGG
>D8YAWCR01BPCSA|test40b
CAACGCGAAGAACCTTACCTAGCCTTGACATACCAAAAAGATTTCAGAGATGAGATTGTG
CCTGCTTGCAGGAATTTGGATACAGGTGCTGCATGGCTGT
>D8YAWCR01AOJDX|test40b
CAACGCGAAGAACCTTACCTGGGTTTGACATCCTTTGANACCCCTGGAAACAGGGTTTTC
CCGACTTNTCGGGACAGAGTGACAGGNGTTGCATGGCTGTCG
>D8YAWCR01ANEKW|test40b
CAACGCGAAGAACCTTACCTGGGTTTGACATGTACGTAGTAGGAAGCCGAAAGGCGACCC
ACCCCTCGGGGAGCGTACACAGGTGTTGCATGGCTGTCG
>D8YAWCR01AMK4E|test40b
CAACGCGAAGAACCTTACCTGGGCTTGAACTGTATTGGTTGTAGGTATCAGAGATGATAC
TAAACCTTCGGGTACTGATATAGAGGTGTTGCATGG
>D8YAWCR01DFES8|test40b
CAACGCGAAGAACCTTACCTGGGCTTGAACTGTATTGGTTGTAGGTATCAGAGATGATAC
TAAACCTTCGGGTACTGATATAGAGGTGG
>D8YAWCR01AM47N|test40b
CAACGCGAAGAACCTTACCTGGGCTTGACATGTACATGCCGGCCGTGGAAACACGGCTTT
CCAGCTTGCTGGACGTGTACACAGGTGTTGCATGGCTGT
>D8YAWCR01AQ6KR|test40b
CAACGCGAAGAACCTTACCTAGCCTTGACATTGATTGAATACACCAGAGATGGAGTAGTG
CCTTTCGGGGAACATGAAAACAGGTGATGCATGGCTGTCG
>D8YAWCR01D4ZJ7|test40b
CAACGCGAAGAACCTTACCTGGGTTTGACATCCTGTGAATATTGCGTAATTGCAATAGTG
CCTTCGGGAGCACAGAGACAGGTGTTGCATGGCTGTCG
>D8YAWCR01B3R38|test40b
CAACGCGAAGAACCTTACCTGGACTTGACATGCACTTGAAAACTATAGAGATATAGTCCC
TCTTCGGAGCAAGTGTGCAGGTG
>D8YAWCR01DF7JT|test40b
CAACGCGAAGAACCTTACCTGGGTTTGACATCCTGTGAATATTGCGTAATTGCAATAGTG
CCTTCGGGAGCACAGAGACAGGTGGTGCATGGCTGTCG
>D8YAWCR01BPLVL|test40b
CAACGCGAAGAACCTTACCTGGGTTTGACATGTACGTAGTAGGAAGCCGAAAGGCGACCC
ACCCCTCGGGGAGCGTACACAGGTGTTGCATGGCTGTCG
>D8YAWCR01DW83U|test40b
CAACGCGAAGAACCTTACCTGGGCTTGACATCCTGTGGATTCTATAGAGATATGGAAGTG
CCCTTTCGGGGGAACACGGAGACAGGTGCTGCATGGCTGTCG
>D8YAWCR01BNM36|test40b
CAACGCGAAGAACCTTACCAACTCTTGACATCCAGAGAAGAGGCTAGAGATAGCTTTGTG
CCTTCGGGAACTCTGAGACAGGTGATGCATGGCTGT
>D8YAWCR01DMNL0|test40b
CAACGCGAAGAACCTTACCTGGGCTTGAACTGTATTGGTTGTAGGTATCAGAGATGATAC
TAAACCTTCGGGTACTGATATAGAGGTGTTGCATGG
>D8YAWCR01C1L3F|test40b
CAACGCGAAGAACCTTACCTGGGCTTAAATGTATGATGACCGCTTCTGAAAAGGAGTTTC
CCCTCGGGGCATTATACAAGGTGCTGCATGGCTGTCG
>D8YAWCR01BDVZF|test40b
CAACGCGAAGAACCTTACCTAGCCTTGACATACCAAAAAAGATTTCAGAGATGAGATTGT
GCCTGCTTGCAGGAATTTGGATACAGGTGTTGCATGG
>D8YAWCR01BSJJN|test40b
CAACGCGAAGAACCTTACCTGGGCTTGACATCCTGTGGATTCTATAGAGATATGGAAGTG
CCCTTTCGGGGGAACACGGAGACAGGTGTTGCATGGCTGTCG
>D8YAWCR01A52MD|test40b
CAACGCGAAGAACCTTACCTGGGCTTGAACTGTATTGGTTGTAGGTATCAGAGATGATAC
TAAACCTTCGGGTACTGATATAGAGGTGGTGCATGG
>D8YAWCR01B4OYX|test40b
CAACGCGAAGAACCTTACCTGGGCTTGAACTGTATTGGTTGTAGGTATCAGAGATGATAC
TAAACCTTCGGGTACTGATATAGAGGTGCTGCATGG
>D8YAWCR01AZ95G|test40b
CAACGCGAAGAACCTTACCTGGGCTTGACATCCTGTGGATTCTATAGAGATATGGAAGTG
CCCTTTCGGGGGAACACGGAGACAGGTGTTGCATGGCTGTCG
>D8YAWCR01E2GL4|test40b
CAACGCGAAGAACCTTACCCAGCCTTGACATTGATGGAATTTTTTTGGAAACAAAGAAGT
GCCTTCGGGAGCCTGAAAACAGGTGTTGCATGGCTGTCG
>D8YAWCR01APUU4|test40b
CAACGCGAAGAACCTTACCTGGGTTTGACATGTACGTAGTAGGAAGCCGAAAGGCGACCC
ACCCCTCGGGGAGCGTACACAGGTGATGCATGGCTGTCG
>D8YAWCR01AJF0T|test40b
CAACGCGAAGAACCTTACCTGGGTTTGACATCCTGTGAATATTGCGTAATTGCAATAGTG
CCTTCGGGAGCACAGAGACAGGTGATGCATGGCTGTCG
>D8YAWCR01D8YIR|test40b
CAACGCGAAGAACCTTACCTAGCCTTGACATTGATTGAATACACCAGAGATGGAGTAGTG
CCTTTCGGGGAACATGAAAACAGGTGTTGCATGGCTGTCG
>D8YAWCR01AMYVL|test40b
CAACGCTAAGAACCTTACCTGGGCTTGAACTGTATTGGTTGTAGGTATCAGAGATGATAC
TAAACCTTCGGGTACTGATATAGAGGTGTTGCATGG
>D8YAWCR01AP34O|test40b
CAACGCGAAGAACCTTACCTGGGCTTAAATGTAGGACGACCGTCCGGGAAACCGGATTTC
TCTTCGGAGCGACTTACAAGGTGTTGCATGGCTGTCG
>D8YAWCR01AN0RV|test40b
CAACGCGAAGAACCTTACCTGGGCTTAAATGTAGGACGACCGTCCGGGAAACCGGATTTC
TCTTCGGAGCGACTTACAAGGTGTTGCATGGCTGTCG
>D8YAWCR01BIVZG|test40b
CAACGCGAAGAACCTTACCTGGGCTTGACATGTACATGCCGGCCGTGGAAACACGGCTTT
CCAGCTTGCTGGACGTGTACACAGGTGGTGCATGGCTGT
>D8YAWCR01AK05L|test40b
CAACGCGAAGAACCTTACCAACTCTTGACATCCAGAGAAGAGGCTAGAGATAGCTTTGTG
CCTTCGGGTACTGATATAGAGGTGATGCATGG
>D8YAWCR01EC0AZ|test40b
CAACGCGAAGAACCTTACCTAGCCTTGACATACTACAGAATTTGACAGAGATGTTGGAGT
GCCTTCGGGAGCTGTAATACAGGTGCTGCATGG
>D8YAWCR01EAAMQ|test40b
CAACGCGAAGAACCTTACCTGGGCTTGAACTGTATTGGTTGTAGGTATCAGAGATGATAC
TAAACCTTCGGGTACTGATATAGAGGTGGTGCATGG
>D8YAWCR01BO4PT|test40b
CAACGCGAAGAACCTTACCTGGGTTTGACATCCTTTGANACCCCTGGAAACAGGGTTTTC
CCGACTTNTCGGGACAGAGTGACAGGTGGTGCATGGCTGTCG
>D8YAWCR01A14LM|test40b
CAACGCGAAGAACCTTACCTAGCCTTGATATCCTTGGAATCTCTCAGAGATGAGAGAGTG
CTAGTTTACTAGAGCCAAGTGACAGGTGTTG
>D8YAWCR01BULUF|test40b
CAACGCGAAGAACCTTACCTGGGTTTGACATCCTTTGANACCCCTGGAAACAGGGTTTTC
CCGACTTNTCGGGACAGAGTGACAGGTGCTGCATGGCTGTCG
>D8YAWCR01BJV40|test40b
CAACGCGAAGAACCTTACCCAGACTTGACATCCTGTGAACCCCTCAGAGACGTGGGGGTG
CCTTCGGGAGCACAGAGACAGGTGTTGCATGGCTGTCG
>D8YAWCR01EZKJC|test40b
CAACGCGAAGAACCTTACCTGGGCTTGAACTGTATTGGTTGTAGGTATCAGAGATGATAC
TAAACCTTCGGGTACTGATATAGAGGTGGTGCATGG
>D8YAWCR01A1LA1|test40b
CAACGCGAAGAACCTTACCAACTCTTGACATCCAGAGAAGAGGCTAGAGATAGCTTTGTG
CCTTCGGGAACTCTGAGACAGGTGCTGGATGGCTGT
>D8YAWCR01AOCYC|test40b
CAACGCGAAGAACCTTACCTGGGCTTGAACTGTATTGGTTGTAGGTATCAGAGATGATAC
TAAACCTTCGGGTACTGATATAGAGGTGTTGCATGG
>D8YAWCR01BAMSK|test40b
CAACGCGAAGAACCTTACCTAGCCTTGACATTGATTGAATACACCAGAGATGGAGTAGTG
CCTTTCGGGGAACATGAAAACAGGTGT
>D8YAWCR01B4X2V|test40b
CAACGCGAAGAACCTTACCTGGGCTTGACATGTACATGCCGGCCGTGGAAACACGGCTTT
CCAGCTTGCTGGACGTGTACACAGGTGTTGCATGGCTGT
>D8YAWCR01D8TPV|test40b
CAACGCGAAGAACCTTACCTGGGCTTAAATGTATGATGACCGCTTCTGAAAAGGAGTTTC
CCTTCGGGGCATTATACAAGGTG
>D8YAWCR01ANQZ7|test40b
CAACGCGAAGAACCTTACCTGGGTTTGACATCCTTTGANACCCCTGGAAACAGGGTTTTC
CCGACTTNTCGGGACAGAGTGACAGGTGATGCATGGCTGTCG
>D8YAWCR01BPQHN|test40b
CAACGCGAAGAACCTTACCGGGGCTTGACATTCCCCTGAAGTCCCCGAGAAATCGGGGAT
CTCCCTTCGGGGACAGGGGAACAGGTGATGCATGGCTGTCG
>D8YAWCR01AFZDQ|test40b
CAACGCGAAGAACCTTACCTGGGTTTGACATCCTTTGANACCCCTGGAAACAGGGTTTTC
CCGACTTGTCGGGACAGAGTGACAGGTGGTGCATGGCTGTCG
>D8YAWCR01AHSMK|test40b
CAACGCGAAGAACCTTACCTGGGTTTGACATCCTGTGAATATTGCGTAATTGCAATAGTG
CCTTCGGGAGCACAGAGACNGTGATGCATGGCTGTCG
>D8YAWCR01EF5DR|test40b
CAACGCGAAGAACCTTACCTGGGCTTGACATCCTGTGGATTCTATAGAGATATGGAAGTG
CCCTTTCGGGGGAACACGGAGACAGGTGATGCATGGCTGTCG
>D8YAWCR01BCXUU|test40b
CAACGCGAAGAACCTTACCAACTCTTGACATCCAGAGAAGAGGCTAGAGATAGCTTTGTG
CCTTCGGGAACTCTGAGACAGGTG
>D8YAWCR01E3JL8|test40b
CAACGCGAAGAACCTTACCTGGGTTTGACATGTACGTAGTAGGAAGCCGAAAGGCGACCC
ACCCCTCGGGGAGCGTACACAGGTGGTGCATGGCTGTCG
>D8YAWCR01BURC6|test40b
CAACGCGAAGAACCTTACCTGGGTTTGACATGTACGTAGTAGGAAGCCGAAAGGCGACCC
ACCCCTCGGGGAGCGTACACAGGTGATGCATGGCTGTCG
>D8YAWCR01A58SF|test40b
CAACCGAAGAACCTTACCTGGGTTTGACATGTACGTAGTAGGAAGCCGAAAGGCGACCCA
CCCCTCGGGGAGCGTACACAGGTGATGCATGGCTGTCG
>D8YAWCR01AXNYT|test40b
CAACGCGAAGAACCTTACCTAGCCTTGACATAGACAGAATTTAGTAGAGATATAAAAGTG
CCAGTTTACTGGAGCTGTTATACAGGTGGTG
>D8YAWCR01A891H|test40b
CAACGCGAAGAACCTTACCTGGACTTGACATGCACTTGAAAACTATAGAGATATAGTCCC
TCTTCGGAGCAAGTGTGCAGGTGCTGCATGG
>D8YAWCR01BAP0W|test40b
CAACGCGAAGAACCTTACCTGGACTTGACATGCACTTGAAAACTATAGAGATATAGTCCC
TCTTCGGAGCAAGTGTGCAGGTGATGCATGGCTGT
>D8YAWCR01BWN75|test40b
CAACGCGAAGAACCTTACCTGGGCTTGACATCCTGTGGATTCTATAGAGATATGGAAGTG
CCCTTTCGGGGGAACACGGAGACAGGTG
>D8YAWCR01BI5D3|test40b
CAACGCGAAGAACCTTACCTGGGCTTGACATGTACATGCCGGCCGTGGAAACACGGCTTT
CCAGCTTGCTGGACGTGTACACAGGTGATGCATGGCTGT
>D8YAWCR01AUXC3|test40b
CAACGCGAAGAACCTTACCTGGGCTTGAACTGTATTGGTTGTAGGTATCAGAGATGATAC
TAAACCTTCGGGTACTGATATAGAGGTGATGCATGG
>D8YAWCR01AH05Z|test40b
CAACGCGAAGAACCTTACCTGGGCTTGACATGTACATGCCGGCCGTGGAAACACGGCTTT
CCAGCTTGCTGGACGTGTACACAGGTGCTGCATGG
>D8YAWCR01ALPU6|test40b
CAACGCGAAGAACCTTACCTGGGCTTAAATGTAGATTGTATAACTTAGAAATAGGTTTTC
CCTTCGGGGCTATTTACAAGGTGATGCATGGCTGTCG
>D8YAWCR01E5YWX|test40b
CAACGCGAAGAACCTTACCTGGGCTTGACATCCTGTGGATTCTATAGAGATATGGAAGTG
CCCTTTCGGGGGAACACGGAGACAGGTGTTGCATGGCTG
>D8YAWCR01AKNSS|test40b
CAACGCGAAGAACCTTACCTGGGCTTAAATGTAGATTGTATAACTTAGAAATAGGTTTTC
CCTTCGGGGCTATTTACAAGGTGATGCATGGCTGTCG
>D8YAWCR01EDFUK|test40b
CAACGCGAAGAACCTTACCTGGGCTTGACATGTACATGCCGGCCGTGGAAACACGGCTTT
CCAGCTTGCTGGACGTGTACACAGGTGTTGCATGGCCTTGGT
>D8YAWCR01AEJUR|test40b
CAACGCGAAGAACCTTACCTGGGCTCAAATGCAGAGTGACAGTCCCTGAAAGGGGATTTT
CTTCGGACAGTCTGCAAGGTGTTGCATGGCTGTCG
>D8YAWCR01AMWW9|test40b
CAACGCGAAGAACCTTACCTGGGTTTGACATCCTTTGANACCCCTGGAAACAGGGTTTTC
CCGACTTNTCGGGACAGAGTGACAGGTGCTGCATGGCNGTCG
>D8YAWCR01AIKIA|test40b
CAACGCGAAGAACCTTACCTGGGTTTGACATCCTTTGANACCCCTGGAAACAGGGTTTTC
CCGACTTNTCGGGACAGAGTGACAGGTGGTGCATGGCTGTCG
>D8YAWCR01A9YOA|test40b
CAACGCGAAGAACCTTACCTGGGCTTGACATCCTGTGGATTCTATAGAGATATGGAAGTG
CCCTTTCGGGGGAACACGGAGACAGGTG
>D8YAWCR01BG5EO|test40b
CAACGCGAAGAACCTTACCTGGGCTTAAATGTAGGACGACCGTCCGGGAAACCGGATTTC
TCTTCGGAGCGACTTACAAGGTGTTGCATGGCTGTCG
>D8YAWCR01AGXJQ|test40b
CAACGCGAAGAACCTTACCTGGGCTTGAACTGTATTGGTTGTAGGTATCAGAGATGATAC
TAAACCTTCGGGTACTGATATAGAGGTGTTGCATGG
>D8YAWCR01BML0N|test40b
CAACGCGAAGAACCTTACCTGGACTTGACATGCACTTGAAAACTATAGAGATATAGTCCC
TCTTCGGAGCAAGTGTGCAGGTGTTGCATGGCTGT
>D8YAWCR01AYJXZ|test40b
CAACGCGAAGAACCTTACCTGGACTTGACATGCACTTGAAAACTATAGAGATATAGTCCC
TCTTCGGAGCAAGTGTGCAGGTGCTGCATGG
>D8YAWCR01AK6PA|test40b
CAACGCGAAGAACCTTACCTGGACTTGACATGCACTTGAAAACTATAGAGATATAGTCCC
TCTTCGGAGCAAGTGTGCAGGTGATGCATGGCTGT
>D8YAWCR01CJDMG|test40b
CAACGCGAAGAACCTTACCTGGGCTTAAATGTAGGACGACCGTCCGGGAAACCGGATTTC
TCTTCGGAGCGACTTACAAGGTGTTGCATGGCTGTCG
>D8YAWCR01BKQFK|test40b
CAACGCGAAGAACCTTACCTGGGCTTGAACTGTATTGGTTGTAGGTATCAGAGATGATAC
TAAACCTTCGGGTACTGATATAGAGGTGTTGCATGGCGT
>D8YAWCR01CE9I4|test40b
CAACGCGAAGAACCTTACCTGGGCTTGAACTGTATTGGTTGTAGGTATCAGAGATGATAC
TAAACCTTCGGGTACTGATATAGAGGTGGTGCATGG
>D8YAWCR01ALZVY|test40b
CAACGCGAAGAACCTTACCTGGGTTTGACATCCTGTGAATATTGCGTAATTGCAATAGTG
CCTTCGGGAGCACAGAGACAGGTGCTGCATGG
>D8YAWCR01ANCGL|test40b
CAACGCGAAGAACCTTACCTGGGCTTGAACTGTATTGGTTGTAGGTATCAGAGATGATAC
TAAACCTTCGGGTACTGATATAGAGGTGATGCATGG
>D8YAWCR01E5ASA|test40b
CAACGCGAAGAACCTTACCTGGACTTGACATGCACTTGAAAACTATAGAGATATAGTCCC
TCTTCGGAGCAAGTGTGCAGGTGGTGCATGGCTGT
>D8YAWCR01AL4EU|test40b
CAACGCGAAGAACCTTACCTGGGCTTAAATGTAGATTGTATAACTTAGAAATAGGTTTTC
CCTTCGGGGCTATTTACAAGGTGTTGCATGGCTGTCG
>D8YAWCR01AE0SG|test40b
CAACGCGAAGAACCTTACCTGGGCTTGAACTGTATTGGTTGTAGGTATCAGAGATGATAC
TAAACCTTCGGGTACTGATATAGAGGTGTTGCATGG
>D8YAWCR01AL8GH|test40b
CAACGCGAAGAACCTTACCTGGGCTTGACATCCTGTGGATTCTATAGAGATATGGAAGTG
CCCTTTCGGGGGAACACGGAGACAGGTGATGCATGGCTGTCG
>D8YAWCR01AMI12|test40b
CAACGCGAAGAACCTTACCTGGGCTTGAACTGTATTGGTTGTAGGTATCAGAGATGATAC
TAAACCTTCGGGTACTGATATAGAGGTGG
>D8YAWCR01AQQPD|test40b
CAACGCGAAGAACCTTACCTGGGTTTGACATCCTGTGAACGTCTAAGAGATTAGACAGTG
CCTTCGGGAGCACAGAGACAGGTGCTGCATGGCTGT
>D8YAWCR01AOPUK|test40b
CAACGCGAAGAACCTTACCTGGGCTTGAACTGTATTGGTTGTAGGTATCAGAGATGATAC
TAAACCTTCGGGTACTGATATAGAGGTGTTGCATGG
>D8YAWCR01EVDG0|test40b
CAACGCGAAGAACCTTACCTAGCCTTGACATACTACAGAATTTGACAGAGATGTTGGAGT
GCCTTCGGGAGCTGTAATACAGGTGCTGCATGG
>D8YAWCR01BPG1V|test40b
CAACGCGAAGAACCTTACCTGGGCTTAAATGCAGAATGACAGGTCCTGAAAGGGATTTTT
CTTCGGACATTTTGCAAGGTGTTGCATGGCTGTCG
>D8YAWCR01D3ZFW|test40b
CAACGCGAAGAACCTTACCTAGCCTTGACATACCAAAAAGATTTCAGAGATGAGATTGTG
CCTGCTTGCAGGAATTTGGATACAGGTGTTGCATGG
>D8YAWCR01AGV5C|test40b
CAACGCGAAGAACCTTACCTAGCCTTGACATAGACAGAATTTAGTAGAGATNTAAAAAGT
GCCAGTTTACTGGAGCNGTTATACAGGNTTG
>D8YAWCR01AK1LC|test40b
CAACGCGAAGAACCTTACCAACTCTTGACATCCAGAGAAGAGGCTAGAGATAGCTTTGTG
CCTTCGGGAACTCTGAGACAGGTGCTGCATGG
>D8YAWCR01DF9QK|test40b
CAACGCGAAGAACCTTACCTAGCCTTGACATAGACNGAATTTAGTAGAGATNTAAAAAGT
GCCAGTTTACTGGAGCNGTTATACAGGNTTG
>D8YAWCR01CL9FR|test40b
CAACGCGAAGAACCTTACCTGGGTTTGACATCCTGTGAATATTGCGTAATTGCAATAGTG
CCTTCGGGAGCACAGAGACAGGTGTTGCATGGCTGTCG
>D8YAWCR01CQNDR|test40b
CAACGCGAAGAACCTTACCTGGGTTTGACATCCTGTGAACGTCTAAGAGATTAGACAGTG
CCTTCGGGAGCACAGAGACAGGTGATGCATGG
>D8YAWCR01EB7Z5|test40b
CAACGCGAAGAACCTTACCTGGGCTTGACATCCTGTGGATTCTATAGAGATATGGAAGTG
CCCTTTCGGGGGAACACGGAGACAGGTGCTGCATGGCTGTCG
>D8YAWCR01E0MSY|test40b
CAACGCGAAGAACCTTACCTGGGCTTGAACTGTATTGATTGTAGGTATCAGAGATGATAC
TAAACCTTCGGGTACTGATATAGAGGTGTTGCATGG
>D8YAWCR01A8RWA|test40b
CAACGCGAAGAACCTTACCTGGGCTTGAACTGTATTGGTTGTAGGTATCAGAGATGATAC
TAAACCTTCGGGTACTGATATAGGAGGTGATGCATGG
>D8YAWCR01E2SSP|test40b
CAACGCGAAGAACCTTACCTGGGCTTGAACTGTATTGGTTGTAGGTATCAGAGATGATAC
TAAACCTTCGGGTACTGATATAGAGGTGT
>D8YAWCR01AIE40|test40b
CAACGCGAAGAACCTTACCTAGCCTTGACATAGACAGAATTTAGTAGAGATATAAAAGTG
CCAGTTTACTGGAGCTGTTATACAGGTG
>D8YAWCR01CQQPY|test40b
CAACGCGAAGAACCTTACCAACTCTTGACATCCAGAGAAGAGGCTAGAGATAGCTTTGTG
CCTTCGGGAACTCTGAGACAGGTGCTGCATGG
>D8YAWCR01BJH6F|test40b
CAACGCGAAGAACCTTACCTAGCCTTGACATNCAAANATAATTAGTAGATG
>D8YAWCR01BKAF5|test40b
CAACGCGAAGAACCTTACCTAGCCTTGACATACCAAAAAGATTTCAGAGATGAGATTGTG
CCTGCTTGCAGGAATTTGGATACAGGTGCTGCATGGCTGT
>D8YAWCR01DV66P|test40b
CAACGCGAAGAACCTTACCTGGGTTTGACATCCTGTGAACGTCTAAGAGATTAGACAGTG
CCTTCGGGAGCACAGAGACAGGTGTTGCATGG
>D8YAWCR01AD7P7|test40b
CAACGCGAAGAACCTTNACCTGGACTTGACATGCACTTGAAAACTATAGAGATATAGTCC
CTCTTCGGAGCAAGTGTGCAGGTGCTGCATGG
>D8YAWCR01A01XC|test40b
CAACGCGAAGAACCTTACCTGGGCTTGACATCCTGTGGATTCTATAGAGATATGGAAGTG
CCCTTTCGGGGGAACACGGAGACAGGTGGTTGCATGGCTGTCG
>D8YAWCR01AD0XZ|test40b
CAACGCGAAGAACCTTACCTGGGCTTAAATGCAGAATGACAGGTCCTGAAAGGGATTTTT
CTTCGGACATTTTGCAAGGTGTTGCATGGCTGTCG
>D8YAWCR01AGUSB|test40b
CAACGAACCTTACCTGGGTTTGACATCCTTTGACACCCCTGGAAACAGGGTTTTCCCGAC
TTGTCGGGACAGAGTGACAGGTGGTGCATGGCTGTCG
>D8YAWCR01AF2GE|test40b
CAACGCGAAGAACCTTACCTAGCCTTGACATACTACAGAATTTGACAGAGATGTTGGAGT
GCCTTCGGGAGCTGTAATACAGGTGATGCATGG
>D8YAWCR01CDF4D|test40b
CAACGCGAAGAACCTTACCTGGACTTGACATGCACTTGAAAACTATAGAGATATAGTCCC
TCTTCGGAGCAAGTGTGCAGGTGCTGCATGG
>D8YAWCR01AJ1XL|test40b
CAACGCGAAGAACCTTACCTGGGCTTGAACTGTATTGGTTGTAGGTATCAGAGATGATAC
TAAACCTTCGGGTACTGATATAGAGGTGGTGCATGG
>D8YAWCR01DMXBK|test40b
CAACGCGAAGAACCTTACCTAGCCTTGACATACCAAAAAGATTTCAGAGATGAGATTGTG
CCTGCTTGCAGGAATTTGGATACAGGTGTTGCATGG
>D8YAWCR01BLMJW|test40b
CAACGCGAAGAACCTTACCTAGCCTTGACATAGACAGAATTTAGTAGAGATATAAAAGTG
CCAGTTTACTGGAGCTGTTATACAGGTGGTG
>D8YAWCR01E383L|test40b
CAACGCGAAGAACCTTACCTGGGCTTGACATNCCTGTGGATTCTATAGAGATATGGAAGT
GCCCTTTCGGGGGAACACGGAGACAGGTGCTGCATGG
>D8YAWCR01ASM6H|test40b
CAACGCGAAGAACCTTACCTGGGCTTGAACTGTATTGGTTGTAGGTATCAGAGATGATAC
TAAACCTTCGGGTACTGATATAGAGGTGCTGCATGG
>D8YAWCR01AGOUQ|test40b
CAACGCGAAGAACCTTACCTGGGTTTGACATGTACGTAGTAGGAAGCCGAAAGGCGACCC
ACCCCTCGGGGAGCGTACACAGGTGCTGCATGGCTGTCG
>D8YAWCR01B8W67|test40b
CAACGCGAAGAACCTTACCTGGACTTGACATGCACTTGAAAACTATAGAGATATAGTCCC
TCTTCGGAGCAAGTGTGCAGGTGTTGCATGGCTGT
>D8YAWCR01EJB2P|test40b
CAACGCGAAGAACCTTACCTGGGCTTGACATGTACATGCCGGCCGTGGAAACACGGCTTT
CCAGCTTGCTGGACGTGTACACAGGTG
>D8YAWCR01AI8SH|test40b
CAACGCGAAGAACCTTACCTGGACTTGACATGCACTTGAAAACTATAGAGATATAGTCCC
TCTTCGGAGCAAGTGTGCAGGTGCTGCATGG
>D8YAWCR01AQJZY|test40b
CAACGCGAAGAACCTTACCTAGCCTTGACATTGATTGAATACACCAGAGATGGAGTAGTG
CCTTTCGGGGAACATGAAAACAGGTGCTGCATGGCTGTCG
>D8YAWCR01A02OG|test40b
CAACGCGAAGAACCTTACCGGGGCTTGACATTCCCCTGAAGTCCCCGAGAAATCGGGGAT
CTCCCTTCGGGGACAGGGGAACAGGTGTTGCATGGCTGTCG
>D8YAWCR01A2D0A|test40b
CAACGCGAAGAACCTTACCTGGGCTTGAACCGCAGATGAAATCCCCTGAAAAGGGGCTTT
CCTTCGGGACATCTGTAGAGGTGGTGCATGGCTGTCG
>D8YAWCR01AL9G3|test40b
CAACGCGAAGAACCTTACCTGGGCTTGAACTGTATTGGTTGTAGGTATCAGAGATGATAC
TAAACCTTCGGGTACTGATATAGAGGTGGTGCATGG
>D8YAWCR01BEBL5|test40b
CAACGCGAAGAACCTTACCTAGCCTTGACATACTACAGAATTTGACAGAGATGTTGGAGT
GCCTTCGGGAGCTGTAATACAGGTGCTGCATGG
>D8YAWCR01AIMRG|test40b
CAACGCGAAGAACCTTACCTGGACTTGACATGCACTTGAAAACTATAGAGATATAGTCCC
TCTTCGGAGCAAGTGTGCAGGTGCTGCATGG
>D8YAWCR01B2633|test40b
CAACGCGAAGAACCTTACCTGGGCTTGACATCCTGTGGATTCTATAGAGATATGGAAGTG
CCCTTTCGGGGGAACACGGAGACAGGTGCTGCATGGCTGTCG
>D8YAWCR01BCXJS|test40b
CAACGCGAAGAACCTTACCTGGGTTTGACATCCTTTGACACCCCTGGAAACAGGGTTTTC
CCGACTTGTCGGGACAGAGTGACAGGTGATGCATGGCTGTCG
>D8YAWCR01A9968|test40b
CAACGCGAAGAACCTTACCGGGGCTTGACATTCCCCTGAAGTCCCCGAGAAATCGGGGAT
CTCCCTTCGGGGACAGGGGAACAGGTGATGCATGGCTGTCG
>D8YAWCR01AMQ7F|test40b
CAACGCGAAGAACCTTACCAACTCTTGACATCCAGAGAAGAGGCTAGAGATAGCTTTGTG
CCTTCGGGAACTCTGAGACAGGTGTTGCATGGCTGT
>D8YAWCR01AIE0R|test40b
CAACGCGAAGAACCTTACCTGGGCTTAAATGTATGATGACCGCTTCTGAAAAGGAGTTTC
CCTTCGGGGCATTATACAAGGTGTTGCATGGCTGTCG
>D8YAWCR01ELH9O|test40b
CAACGCAAGAACCTTACCCAGCCTTGACATTGATGGAATTTTTTGGAAACAAAGAAGTGC
CTTCGGGAGCCTGAAAACAGGTGCTGCATGGCTGTCG
>D8YAWCR01ALTFH|test40b
CAACGCGAAGAACCTTACCTGGGCTTAAATGTAGGACGACCGTCCGGGAAACCGGATTTC
TCTTCGGAGCGACTTACAAGGTGGTGCATGGCTGTCG
>D8YAWCR01BEXDR|test40b
CAACGCGAAGAACCTTACCTGGACTTGACATGCACTTGAAAACTATAGAGATATAGTCCC
TCTTCGGAGCAAGTGTGCAGGTGTTGCATGGCTGT
>D8YAWCR01ALYUY|test40b
CAACGCGAAGAACCTTACCTGGGCTTGACATGTACATGCCGGCCGTGGAAACACGGCTTT
CCAGCTTGCTGGACGTGTACACAGGTGCTGCATGG
>D8YAWCR01AH1VC|test40b
CAACGCGAAGAACCTTACCTGGGTTTGACATCCTTTGANACCCCTGGAAACAGGGTTTTC
CCGACTTNTCGGGACAGAGTGACAGGTGATGCATGGCTGTCG
>D8YAWCR01BGPO1|test40b
CAACGCGAAGAACCTTACCTGGGCTTGAACTGTATTGGTTGTAGGTATCAGAGATGATAC
TAAACCTTCGGGTACTGATATAGAGGTGTTGCATGG
>D8YAWCR01DDSV4|test40b
CAACGCGAAGAACCTTACCTGGGTTTGACATCCTTTGANACCCCTGGAAACAGGGTTTTC
CCGACTTNTCGGGACAGAGTGACAGGNGTTGCATGGCTGTCG
>D8YAWCR01CJCDH|test40b
CAACGCGAAGAACCTTACCTGGGCTTGACATCCTGTGGATTCTATAGAGATATGGAAGTG
CCCTTTCGGGGGAACACGGAGACAGGTGTTGCATGGCTGTCG
>D8YAWCR01E4ZXV|test40b
CAACGCGAAGAACCTTACCTAGCCTTGACATACCAAAAAGATTTCAGAGATGAGATTGTG
CCTGCTTGCAGGAATTTGGATACAGGTGGTGCATGG
>D8YAWCR01DKMWT|test40b
CAACGCGAAGAACCTTACCGGGGTTTGACATGATAGCGAAGTCTGCAGAGATGTAGACGC
CTTTCGGGGCGCTATGACAGGTGTTGCATGGCTGTCG
>D8YAWCR01AGQ0F|test40b
CAACGCGAAGAACCTTACCTGGGTTTGACATCCTTTGACACCCCTGGAAACAGGGTTTTC
CCGACTTGTCGGGACAGAGTGACAGGTG
>D8YAWCR01ERT9G|test40b
CAACGCGAAGAACCTTACCTGGGCTTAAATGCAGAATGACAGGTCCTGAAAGGGATTTTT
CTTCGGACATTTTGCAAGGTGTTGCATGGCTGTCG
>D8YAWCR01BT8GL|test40b
CAACGCGAAGAACCTTACCTGGGTTTGACATCCTTTGANACCCCTGGAAACAGGGTTTTC
CCGACTTNTCGGGACAGAGTGACAGGTGCTGCATGGCTGTCG
>D8YAWCR01CP57Z|test40b
CAACGCGAAGAACCTTACCTGGGCTTGAACTGTATTGGTTGTAGGTATCAGAGATGATAC
TAAACCTTCGGGTACTGATATAGAGGTGGTGCATGG
>D8YAWCR01AJYSF|test40b
CAACGCGAAGAACCTTACCTGGGCTTGGCATGTACATGCCGGCCGTGGAAACACGGCTTT
CCAGCTTGCTGGACGTGTACACAGGTGGTGCATGGCTGT
>D8YAWCR01E2QES|test40b
CAACGCGAAGAACCTTACCTGGGCTTGACATCCTGTGGATTCTATAGAGATATGGAAGTG
CCCTTTCGGGGGAACACGGAGACAGGTGCTGCATGGCTGTCG
>D8YAWCR01BR97B|test40b
CAACGCGAAGAACCTTACCTGGGCTTGACATCCTGTGGATTCTATAGAGATATGGAAGTG
CCCTTTCGGGGGAACACGGAGACAGGTGTTGCATGGCTGTCG
>D8YAWCR01AIU7G|test40b
CAACGCGAAGAACCTTACCTGGGCTTGAACTGTATTGGTTGTAGGTATCAGAGATGATAC
TAAACCTTCGGGTACTGATATAGAGGTGTTGCATGG
>D8YAWCR01B2MVO|test40b
CAACGCGAAGAACCTTACCAACTCTTGACATCCAGAGAAGAGGCTAGAGATAGCTTTGTG
CCTTCGGGAACTCTGAGACAGGTGGTGCATGGCTGT
>D8YAWCR01AJYJO|test40b
CAACGCGAAGAACCTTACCTGGGCTTAAATGTATGATGACCGCTTCTGAAAAGGAGTTTC
CCTTCGGGGCATTATACAAGGTGTTGCATGGCTGTCG
>D8YAWCR01ALPWP|test40b
CAACGCGAAGAACCTTACCTGGGTTTGACATGTACGTAGTAGGAAGCCGAAAGGCGACCC
ACCCCTCGGGGAGCGTACACAGGTGCTGCATGGCTGTCG
>D8YAWCR01CL5K3|test40b
CAACGCGAAGAACCTTACCAACTCTTGACATCCAGAGAAGAGGCTAGAGATAGCTTTGTG
CCTTCGGGAACTCTGAGACAGGTGATGCATGGCTGT
>D8YAWCR01AJSTK|test40b
CAACGCGAAGAACCTTACCTGGGCTTGACATCCTGTGGATTCTATAGAGATATGGAAGTG
CCCTTTCGGGGGAACACGGAGACAGGTGTTGCATGGCTGTCG
>D8YAWCR01EAR25|test40b
CAACGCGAAGAACCTTACCTGGACTTGACATGCACTTGAAAACTATAGAGATATAGTCCC
TCTTCGGAGCAAGTGTGCAGGTGATGCATGGCTGT
>D8YAWCR01ANTAY|test40b
CAACGCGAAGAACCTTACCTGGGTTTGACATCCTTTGACACCCCTGGAAACAGGGTTTTC
CCGACTTGTCGGGACAGAGTGACAGGTGTTGCATGGCTGTCG
>D8YAWCR01ER06C|test40b
CAACGCGAAGAACCTTACCTAGCCTTGACATACCAAAAAGATTTCAGAGATGAGATTGTG
CCTGCTTGCAGGAATTTGGATACAGGTGTTGCATGG
>D8YAWCR01AJB63|test40b
CAACGCGAAGAACCTTACCTGGACTTGACATGCACTTGAAAACTATAGAGATATAGTCCC
TCTTCGGAGCAAGTGTGCAGGTGTTGCATGGCTGT
>D8YAWCR01AUEKR|test40b
CAACGCGAAGAACCTTACCTGGGCTTGACATGTACATGCCGGCCGTGGAAACACGGCTTT
CCAGCTTGCTGGACGTGTACACAGGTGGTGCATGGCTGT
>D8YAWCR01BH9SO|test40b
CAACGCGAAGAACCTTACCTGGACTTGACATGCACTTGAAAACTATAGAGATATAGTCCC
TCTTCGGAGCAAGTGTGCAGGTGGTGCATGGCTGT
>D8YAWCR01BO4JM|test40b
CAACGCGAAGAACCTTACCTGGGCTTGACATCCTGTGGATTCTATAGAGATATGGAAGTG
CCCTTTCGGGGGAACACGGAGACAGGTGCTGCATGGCTGTCG
>D8YAWCR01AOF85|test40b
CAACGCGAAGAACCTTACCTGGGCTTGAACTGTATTGGTTGTAGGTATCAGAGATGATAC
TAAACCTTCGGGTACTGATATAGAGGTGTTGCATGG
>D8YAWCR01AGSV4|test40b
CAACGCGAAGAACCTTACCTGGGTTTGACATCCTGTGAATATTGGCGATTAATTGACAAT
GCGGTCGC
>D8YAWCR01E6VC6|test40b
CAACGCGAAGAACCTTACCTGGGTTTGACATCCTTTGACACCCCTGGAAACAGGGTTTTC
CCGACTTGTCGGGACAGAGTGACAGGTGTTGCATGGCTGTCG
>D8YAWCR01DZJAY|test40b
CAACGCGAAGAACCTTACCTGGGTTTGACATCCTTTGANACCCCTGGAAACAGGGTTTTC
CCGACTTNTCGGGACAGAGTGACAGGNGTTGCATGGCTGTCG
>D8YAWCR01ARI4G|test40b
CAACGCGAAGAACCTTACCTGGGCTTGAACTGTATTGGTTGTAGGTATCAGAGATGATAC
TAAACCTTCGGGTACTGATATAGAGGTGTTGCATGG
>D8YAWCR01AJHKI|test40b
CAACGCGAAGAACCTTACCTGGGCTTGACATCCTGTGGATTCTATAGAGATATGGAAGTG
CCCTTTCGGGGGAACACGGAGACAGGTGATGCATGGCTGTCG
>D8YAWCR01COIPE|test40b
CAACGCGAAGAACCTTACCNGGGTTTGACATCCTTTGANACCCCTGGAAACAGGGTTTTC
CCGACTTNTCGGGACAGAGTGACAGGTGGTGCATGGCTGTCG
>D8YAWCR01E1KPF|test40b
CAACGCGAAGAACCTTACCTGGGCTTAAATGTAGGACGACCGTCCGGGAAACCGGATTTC
TCTTCGGAGCGACTTACAAGGTGTTGCATGGCTGTCG
>D8YAWCR01DUPBI|test40b
CAACGCGAAGAACCTTACCTGGGCTTGAACTGTATTGGTTGTAGGTATCAGAGATGATAC
TAAACCTTCGGGTACTGATATAGAGGTGATGCATGG
>D8YAWCR01D287U|test40b
CAACGCGAAGAACCTTACCTGGACTTGACATGCACTTGAAAACTATAGAGATATAGTCCC
TCTTCGGAGCAAGTGTGCAGGTGTTGCATGGCTGT
>D8YAWCR01BAA9T|test40b
CAACGCGAAGAACCTTACCTGGACTTGACATGCACTTGAAAACTATAGAGATATAGTCCC
TCTTCGGAGCAAGTGTGCAGGTGTTGCATGGCTGT
>D8YAWCR01E64CC|test40b
CAACGCGAAGAACCTTACCTGGGCTTGACATGTACATGCCGGCCGTGGAAACACGGCTTT
CCAGNNCTTGCTGGACGTGTACACAGGTGATGCATGG
>D8YAWCR01BYQGP|test40b
CAACGCGAAGAACCTTACCTGGGTTTGACATCCTTTGANACCCCTGGAAACAGGGTTTTC
CCGACTTNTCGGGACAGAGTGACAGGNGTTGCATGGCTGTCG
>D8YAWCR01E3C0O|test40b
CAACGCGAAGAACCTTACCTAGCCTTGACATTGATTGAACGAACCAGAGATGGATCGGTG
CCCTTCGGGGAACATGAAAACAGGTGCTGCATGGCTGTCG
>D8YAWCR01A0P6R|test40b
CAACGCGAAGAACCTTACCTAGCCTTGACATAGACAGAATTTAGTAGAGATATAAAAGTG
CCAGTTTACTGGAGCTGTTATACAGGTGTTG
>D8YAWCR01AKARA|test40b
CAACGCGAAGAACCTTACCTGGACTTGACATGCACTTGAAAACTATAGAGATATAGTCCC
TCTTCGGAGCAAGTGTGCAGGTGT
>D8YAWCR01D2GWM|test40b
CAACGCGAAGAACCTTACCTAGCCTTGACATTGATTGAACGAACCAGAGATGGATCGGTG
CCCTTCGGGGAACATGAAAACAGGTGTTGCATGGCTGTCG
>D8YAWCR01BXL4K|test40b
CAACGCGAAGAACCTTACCTGGGCTTGAACTGTATTGGTTGTAGGTATCAGAGATGATAC
TAAACCTTCGGGTACTGATATAGAGGTGCTGCATGG
>D8YAWCR01AJ5V8|test40b
CAACGCGAAGAACCTTACCTGGGTTTGACATCCTTTGACACCCCTGGAAACAGGGTTTTC
CCGACTTGTCGGGACAGAGTGACAGGTG
>D8YAWCR01BO16K|test40b
CAACGCGAAGAACCTTACCTGGGTTTGACATCCTTTGACACCCCTGGAAACAGGGTTTTC
CCGACTTGTCGGGACAGAGTGACAGGTGATGCATGGCTGTCG
>D8YAWCR01ESA3Q|test40b
CAACGCGAAGAACCTTACCTGGGCTTGACATGTACATGCCGGCCGTGGAAACACGGCTTT
CCAGCTTGCTGGACGTGTACACAGGTGT
>D8YAWCR01AGWLA|test40b
CAACGCGAAGAACCTTACCTGGGCTTGAACTGTATTGGTTGTAGGTATCAGAGATGATAC
TAAACCTTCGGGTACTGATATAGAGGTGCTGCATGG
>D8YAWCR01ALSS2|test40b
CAACGCGAAGAACCTTACCTGGACTTGACATGCACTTGAAAACTATAGAGATATAGTCCC
TCTTCGGAGCAAGTGTGCAGGTGCTGCATGG
>D8YAWCR01ALQK7|test40b
CAACGCGAAGAACCTTACCTGGTCTTGACATCCTCGGACCGCTTCAGAGATGAAGTTTCC
TCTTCGGAGGCCGAGTGACAGGTGATGCATGGCTGTCG
>D8YAWCR01EHKZ4|test40b
CAACGCGAAGAACCTTACCAACTCTTGACATCCAGAGAAGAGGCTAGAGATAGCTTTGTG
CCTTCGGGAACTCTGAGACAGGTGGTGCATGGCTGT
>D8YAWCR01BVT5F|test40b
CAACGCGAAGAACCTTACCTGGGTTTGACATCCTGTGAATATTGCGTAATTGCAATAGTG
CCTTCGGGAGCACAGAGACAGGTGGTGCATGGCTGTCG
>D8YAWCR01AIAA1|test40b
CAAACGCGAAGAACCTTACCTGGGTCTTGAACTTGCATTGTTGGAATAGGAATACCGAAA
GGAGAATTCCAACCTCCCGGTAATCCGGTTGGCAACTGGTTGCAGGNGTGGTGCATTGGG
>D8YAWCR01DNP9G|test40b
CAACGCGAAGAACCTTACCTGGGCTTGACATGTACATGCCGGCCGTGGAAACACGGCTTT
CCAGCTTGCTGGACGTGTACACAGGTGTTGCATGGCTGT
>D8YAWCR01AP52M|test40b
CAACGCGAAGAACCTTACCTGGGCTTGAACTGTATTGGTTGTAGGTATCAGAGATGATAC
TAAACCTTCGGGTACTGATATAGAGGTGTTGCATGG
>D8YAWCR01AE9NJ|test40b
CAACGCGAAGAACCTNNTTACCTGGGCTTGAACTGTATTGGTTGTAGGTATCAGAGATGA
TACTAAA
>D8YAWCR01ANVPA|test40b
CAACGCGAAGAACCTTACCTGGACTTGACATGCACTTGAAAACTATAGAGATATAGTCCC
TCTTCGGAGCAAGTGTGCAGGTGT
>D8YAWCR01DS8GB|test40b
CAACGCGAAGAACCTTACCTGGACTTGACATGCACTTGAAAACTATAGAGATATAGTCCC
TCTTCGGAGCAAGTGTGCAGGTGATGCATGGCTGT
>D8YAWCR01E1KJY|test40b
CAACGCGAAGAACCTTACCTGGGCTTGAACTGTATTGGTTGTAGGTATCAGAGATGATAC
TAAACCTTCGGGTACTGATATAGAGGTGGTGCATGG
>D8YAWCR01EXGO4|test40b
CAACGCGAAGAACCTTACCAACTCTTGACATCCAGAGAAGAGGCTAGAGATAGCTTTGTG
CCTTCGGGAACTCTGAGACAGGTGTTGCATGGCTGT
>D8YAWCR01AMYEB|test40b
CAACGCGAAGAACCTTACCTGGGTTTGACATCCTTTGANACCCCTGGAAACAGGGTTTTC
CCGACTTNTCGGGACAGAGTGACAGGTGATGCATGGCTGTCG
>D8YAWCR01AJ1OX|test40b
CAACGCGAAGAACCTTACCAACTCTTGACATCCAGAGAAGAGGCTAGAGATAGCTTTGTG
CCTTCGGGAACTCTGAGACAGGTGCTGCATGG
>D8YAWCR01AGDRY|test40b
CAACGCGAAGAACCTTACCTGGGCTTGACATCCTGTGGATTCTATAGAGATATGGAAGTG
CCCTTTCGGGGGAACACGGAGACAGGTGTGCATGGCTGTCG
>D8YAWCR01AMI5Y|test40b
CAACGCGAAGAACCTTACCTGGGCTTAAATGCAGAATGACAGGTCCTGAAAGGGATTTTT
CTTCGGACATTTTGCAAGGTGTTGCATGGCTGTCG
>D8YAWCR01AKK8A|test40b
CAACGCGAAGAACCTTACCTAGCCTTGACATACCAAAAAGATTTCAGAGATGAGATTGTG
CCTGCTTGCAGGAATTTGGATACAGGTGCTGCATGGCTGT
>D8YAWCR01AOF88|test40b
CAACGCGAAGAACCTTACCAGGGTTTGACATGCTGGAAGTNGAAACCCGAAAGGGTGCCC
ATCCGTATCCAGTCGGAAGCCAGCACAGGNGTTGCATGGCTGTCG
>D8YAWCR01BWZH0|test40b
CAACGCGAAGAACCTTACCTGGGCTTGACATCCTGTGGATTCTATAGAGATATGGAAGTG
CCCTTTCGGGGGAACACGGAGACAGGTGCTGCATGGCTGTCG
>D8YAWCR01AJSPU|test40b
CAACGCGAAGAACCTTACCTGGGTTTGACATGTACGTAGTAGGAAGCCGAAAGGCGACCC
ACCCCTCGGGGAGCGTACACAGGTGTTGCATGGCTGTCG
>D8YAWCR01A2HC2|test40b
CAACGCGAAGAACCTTACCTGGGTTTGACATGTACGTAGTAGGAAGCCGAAAGGCGACCC
ACCCCTCGGGGAGCGTACACAGGTGTTGCATGGCTGTCG
>D8YAWCR01EJ6WJ|test40b
CAACGCGAAGAACCTTACCTGGGTTTGACATCCTGTGAACGTCTAAGAGATTAGACAGTG
CCTTCGGGAGCACAGAGACAGGTGGTGCATGG
>D8YAWCR01BN5ZT|test40b
CAACGCGAAGAACCTTACCTGGGTTTGACATGTACGTAGTAGGAAGCCGAAAGGCGACCC
ACCCCTCGGGGAGCGTACACAGGTGCTGCATGGCTGTCG
>D8YAWCR01AMP9V|test40b
CAACGCGAAGAACCTTACCAGGGCTTGACATCTCTGGAACCTGCTGGAAACAGTGGGGTG
CCCCTTTCTTATAACAATGCCATTTTTAATGGTCTGATTGATTGCAAATTTTTATTTGGC
A
>D8YAWCR01AHNXX|test40b
CAACGCGAAGAACCTTACCTGGGTTTGACATCCTGTGAACGTCTAAGAGATTAGACAGTG
CCTTCGGGAGCACAGAGACAGGTGCTGCATGGCTGT
>D8YAWCR01D8WGH|test40b
CAACGCGAAGAACCTTACCTGGGCTTAAATGTATGATGACCGCTTCTGAAAAGGAGTTTC
CCTTCGGGGCATTATACAAGGTG
>D8YAWCR01BKWM8|test40b
CAACGCGAAGAACCTTACCTGGGCTTGACATGTACATGCCGGCCGTGGAAACACGGCTTT
CCAGCTTGCTGGACGTGTACACAGGTGTTGCATGGCTGT
>D8YAWCR01BKN62|test40b
CAACGCGAAGAACCTTACCAACTCTTGACATCCAGAGAAGAGGCTAGAGATAGCTTTGTG
CCTTCGGGAACTCTGAGACAGGTGCTGCATGG
>D8YAWCR01APTTX|test40b
CAACGCGAAGAACCTTACCAACTCTTGACATCCAGAGAAGAGGCTAGAGATAGCTTTGTG
CCTTCGGGAACTCTGAGACAGGTGTTGCATGGCTGT
>D8YAWCR01DWBV1|test40b
CAACGCGAAGAACCTTACCTGGGCTTGACATGTACATGCCGGCCGTGGAAACACGGCTTT
CCAGCTTGCTGGACGTGTACACAGGTGATGCATGGCTGT
>D8YAWCR01A17LQ|test40b
CAACGCGAAGAACCTTACCTGGGCTTGACATGTACATGCCGGCCGTGGAAACACGGCTTT
CCAGCTTGCTGGACGTGTACACAGGTGCTGCATGG
>D8YAWCR01ASW4S|test40b
CAACGCGAAGAACCTTACCTGGGTTTGACATCCTGTGAATATTGCGTAATTGCAATAGTG
CCTTCGGGAGCACAGAGACAGGTGGTGCATGGCTGTCG
>D8YAWCR01BZ0D1|test40b
CAACGCGAAGAACCTTACCTGGGTTTGACATGTACGTAGTAGGAAGCCGAAAGGCGACCC
ACCCCTCGGGGAGCGTACACAGGTGTTGCATGGCTGTCG
>D8YAWCR01D72IS|test40b
CAACGCGAAGAACCTTACCTGGACTTGACATGCACTTGAAAACTATAGAGATATAGTCCC
TCTTCGGAGCAAGTGTGCAGGTGTTGCATGGCTGT
>D8YAWCR01EW5AM|test40b
CAACCGAAGAACCTTACCTGGACTTGACATGCACTTGAAAACTATAGAGATATAGTCCCT
CTTCGGAGCAAGTGTGCAGGTGATGCATGG
>D8YAWCR01ALQQO|test40b
CAACGCGAAGAACCTTACCTGGGTTTGACATGTACGTAGTAGGAAGCCGAAAGGCGACCC
ACCCCTCGGGGAGCGTACACAGGTGTTGCATGGCTGTCG
>D8YAWCR01BTDHP|test40b
CAACGCGAAGAACCTTACCTGGGCTTGAACTGTATTGGTTGTAGGTATCAGAGATGATAC
TAAACCTTCGGGTACTGATATAGAGGTGTTGCATGG
>D8YAWCR01ANQL6|test40b
CAACGCGAAGAACCTTACCTGGACTTGACATGCACTTGAAAACTATAGAGATATAGTCCC
TCTTCGGAGCAAGTGTGCAGGTGTTGCATGGCTGT
>D8YAWCR01CJ1EA|test40b
CAACGCGAAGAACCTTACCTGGGCTTGAACTGTATTGGTTGTAGGTATCAGAGATGATAC
TAAACCTTCGGGTACTGATATAGAGGTGATGCATGG
>D8YAWCR01E6U78|test40b
CAACGCGAAGAACCTTACCTAGCCTTGACATAGACAGAATTTAGTAGAGATATAAAAGTG
CCAGTTTACTGGAGCTGTTATACAGGTGGTG
>D8YAWCR01CPAOP|test40b
CAACGCGAAGAACCTTACCTGGGCTTGACATCCTGTGGATTCTATAGAGATATGGAAGTG
CCCTTTCGGGGGAACACGGAGACAGGTGATGCATGGCTGTCG
>D8YAWCR01BJBS2|test40b
CAACGCGAAGAACCTTACCTGGGCTTGACATGTACATGCCGGCCGTGGAAACACGGCTTT
CCAGCTTGCTGGACGTGTACACAGGTG
>D8YAWCR01AHBPJ|test40b
CAACGCGAAGAACCTTACCTAGCCTTGACATACCAAAAAGATTTCAGAGATGAGATTGTG
CCTGCTTGCAGGAATTTGGATACAGGTGCTGCATGGCTGT
>D8YAWCR01AN7G7|test40b
CAACGCGAAGAACCTTACCTGGGTTTGACATCCTTTGACACCCCTGGAAACAGGGTTTTC
CCGACTTGTCGGGACAGAGTGGACAGGTGATGCATGGCTGTCG
>D8YAWCR01BEE2C|test40b
CAACGCGAAGAACCTTACCTAGCCTTGACATTGATTGAATACACCAGAGATGGAGTAGTG
CCTTTCGGGGAACATGAAAACAGGTGATGCATGGCTGTCG
>D8YAWCR01EY4IO|test40b
CAACGCGAAGAACCTTACCAACTCTTGACATCCAGAGAAGAGGCTAGAGATAGCTTTGTG
CCTTCGGGAACTCTGAGACAGGTGTTGCATGGCTGT
>D8YAWCR01BIST4|test40b
CAACGCGAAGAACCTTACCTGGGTTTGACATGTACGTAGTAGGAAGCCGAAAGGCGACCC
ACCCCTCGGGGAGCGTACACAGGTGTTGCATGGCTGTCG
>D8YAWCR01AQDFX|test40b
CAACGCGAAGAACCTTACCTAGCCTTGACATACCAAAAAGATTTCAGAGATGAGATTGTG
CCTGCTTGCAGGAATTTGGATACAGGTGTTGCATGG
>D8YAWCR01DK1FY|test40b
CAACGCGAAGAACCTTACCTGGGTTTGACATGTACGTAGTAGGAAGCCGAAAGGCGACCC
ACCCCTCGGGGAGCGTACACAGGTGTTGCATGGCTGTCG
>D8YAWCR01AHI16|test40b
CAACGCGAAGAACCTTACCTGGGTTTGACATGTACGTAGTAGGAAGCCGAAAGGCGACCC
ACCCCTAGGGGAGCGTACACAGGTGATGCATGGCTGTCG
>D8YAWCR01APEDD|test40b
CAACGCGAAGAACCTTACCTGGGTTTGACATCCTGTGAATATTGCGTAATTGCAATAGTG
CCTTCGGGAGCACAGAGACAGGTGTTGCATGGCTGTCG
>D8YAWCR01A8TAN|test40b
CAACGCGAAGAACCTTACCTGGACTTGACATGCACTTTGAAAACTAATAGA
>D8YAWCR01EW7TS|test40b
CAACGCGAAGAACCTTACCTGGGTTTGACATCCTGTGAATATTGCGTAATTGCAATAGTG
CCTTCGGGAGCACAGAGACAGGTGCTGCATGG
>D8YAWCR01AO5JV|test40b
CAACGCGAAGAACCTTACCTGGACTTGACATGCACTTGAAAACTATAGAGATATAGTCCC
TCTTCGGAGCAAGTGTGCAGGTGG
>D8YAWCR01AOA0S|test40b
CAACGCGAAGAACCTTACCTGGGTTTGACATCCTTTGANACCCCTGGAAACAGGGTTTTC
CCGACTTNTCGGGACAGAGTGACAGGNGTTGCATGGCTGTCG
>D8YAWCR01ALUYY|test40b
CAACGCGAAGAACCTTACCTGGACTTGACATGCACTTGAAAACTATAGAGATATAGTCCC
TCTTCGGAGCAAGTGTGCAGGTGTTGCATGGCTGT
>D8YAWCR01A8I4J|test40b
CAACGCGAAGAACCTTACCTGGGTTTGACATCCTTTGANACCCCTGGAAACAGGGTTTTC
CCGACTTNTCGGGACAGAGTGACAGGTGATGCATGGCTGTCG
>D8YAWCR01AH5F7|test40b
CAACGCGAAGAACCTTACCTGGGCTTGACATGTACATGCCGGCCGTGGAAACACGGCTTT
CCAGCTTGCTGGACGTGTACACAGGTGATGCATGGCTGT
>D8YAWCR01DUKL2|test40b
CAACGCGAAGAACCTTACCTGGGCTTGAACTGTATTGGTTGTAGGTATCAGAGATGATAC
TAAACCTTCGGGTACTGATATAGAGGTGN
>D8YAWCR01CJURM|test40b
CAACGCGAAGAACCTTACCTGGTTGCCTTCNTAATTAATGACCGTAATGNAATATGGNGC
TCCGGTGGNCTTNTACAGGTGCTGCATGG
>D8YAWCR01E2V3S|test40b
CAACGCGAAGAACCTTACCTAGCCTTGACATAGACAGAATTTAGTAGAGATATAAAAGTG
CCAGTTTACTGGAGCTGTTATACAGGTGTTG
>D8YAWCR01E3E5P|test40b
CAACGCGAAGAACCTTACCTGGACTTGACATGCACTTGAAAACTATAGAGATATAGTCCC
TCTTCGGAGCAAGTGTGCAGGTGCTGCATGG
>D8YAWCR01BAQOV|test40b
CAACGCGAAGAACCTTACCTGGACTTGACATGCACTTGAAAACTATAGAGATATAGTCCC
TCTTCGGAGCAAGTGTGCAGGTGGTGCATGGCTGT
>D8YAWCR01AM5G4|test40b
CAACGCGAAGAACCTTACCTGGGTTTGACATCCTGTGAATATTGCGTAATTGCAATAGTG
CCTTCGGGAGCACAGAGACAGGTGTTGCATGGCTGTCG
>D8YAWCR01D0QJX|test40b
CAACGCGAAGAACCTTACCTGGGCTTGACATCCTGTGGATTCTATAGAGATATGGAAGTG
CCCTTTCGGGGGAACACGGAGACAGGTGGTGCATGGCTGTCG
>D8YAWCR01AFFW0|test40b
CAACGCGAAGAACCTTACCTGGGTTTGACATGTACGTAGTAGGAAGCCGAAAGGCGACCC
ACCCCTCGGGGAGCGTACACAGGTGTTGCATGGCTGTCG
>D8YAWCR01BCRUK|test40b
CAACGCGAAGAACCTTACCTGGGCTTGAACTGTATTGGTTGTAGGTATCAGAGATGATAC
TAAACCTTCGGGTACTGATATAGAGGTGTTGCATGG
>D8YAWCR01BB9GK|test40b
CAACGCGAAGAACCTTACCTGGGCTTAAATGCAGAATGACAGGTCCTGAAAGGGATTTTT
CTTCGGACATTTTGCAAGGTGTTGCATGGCTGTCG
>D8YAWCR01AHAG6|test40b
CAACGCGAAGAACCTTACCTGGGCTTAAATGTAGGACGACCGTCCGGGAAACCGGATTTC
TCTTCGGAGCGACTTACAAGGTGT
>D8YAWCR01CCKTH|test40b
CAACGCGAAGAACCTTACCTGGGCTTGAACTGTATTGGTTGTAGGTATCAGAGATGATAC
TAAACCTTCGGGTACTGATATAGAGGTGTTGCATGG
>D8YAWCR01A1UW6|test40b
CAACGCGAAGAACCTTACCTGGGCTTGACATCCTGTGGATTCTATAGAGATATGGAAGTG
CCCTTTCGGGGGAACACGGAGACAGGTGTTGCATGGCTGTCG
>D8YAWCR01ETVQ3|test40b
CAACTCGAAGAACCTTACCTGGGCTTGAACTGTATTGGTTGTAGGTATCAGAGATGATAC
TAAACCTTCGGGTACTGATATAGAGGTGTTGCATGG
>D8YAWCR01AO7UV|test40b
CAACGCGAAGAACCTTACCTGGGCTTGACATCCTGTGGATTCTATAGAGATATGGAAGTG
CCCTTTCGGGGGGAACACGGAGACAGGTGCTGCATGGCTGTCG
>D8YAWCR01CINHI|test40b
CAACGCGAAGAACCTTACCTGGGCTTGACATCCTGTGGATTCTATAGAGATATGGAAGTG
CCCTTTCGGGGGAACACGGAGACAGGTGCTGCATGGCTGTCG
>D8YAWCR01C03V6|test40b
CAACGCGAAGAACCTTACCTGGGTTTGACATCCTTTGACACCCCTGGAAACAGGGTTTTC
CCGACTTGTCGGGACAGAGTGACAGGTGGTGCATGGCTGTCG
>D8YAWCR01AKAC8|test40b
CAACGCGAAGAACCTTACCTGGGCTTGACATGTACATGCCGGCCGTGGAAACACGGCTTT
CCAGCTTGCTGGACGTGTACACAGGTGCTGCATGG
>D8YAWCR01AJ7VC|test40b
CAACGCGAAGAACCTTACCTGGACTTGACATGCACTTGAAAACTATAGAGATATAGTCCC
TCTTCGGAGCAAGTGTGCAGGTGATGCATGGCTGT
>D8YAWCR01AKLUT|test40b
CAACGCGAAGAACCTTACCTGGACTTGACATGCACTTGAAAACTATAGAGATATAGTCCC
TCTTCGGAGCAAGTGTGCAGGTGT
>D8YAWCR01AOG0C|test40b
CAACGCGAAGAACCTTACCTGGGCTTGAACTGTATTGGTTGTAGGTATCAGAGATGATAC
TAAACCTTCGGGTACTGATATAGAGGTGTTGCATGG
>D8YAWCR01A7KTG|test40b
CAACGCGAAGAACCTTACCTGGGCTTGACATGTACATGCCGGCCGTGGAAACACGGCTTT
CCAGCTTGCTGGACGTGTACACAGGTGTTGCATGGCTGT
>D8YAWCR01E7GYW|test40b
CACGCGAAGAACCTTACCTGGGCTTAAATGTAGGACGACCGTCCGGGAAACCGGATTTCT
CTTCGGAGCGACNNTTACAAGGTGTTGCATGGCTGTCG
>D8YAWCR01BM6VE|test40b
CAACGCGAAGAACCTTACCTGGGCTTAAATGCAGAATGACAGGTCCTGAAAGGGATTTTT
CTTCGGACATTTTGCAAGGTGATGCATGGCTGTCG
>D8YAWCR01B5BPR|test40b
CAACGCGAAGAACCTTACCAACTCTTGACATCCAGAGAAGAGGCTAGAGATAGCTTTGTG
CCTTCGGGAACTCTGAGACAGGTGTTGCATGGCTGT
>D8YAWCR01ED493|test40b
CAACGCGAAGAACCTTACCTGGGTTTGACATCCTTTGANACCCCTGGAAACAGGGTTTTC
CCGACTTNTCGGGACAGAGTGACAGGTGCTGCATGGCTGTCG
>D8YAWCR01CABKN|test40b
CAACGCGAAGAACCTTACCTGGGCTCAAATGCAGAGTGACAGTCCCTGAAAGGGGATTTT
CTTCGGACAGTCTGCAAGGTGGTGCATGGCTGTCG
>D8YAWCR01BTB2P|test40b
CAACGCGAAGAACCTTACCTGGGTTTGACATCCTGTGAATATTGCGTAATTGCAATAGTG
CCTTCGGGAGCACAGAGACAGGTGTTGCATGGCTGTCG
>D8YAWCR01D1OVJ|test40b
CAACGCGAAGAACCTTACCTGGGTTTGACATCCTGTGAACGTCTAAGAGATTAGACAGTG
CCTTCGGGAGCACAGAGACAGGTGTTGCATGG
>D8YAWCR01BHHNH|test40b
CAACGCAAGAACCTTACCTGGGCTTGACATCCTGTGGATTCTATAGAGATATGGAAGTGC
CCTTTCGGGGGAACACGGAGACAGGTGCTGCATGGCTGTCG
>D8YAWCR01AXDV5|test40b
CAACGCGAAGAACCTTACCTGGACTTGACATGCACTTGAAAACTATAGAGATATAGTCCC
TCTTCGGAGCAAGTGTGCAGGTGTTGCATGGCTGT
>D8YAWCR01A5Y5K|test40b
CAACGCGAAGAACCTTACCTGGGCTTGAACTGTATTGGTTGTAGGTATCAGAGATGATAC
TAAACCTTCGGGTACTGATATAGAGGTGGTGCATGG
>D8YAWCR01CIZCM|test40b
CAACGCGAAGAACCTTACCTGGGCTCAAATGCAGAGTGACAGTCCCTGAAAGGGGATTTT
CTTCGGACAGTCTGCAAGGTGCTGCATGGCTGTCG
>D8YAWCR01AK1KC|test40b
CAACGCGAAGAACCTTACCTGGGTTTGACATGTACGTAGTAGGAAGCCGAAAGGCGACCC
ACCCCTCGGGGAGCGTACACAGGTGATGCATGGCTGTCG
>D8YAWCR01APN3D|test40b
CAACGCGAAGAACCTTACCTGGGTTTGACATCCTGTGAATATTGCGTAATTGCAATAGTG
CCTTCGGGAGGCACAGAGACAGGTGCTGCATGG
>D8YAWCR01BP9JJ|test40b
CAACGCGAAGAACCTTACCTGGGTTTGACATCCTGTGAATATTGCGTAATTGCAATAGTG
CCTTCGGGAGCACAGAGACAGGTGTTGCATGGCTGTCG
>D8YAWCR01BKM50|test40b
CAACGCGAAGAACCTTACCTGGACTTGACATGCACTTGAAAACTATAGAGATATAGTCCC
TCTTCGGAGCAAGTGTGCAGGTGTTGCATGGCTGT
>D8YAWCR01EWR40|test40b
CAACGCGAAGAACCTTACCTGGGTTTGACATCCTGTGAATATTGCGTAATTGCAATAGTG
CCTTCGGGAGCACAGAGACAGGTGTTGCATGGCTGTCG
>D8YAWCR01AVD7C|test40b
CAACGCGAAGAACCTTACCTGGGCTTGAACCGCAGATGAAATCCCCTGAAAAGGGGCTTT
CCTTCGGGACATCTGTAGAGGTGTTGCATGGCTGTCG
>D8YAWCR01DWV2B|test40b
CAACGCGAAGAACCTTACCTAGCCTTGATATCCTTGGAATCTCTCAGAGATGAGAGAGTG
CTAGTTTACTAGAGCCAAGTGACAGGTGATG
>D8YAWCR01DPM2X|test40b
CAACGCGAAGAACCTTACCTGGGTTTGACATCCTTTGANACCCCTGGAAACAGGGTTTTC
CCGACTTNTCGGGACAGAGTGACAGGTGATGCATGGCTGTCG
>D8YAWCR01BJ69A|test40b
CAAGCGAAGAACCTTACCTGGGTTTGACATCCTTTGACACCCCTGGAAACAGGGTTTTCC
CGACTTGTCGGGACAGAGTGACAGGTG
>D8YAWCR01DMJRZ|test40b
CAACGCGAAGAACCTTACCTGGGCTTGACATGTACATGCCGGCCGTGGAAACACGGCTTT
CCAGCTTGCTGGACGTGTACACAGGTGTTGCATGGCTGT
>D8YAWCR01AWFWZ|test40b
CAACGCGAAGAACCTTACCTAGCCTTGACATAGACAGAATTTAGTAGAGATATAAAAGTG
CCAGTTTACTGGAGCTGTTATACAGGTG
>D8YAWCR01A28IT|test40b
CAACGCGAAGAACCTTACCGGGGCTTGACATTCCCCTGAAGTCCCCGAGAAATCGGGGAT
CTCCCTTCGGGGACAGGGGAACAGGTGCTGCATGGCTGTCG
>D8YAWCR01BL20S|test40b
CAACGCGAAGAACCTTACCTAGCCTTGACATTGATTGAACGAACCAGAGATGGATCGGTG
CCCTTCGGGGAACATGAAAACAGGTGCTGCATGGCTGTCG
>D8YAWCR01E1X4W|test40b
AACGCGAAGAACCTTACCTGGACTTGACATGCACTTGAAAACTATAGAGATATAGTCCCT
CTTCGGAGCAAGTGTGCAGGTGATGCATGG
>D8YAWCR01AJVST|test40b
CAACGCGAAGAACCTTACCTGGGTTTGACATCCTGTGAATATTGCGTAATTGCAATAGTG
CCTTCGGGAGCACAGAGACAGGTGGTGCATGGCTGTCG
>D8YAWCR01AKH89|test40b
CAACGCGAAGAACCTTACCTAGCCTTGACATACCAAAAAGATTTCAGAGATGAGATTGTG
CCTGCTTGCAGGAATTTGGATACAGGTGGTGCATGG
>D8YAWCR01BM6TM|test40b
CAACGCGAAGAACCTTACCAACTCTTGACATCCAGAGAAGAGGCTAGAGATAGCTTTGTG
CCTTCGGGAACTCTGAGACAGGTGTTGCATGGCTGT
>D8YAWCR01AEE2X|test40b
CAACGCGAAGAACCTTACCTGGGTTTGACATCCTTTGACACCCCTGGAAACAGGGTTTTC
CCGACTTGTCGGGACAGAGTGACAGGTGTTGCATGGCTGTCG
>D8YAWCR01EUGQ5|test40b
CAACGCGAAGAACCTTACCTGGGCTTAAATGTAGATTGTATAACTTAGAAATAGGTTTTC
CCTTCGGGGCTATTTACAAGGTGATGCATGGCTGTCG
>D8YAWCR01E6IMU|test40b
CAACGCGAAGAACCTTACCTGGGTTTGACATCCTTTGACACCCCTGGAAACAGGGTTTTC
CCGACTTGTCGGGACAGAGTGACNGGTGATGCATGGCTGTCG
>D8YAWCR01A8E76|test40b
CAACGCGAAGAACCTTACCTGGGCTTGACATGTACATGCCGGCCGTGGAAACACGGCTTT
CCAGCTTGCTGGACGTGTACACAGGTGCTGCATGG
>D8YAWCR01AH3DB|test40b
CAACGCGAAGAACCTTACCTGGGTTTGACATGTACGTAGTAGGAAGCCGAAAGGCGACCC
ACCCCTCGGGGAGCGTACACAGGTGTTGCATGGCTGTCG
>D8YAWCR01A1YVE|test40b
CAACGCGAAGAACCTTACCTGGACTTGACATGCACTTGAAAACTATAGAGATATAGTCCC
TCTTCGGAGCAAGTGTGCAGGTGTTGCATGGCTGT
>D8YAWCR01ARXQ6|test40b
CAACGCGAAGAACCTTACCTGGGTTTGACATCCTTTGANACCCCTGGAAACAGGGTTTTC
CCGACTTNTCGGGACAGAGTGACAGGTGCTGCATGGCTGTCG
>D8YAWCR01B43SA|test40b
CAACGCGAAGAACCTTACCTAGCCTTGACATACTACAGAATTTGACAGAGATGTTGGAGT
GCCTTCGGGAGCTGTAATACAGGTGATGCATGG
>D8YAWCR01AN37T|test40b
CAACGCGAAGAACCTTACCTGGACTTGACATGCACTTGAAAACTATAGAGATATAGTCCC
TCTTCGGAGCAAGTGTGCAGGTGCTGCATGG
>D8YAWCR01BS2PM|test40b
CAACGCGAAGAACCTTACCAACTCTTGACATCCAGAGAAGAGGCTAGAGATAGCTTTGTG
CCTTCGGGAACTCTGAGACAGGTGTTGCATGGCTGT
>D8YAWCR01B7U4Z|test40b
CAACGCGAAGAACCTTACCTGGGCTTGAACTGTATTGGTTGTAGGTATCAGAGATGATAC
TAAACCTTCGGGTACTGATATAGAGGTGGTTGCATGG
>D8YAWCR01AJZ9Z|test40b
CAACGCGAAGAACCTTACCTGGGCTTGAACTGTATTGGTTGTAGGTATCAGAGATGATAC
TAAACCTTCGGGTACTGATATAGAGGTGATGCATGG
>D8YAWCR01A8PTW|test40b
CAACGCGAAGAACCTTACCTGGACTTGACATGCACTTGAAAACTATAGAGATATAGTCCC
TCTTCGGAGCAAGTGTGCAGGTGTTGCATGGCTGT
>D8YAWCR01AJ1P9|test40b
CAACGCGAAGAACCTTACCTGGGTTTGACATCCTTTGANACCCCTGGAAACAGGGTTTTC
CCGACTTNTCGGGACAGAGTGACAGGTGCTGCATGGCTGTCG
>D8YAWCR01AQGQK|test40b
CAACGCGAAGAACCTTACCTGGGCTTGACATCCTGTGGATTCTATAGAGATATGGAAGTG
CCCTTTCGGGGGAACACGGAGACAGGTGCTGCATGGCTGTCG
>D8YAWCR01ANLQY|test40b
CAACGCGAAGAACCTTACCTGGGTTTGACATCCTTTGACACCCCTGGAAACAGGGTTTTC
CCGACTTGTCGGGACAGAGTGACAGGTG
>D8YAWCR01ESVVR|test40b
CAACGCGAAGAACCTTACCTGGACTTGACATGCACTTGAAAACTATAGAGATATAGTCCC
TCTTCGGAGCAAGTGTGCAGGTGTTGCATGGCTGT
>D8YAWCR01CUPLB|test40b
CAACGCGAAGAACCTTACCTGGGCTTGACATGTACATGCCGGCCGTGGAAACACGGCTTT
CCAGCTTGCTGGACGTGTACACAGGTGTTGCATGGCTGT
>D8YAWCR01CX9O1|test40b
CAACGCGAAGAACCTTACCTGGGTTTGACATCCTTTGANACCCCTGGAAACAGGGTTTTC
CCGACTTNTCGGGACAGAGTGACAGGTGTTGCATGGCTGTCG
>D8YAWCR01CQI2T|test40b
CAACGCGAAGAACCTTACCTGGACTTGACATGCACTTGAAAACTATAGAGATATAGTCCC
TCTTCGGAGCAAGTGTGCAGGTGTTGCATGGCTGT
>D8YAWCR01A1IDS|test40b
CAACGCGAAGAACCTTACCTGGGCTTGAACTGTATTGGTTGTAGGTATCAGAGATGATAC
TAAACCTTCGGGTACTGATATAGAGGTGTTGCATGG
>D8YAWCR01BHNPQ|test40b
CAACGCGAAGAACCTTACCTGGGCTTGACATCCTGTGGATTCTATAGAGATATGGAAGTG
CCCTTTCGGGGGAACACGGAGACAGGTGTTGCATGGCTGTCG
>D8YAWCR01AJ523|test40b
CAACGCGAAGAACCTTACCTGGGTTTGACATCCTTTGACACCCCTGGAAACAGGGTTTTC
CCGACTTGTCGGGACAGAGTGACAGGTGTTGCATGGCTGTCG
>D8YAWCR01AHXDW|test40b
CAACGCGAAGAACCTTACCTGGACTTGACATGCACTTGAAAACTATAGAGATATAGTCCC
TCTTCGGAGCAAGTGTGCAGGTGTTGCATGGCTGT
>D8YAWCR01AJOM5|test40b
CAACGCGAAGAACCTTACCTGGGCTTAAATGCAGAATGACAGGTCCTGAAAGGGATTTTT
CTTCGGACATTTTGCAAGGTGATGCATGGCTGTCG
>D8YAWCR01BBE1W|test40b
CAACGCGAAGAACCTTACCTGGGTTTGACATCCTTTGANACCCCTGGAAACAGGGTTTTC
CCGACTTNTCGGGACAGAGTGACAGGTGATGCATGACTGTCG
>D8YAWCR01C9BEF|test40b
CAACGCGAAGAACCTTACCAACTCTTGACATCCAGAGAAGAGGCTAGAGATAGCTTTGTG
CCTTCGGGAACTCTGAGACAGGTGATGCATGGCTGT
>D8YAWCR01ET9VH|test40b
CAACGCGAAGAACCTTACCTGGACTTGACATGCACTTGAAAACTATAGAGATATAGTCCC
TCTTCGGAGCAAGTGTGCAGGTGATGCATGGCTGT
>D8YAWCR01ANDN5|test40b
CAACGCGAAGAACCTTACCTGGGTTTGACATGTACGTAGTAGGAAGCCGAAAGGCGACCC
ACCCCTCGGGGAGCGTACACAGGTGTTGCATGGCTGTCG
>D8YAWCR01AN5XM|test40b
CAACGCGAAGAACCTTACCTAGCCTTGACATNCCAAAAAAGATTTCAGAGATGAGATTGT
GCCTGCTTGCAGGAATTTGGATACAGGTGT
>D8YAWCR01AFZ39|test40b
CAACGCGAAGAACCTTACCTGGGTTTGACATCCTTTGACACCCCTGGAAACAGGGTTTTC
CCGACTTGTCGGGACAGAGTGACAGGTGTTGCATGGCTGTCG
>D8YAWCR01AJ3II|test40b
CAACGCGAAGAACCTTACCTGGGCTTGAACTGTATTGGTTGTAGGTATCAGAGATGATAC
TAAACCTTCGGGTACTGATATAGAGGTGTTGCATGG
>D8YAWCR01AN9K0|test40b
CAACGCGAAGAACCTTACCTGGGTTTGACATCCTTTGACACCCCTGGAAACAGGGTTTTC
CCGACTTGTCGGGACAGAGTGACAGGTGTTGCATGGCTGTCG
>D8YAWCR01AML8W|test40b
CAACGCGAAGAACCTTACCTAGCCTTGACATACTACAGAATTTGACAGAGATGTTGGAGT
GCCTTCGGGAGCTGTAATACAGGTGCTGCATGG
>D8YAWCR01BIC0M|test40b
CAACGCGAAGAACCTTACCTGGGCTTGAACTGTATTGGTTGTAGGTATCAGAGATGATAC
TAAACCTTCGGGTACTGATATAGAGGTGCTGCATGG
>D8YAWCR01AGSM8|test40b
CAACGCGAAGAACCTTACCTGGGTTTGACATCCTGTGAATATTGCGTAATTGCAATAGTG
CCTTCGGGAGCACAGAGACAGGTGCTGCATGG
>D8YAWCR01ETROO|test40b
CAACGCAAGAACCTTACCTGGGCTTGAACTGTATTGGTTGTAGGTATCAGAGATGATACT
AAACCTTCGGGTACTGATATAGAGGTGATGCATGG
>D8YAWCR01D9NSQ|test40b
CAACGCGAAGAACCTTACCTGGGTTTGACATCCTGTGAACGTCTAAGAGATTAGACAGTG
CCTTCGGGAGCACAGAGACAGGTGATGCATGG
>D8YAWCR01BPSB8|test40b
CAACGCGAAGAACCTTACCTGGGCTTGAACTGTATTGGTTGTAGGTATCAGAGATGATAC
TAAACCTTCGGGTACTGATATAGAGGTGTTGCATGG
>D8YAWCR01BKM66|test40b
CAACGCGAAGAACCTTACCTGGGCTTGAACTGTATTGGTTGTAGGTATCAGAGATGATAC
TAAACCTTCGGGTACTGATATAGAGGTGTTGCATGG
>D8YAWCR01A90UA|test40b
CAACGCGAAGAACCTTACCTGGGCTTGACATCCTGTGGATTCTATAGAGATATGGAAGTG
CCCTTTCGGGGGAACACGGAGACAGGTGCTGCATGGCTGTCG
>D8YAWCR01AHG91|test40b
CAACGCGAAGAACCTTACCTGGACTTGACATGCACTTGAAAACTATAGAGATATAGTCCC
TCTTCGGAGCAAGTGTGCAGGTGTTGCATGGCTGT
>D8YAWCR01E7P4S|test40b
CAACGCGAAGAACCTTACCTGGGCTTAAATGCAGAATGACAGGTCCTGAAATGGGATTTT
TCTTCGGACATTTTGCAAGGTGGTGCATGGCTGTCG
>D8YAWCR01BA2LY|test40b
CAACGCGAAGAACCTTACCTGGGCTTGAACTGTATTGGTTGTAGGTATCAGAGATGATAC
TAAACCTTCGGGTACTGATATAGAGGTGTTGCATGG
>D8YAWCR01AGPIH|test40b
CAACGCGAAGAACCTTACCTGGGCTTGAACTGTATTGGTTGTAGGTATCAGAGATGATAC
TAAACCTTCGGGTACTGATATAGAGGTGCTGCATGG
>D8YAWCR01D3IIA|test40b
CAACGCGAAGAACCTTACCTGGGCTTAAATGCAGAATGACAGGTCCTGAAAGGGATTTTT
CTTCGGACATTTTGCAAGGTGCTGCATGGCTGTCG
>D8YAWCR01AD3OA|test40b
CAACGCGAAGAACCTTACCTGGACTTGACATGCACTTGAAAACTATAGAGATATAGTCCC
TCTTCGGAGCAAGTGTGCAGGTGT
>D8YAWCR01CWRF1|test40b
CAACGCGAAGAACCTTACCAACTCTTGACATCCAGAGAAGAGGCTAGAGATAGCTTTGTG
CCTTCGGGAACTCTGAGACAGGTGATGCATGGCTGT
>D8YAWCR01E2HL7|test40b
CAACGCGAAGAACCTTACCTAGCCTTGACATATTTAAGAATCCGATAGAGATATTGGAGT
GCCTTCGGGAGCTTTCTTACAGGTGG
>D8YAWCR01AFYIC|test40b
CAACGCGAAGAACCTTACCTGGGCTTGAACTGTATTGGTTGTAGGTATCAGAGATGATAC
TAAACCTTCGGGTACTGATATAGAGGTGTTGCATGG
>D8YAWCR01AICLF|test40b
CAACGCGAAGAACCTTACCTGGGCTTGAACTGTATTGGTTGTAGGTATCAGAGATGATAC
TAAACCTTCGGGTACTGATATAGAGGTGTTGCATGG
>D8YAWCR01BBXX0|test40b
CAACGCGAAGAACCTTACCCGGGCTCAAATGCTGGACGACAGTCCCTGAAAGGGGATCTC
CTTCGGGCGTCCAGCAAGGTGGTGCATGGCTGTCG
>D8YAWCR01AJ8EU|test40b
CAACGCGAAGAACCTTACCTGGGCTCAAATGCAGAGTGACAGTCCCTGAAAGGGGATTTT
CTTCGGACAGTCTGCAAGGTGCTGCATGGCTGTCG
>D8YAWCR01DEOQ3|test40b
CAACGCGAAGAACCTTACCTGGGCTTGAACTGTATTGGTTGTAGGTATCAGAGATTGATA
CTAAACCTTCGGGTACTGATATAGAGGTGGT
>D8YAWCR01DHLHA|test40b
CAACGCGAAGAACCTTACCTGGGTTNTACCTCTGATGATTNNTAATGNAATAGGAGCTCC
GG
>D8YAWCR01BS8DU|test40b
CAACGCGAAGAACCTTACCTGGGTTTGACATCCTTTGANACCCCTGGAAACAGGGTTTTC
CCGACTTNTCGGGACAGAGTGACAGGTGCTGCATGGCTGTCG
>D8YAWCR01ANQVW|test40b
CAACGCGAAGAACCTTACCTAGCCTTGACATTGATTGAATACACCAGAGATGGAGTAGTG
CCTTTCGGGGAACATGAAAACAGGTGATGCATGGCTGTCG
>D8YAWCR01AI9JH|test40b
CAACGCGAAGAACCTTACCTAGCCTTGACATACCAAAAAGATTTCAGAGATGAGATTGTG
CCTGCTTGCAGGAATTTGGATACAGGTGTTGCATGG
>D8YAWCR01A2EKS|test40b
CAACGCGAAGAACCTTACCTAGCCTTGACATTGATTGAATACACCAGAGATGGAGTAGTG
CCTTTCGGGGAACATGAAAACAGGTGCTGCATGGCTGTCG
>D8YAWCR01BJ7BF|test40b
CAACGCGAAGAACCTTACCTGGGTTTGACATGTACGTAGTAGGAAGCCGAAAGGCGACCC
ACCCCTCGGGGAGCGTACACAGGTGTTGCATGGCTGTCG
>D8YAWCR01AJAKD|test40b
CAACGCGAAGAACCTTACCTGGACTTGACATGCACTTGAAAACTATAGAGATATAGTCCC
TCTTCGGAGCAAGTGTGCAGGTGGTGCATGGCTGT
>D8YAWCR01D08BN|test40b
CAACGCGAAGAACCTTACCTGGACTTGACATGCACTTGAAAACTATAGAGATATAGTCCC
TCTTCGGAGCAAGTGTGCAGGTGCTGCATGG
>D8YAWCR01CLWTY|test40b
CAACGCGAAGAACCTTACCTGGGTTTGACATCCTTTGANACCCCTGGAAACAGGGTTTTC
CCGACTTNTCGGGACAGAGTGACAGGTGATGCATGGCTGTCG
>D8YAWCR01DJ972|test40b
CAACGCGAAGAACCTTACCTGGGCTTGAACTGTATTGGTTGTAGGTATCAGAGATGATAC
TAAACCTTCGGGTACTGATATAGAGGTGGTGCATGG
>D8YAWCR01AMWK8|test40b
CAACGCGAAGAACCTTACCTGGACTTGACATGCACTTGAAAACTATAGAGATATAGTCCC
TCTTCGGAGCAAGTGTGCAGGTGCTGCATGG
>D8YAWCR01CXYBK|test40b
CAACGCGAAGAACCTTACCTGGGTTTGACATCCTGTGAACGTCTAAGAGATTAGACAGTG
CCTTCGGGAGCACAGAGACAGGTGTTGCATGG
>D8YAWCR01EUER1|test40b
CAACGCGAAGAACCTTACCTGGACTTGACATGCACTTGAAAACTATAGAGATATAGTCCC
TCTTCGGAGCAAGTGTGCAGGTGTTGCATGGCTGT
>D8YAWCR01AEEGY|test40b
CAACGCGAAGAACCTTACCTGGACTTGACATGCACTTGAAAACTATAGAGATATAGTCCC
TCTTCGGAGCAAGTGTGCAGGTGATGCATGGCTGT
>D8YAWCR01AKZ36|test40b
CAACGCGAAGAACCTTACCNGGGTTTGACATCCTTTGANACCCCTGGAAACAGGGTTTTC
CCGACTTNTCGGGACAGAGTGACAGGTGGTGCATGGCTGTCG
>D8YAWCR01CTL1Y|test40b
CAACGCGAAGAACCTTACCTGGGCTTGACATCCTGTGGATTCTATAGAGATATGGAAGTG
CCCTTTCGGGGGAACACGGAGACAGGTGCTGCATGGCTGTCG
>D8YAWCR01BTQ7K|test40b
CAACGCGAAGAACCTTACCTGGGTTTGACATCCTGTGAACGTCTAAGAGATTAGACAGTG
CCTTCGGGAGCACAGAGACAGGTGATGCATGG
>D8YAWCR01DQ47H|test40b
CAACGCGAAGAACCTTACCTAGCCTTGACATATTTAAGAATCCGATAGAGATATTGGAGT
GCCTTCGGGAGCTTTCTTACAGGTGCTGCATGG
>D8YAWCR01AHFIF|test40b
CAACGCGAAGAACCTTACCAACTCTTGACATCCAGAGAAGAGGCTAGAGATAGCTTTGTG
CCTTCGGGAACTCTGAGACAGGTGTTGCATGGCTGT
>D8YAWCR01ES2BH|test40b
CAACGCGAAGAACCTTACCTGGGCTTGACATCCTGTGGATTCTATAGAGATATGGAAGTG
CCCTTTCGGGGGAACACGGAGACAGGTGATGCATGGCTGTCG
>D8YAWCR01AJVAM|test40b
CAACGCGAAGAACCTTACCTGGGCTTGACATCCTGTGGATTCTATAGAGATATGGAAGTG
CCCTTTCGGGGGAACACGGAGACAGGTGATGCATGGCTGTCG
>D8YAWCR01C29HR|test40b
CAACGCGAAGAACCTTACCTGGGCTTGAACTGTATTGGTTGTAGGTATCAGAGATGATAC
TAAACCTTCGGGTACTGATATAGAGGTGGTTGCATGG
>D8YAWCR01CVZ2R|test40b
CAACGCGAAGAACCTTACCCAGACTTGACATCCTGTGAACCCCTCAGAGACGTGGGGGTG
CCTTCGGGAGCACAGAGACAGGTGT
>D8YAWCR01A8DVN|test40b
CAACGCGAAGAACCTTACCTAGCCTTGACATACCAAAAAGATTTCAGAGATGAGATTGTG
CCTGCTTGCAGGAATTTGGATACAGGTGATGCATGG
>D8YAWCR01AIA00|test40b
CAACGCGAAGAACCTTACCTAGCCTTGACATACTACAGAATTTGACAGAGATGTTGGAGT
GCCTTCGGGAGCTGTAATACAGGTGCTGCATGG
>D8YAWCR01AKZH0|test40b
CAACGCGAAGAACCTTACCAACTCTTGACATCCAGAGAAGAGGCTAGAGATAGCTTTGTG
CCTTCGGGAACTCTGAGACAGGTGTTGCATGGCTGT
>D8YAWCR01BEOMT|test40b
CAACGCGAAGAACCTTACCTGGACTTGACATGCACTTGAAAACTATAGAGATATAGTCCC
TCTTCGGAGCAAGTGTGCAGGTGCTGCATGG
>D8YAWCR01AK6PD|test40b
CAACGCGAAGAACCTTACCAGGGTTTGACATGCTGGAAGTAGAAACCCGAAAGGGTGCCC
ATCCGTATCCAGTCGGAAGCCAGCACAGGTGCTGCATGG
>D8YAWCR01DZ0WR|test40b
CAACGCGAAGAACCTTACCTGGACTTGACATGCACTTGAAAACTATAGAGATATAGTCCC
TCTTCGGAGCAAGTGTGCAGGTGTTGCATGGCTGT
>D8YAWCR01CRAFW|test40b
CAACGCGAAGAACCTTACCTGGGCTTAAAATGTATGATGACCGCTTCTGAAAAGGAGTTT
CCCTTCGGGGGCATTATACAAGGTGATGCATGGCTGTCG
>D8YAWCR01AHCXK|test40b
CAACGCGAAGAACCTTACCTGGGCTTGACATGTACATGCCGGCCGTGGAAACACGGCTTT
CCAGCTTGCTGGACGTGTACACAGGTGATGCATGGCTGT
>D8YAWCR01E5Z1D|test40b
CAACGCGAAGAACCTTACCTGGGTTTGACATCCTTTGACACCCCTGGAAACAGGGTTTTC
CCGACTTGTCGGGACAGAGTGACANGGTGCTGCATGGCTGTCG
>D8YAWCR01AESD0|test40b
CAACGCGAAGAACCTTACCTGGGTTTGACATCCTGTGAACGTCTAAGAGATTAGACAGTG
CCTTCGGAGCA
>D8YAWCR01AHR3U|test40b
CAACGCGAAGAACCTTACCTAGCCTTGACATACCAAAAAGATTTCAGAGATGAGATTGTG
CCTGCTTGCAGGAATTTGGATACAGGTGTTGCATGG
>D8YAWCR01B2XAS|test40b
CAACGCGAAGAACCTTACCAGGGTTTGACATGCTGGAAGTAGAAACCCGAAAGGGTGCCC
ATCCGTATCCAGTCGGAAGCCAGCACAGGTGCTGCATGG
>D8YAWCR01AX4OS|test40b
CAACGCGAAGAACCTTACCAACTCTTGACATCCAGAGAAGAGGCTAGAGATAGCTTTGTG
CCTTCGGGAACTCTGAGACAGGTGATGCATGGCTGT
>D8YAWCR01AGUCE|test40b
CAACGCGAAGAACCTTACCTGGGTTTGACATGTACGTAGTAGGAAGCCGAAAGGCGACCC
ACCCCTCGGGGAGCGTACACAGGTGATGCATGGCTGTCG
>D8YAWCR01BGR5W|test40b
CAACGCGAAGAACCTTACCTGGGTTTGACATCCTTTGANACCCCTGGAAACAGGGTTTTC
CCGACTTNTCGGGACAGAGTGACAGGNGTTGCATGGCTGTCG
>D8YAWCR01CB5PS|test40b
CAACGCGAAGAACCTTACCTGGACTTGACATGCACTTGAAAACTATAGAGATATAGTCCC
TCTTCGGAGCAAGTGTGCAGGTGCTGCATGG
>D8YAWCR01AHUZG|test40b
CAACGCGAAGAACCTTACCTGGGTTTGACATCCTTTGANACCCCTGGAAACAGGGTTTTC
CCGACTTNTCGGGACAGAGTGACAGGTGGTGCATGGCTGTCG
>D8YAWCR01BJOPN|test40b
CAACGCGAAGAACCTTACCTGGACTTGACATGCACTTGAAAACTATAGAGATATAGTCCC
TCTTCGGAGCAAGTGTGCAGGTGTTGCATGGCTGT
>D8YAWCR01E01RD|test40b
CAACGCGAAGAACCTTACCTGGGTTTGACATGTACGTAGTAGGAAGCCGAAAGGCGACCC
ACCCCTCGGGGAGCGTACACAGGTGTGCATGGCTGTCG
>D8YAWCR01EGIOZ|test40b
CAACGCGAAGAACCTTACCTGGGTTTGACATGTACGTAGTAGGAAGCCGAAAGGCGACCC
ACCCCTCGGGGAGCGTACACAGGTGATGCATGGCTGTCG
>D8YAWCR01A0WTT|test40b
CAACGCGAAGAACCTTACCTAGCCTTGACATACCAAAAAGATTTCAGAGATGAGATTGTG
CCTGCTTGCAGGAATTTGGATACAGGTGGTTGCATGG
>D8YAWCR01DL1MM|test40b
CAACGCGAAGAACCTTACCGGGGCTTGACATTCCCCTGAAGTCCCCGAGAAATCGGGGAT
CTCCCTTCGGGGACAGGGGAACAGGTGATGCATGGCTGTCG
>D8YAWCR01AS487|test40b
CAACGCGAAGAACCTTACCTGGGCTTAAATGCAGAATGACAGGTCCTGAAAGGGATTTTT
CTTCGGACATTTTGCAAGGTGATGCATGGCTGTCG
>D8YAWCR01A3FSZ|test40b
CAACGCGAAGAACCTTACCGGGGCTTGACATTCCCCTGAAGTCCCCGAGAAATCGGGGAT
CTCCCTTCGGGGACAGGGGAACAGGTGATGCATGGCTGTCG
>D8YAWCR01AOUHG|test40b
CAACGCGAAGAACCTTACCTGGGTTTGACATCCTGAGAAGAGGCTAGAGATAGCTTTGTG
CCTTCGGGAACTCTGAGACAGGTGTTGCATGG
>D8YAWCR01AUC6L|test40b
CAACGCGAAGAACCTTACCTGGGCTTGAACTGTATTGGTTGTAGGTATCAGAGATGATAC
TAAACCTTCGGGTACTGATATAGAGGTGCTGCATGG
>D8YAWCR01AYZC5|test40b
CAACGCGAAGAACCTTACCTAGCCTTGACATACTACAGAATTTGACAGAGATGTTGGAGT
GCCTTCGGGAGCTGTAATACAGGTGCTGCATGG
>D8YAWCR01EWW9T|test40b
CAACGCGAAGAACCTTACCTGGGTTTGACATGTACGTAGTAGGAAGCCGAAAGGCGACCC
ACCCCTCGGGGAGCGTACACAGGTGT
>D8YAWCR01AMW3K|test40b
CAACGCGAAGAACCTTACCAGGGCTTAAATGCAGGCTGCATGGGGTGGAGANACCCTTTC
TTCGGACTGCCTGCAAGGTGCTGCATGGCTGTCG
>D8YAWCR01AD4G7|test40b
CAACGCGAAGAACCTTACCTGGGCTTGACATCCTGTGGATTCTATAGAGATATGGAAGTG
CCCTTTCGGGGGAACACGGAGACAGGTGTTGCATGGCTGTCG
>D8YAWCR01D8U8F|test40b
CAACGCGAAGAACCTTACCTGGGCTTGACATGTACATGCCGGCCGTGGAAACACGGCTTT
CCAGCTTGCTGGACGTGTACACAGGTGCTGCATGG
>D8YAWCR01AG3X5|test40b
CAACGCGAAGAACCTTACCTGGGCTCAAATGCAGAGTGACAGTCCCTGAAAGGGGATTTT
CTTCGGACAGTCTGCAAGGTGGTGCATGGTGTCG
>D8YAWCR01AG49Z|test40b
CAACGCGAAGAACCTTACCTGGGCTTGAACTGTATTGGTTGTAGGTATCAGAGATGATAC
TAAACCTTCGGGTACTGATATAGAGGTGCTGCATGG
>D8YAWCR01AECSP|test40b
CAACGCGAAGAACCTTACCTGGGCTTGAACCGCAGATGAAATCCCCTGAAAAGGGGCTTT
CCTTCGGGACATCTGTAGAGGTGCTGCATGGCTGTCG
>D8YAWCR01AS6L0|test40b
CAACGCGAAGAACCTTACCTGGACTTGACATGCACTTGAAAACTATAGAGATATAGTCCC
TCTTCGGAGCAAGTGTGCAGGTGTTGCATGGCTGT
>D8YAWCR01APGUD|test40b
CAACGCGAAGAACCTTACCTGGGCTTGAACTGTATTGGTTGTAGGTATCAGAGATGATAC
TAAACCTTCGGGTACTGATATAGAGGTGGTGCATGG
>D8YAWCR01APXDN|test40b
CAACGCGAAGAACCTTACCTGGGTTTGACATCCTGTGAACGTCTAAGAGATTAGACAGTG
CCTTCGGGAGCACAGAGACAGGTGCTGCATGGCTGT
>D8YAWCR01BFHYM|test40b
CAACGCGAAGAACCTTACCTGGGCTTGACATCCTGTGGATTCTATAGAGATATGGAAGTG
CCCTTTCGGGGGAACACGGAGACAGGTG
>D8YAWCR01AM6ZL|test40b
CAACGCGAAGAACCTTACCTAGCCTTGACATACCAAAAAGATTTCAGAGATGAGATTGTG
CCTGCTTGCAGGAATTTGGATACAGGTGCTGCATGGCTGT
>D8YAWCR01A3RNF|test40b
CAACGCGAAGAACCTTACCTGGACTTGACATGCACTTGAAAACTATAGAGATATAGTCCC
TCTTCGGAGCAAGTGTGCAGGTGTTGCATGGCTGT
>D8YAWCR01D8PQV|test40b
CAACGCGAAGAACCTTACCTGGGCTTGACATCCTGTGGATTCTATAGAGATATGGAAGTG
CCCTTTCGGGGGAACACGGAGACAGGTGG
>D8YAWCR01AHDG9|test40b
CAACGCGAAGAACCTTACCTAGCCTTGACATATTTAAGAATCCGATAGAGATATTGGAGT
GCCTTCGGGAGCTTTCTTACAGGTGGTGCATGGCTGTCG
>D8YAWCR01AD345|test40b
CAACGCGGAAGAACCTTACCTAGCCTTGACATATTTAAGAATCCGATAGAGATATTGGAG
TGCCTTCGGGAGCTTTCTTACAGGTGCTGCATGG
>D8YAWCR01EY16U|test40b
CAACGCGAAGAACCTTACCTGGGTTTGACATGTACGTAGTAGGAAGCCGAAAGGCGACCC
ACCCCTCGGGGAGCGTACACAGGTGTTGCATGGCTGTCG
>D8YAWCR01ASZT7|test40b
CAACGCGAAGAACCTTACCTGGGCTTGAACTGTATTGGTTGTAGGTATCAGAGATGATAC
TAAACCTTCGGGTACTGATATAGAGGTGCTGCATGG
>D8YAWCR01B023A|test40b
CAACGCGAAGAACCTTACCTGGGTTTGACATCCTGTGAACGTCTAAGAGATTAGACAGTG
CCTTCGGGAGCACAGAGACAGGTGTTGCATGG
>D8YAWCR01A0J1P|test40b
CAACGCGAAGAACCTTACCTGGGCTTGAACTGNATGGTTGATCGAACGGTTATCA
>D8YAWCR01AD690|test40b
CAACGCGAAGAACCTTACCTGGTCTTGACATCCTCGGACCGCTTCAGAGATGAAGTTTCC
TCTTAGGAGGCCGAGTGACAGGTGGTGCATGGCTGTCG
>D8YAWCR01ANUC2|test40b
CAACGCGAAGAACCTTACCTAGCCTTGACATACCAAAAAGATTTCAGAGATGAGATTGTG
CCTGCTTGCAGGAATTTGGATACAGGTGCTGCAAGGCTGT
>D8YAWCR01BZ7FH|test40b
CAACGCGAAGAACCTTACCTGGGCTTGAACTGTATTGGTTGTAGGTATCAGAGATGATAC
TAAACCTTCGGGTACTGATATAGAGGTGTTGCATGG
>D8YAWCR01EJTDJ|test40b
CAACGCGAAGAACCTTACCTGGGCTTAAATGTATGATGACCGCTTCTGAAAAGGAGTTTC
CCTTCGGGGCATTATACAAGGTGATGCATGGCTGTCG
>D8YAWCR01ANFXH|test40b
CAACGCGAAGAACCTTACCTGGGCTTGAACTGTATTGGTTGTAGGTATCAGAGATGATAC
TAAACCTTCGGGTACTGATATAGAGGTGTTGCATGG
>D8YAWCR01AFSGN|test40b
CAACGCGAAGAACCTTACCTGGGCTTGACATGTACATGCCGGCCGTGGAAACACGGCTTT
CCAGCTTGCTGGACGTGTACACAGGTGTTGCATGGCTGT
>D8YAWCR01AHSQN|test40b
CAACGCGAAGAACCTTACCTGGGCTTGACATGTACATGCCGGCCGTGGAAACACGGCTTT
CCAGCTTGCTGGACGTGTACACAGGTGGTGCATGGCTGT
>D8YAWCR01DQMRN|test40b
CAACGCGAAGAACCTTACCTAGCCTTGACATACTACAGAATTTGACAGAGATGTTGGAGT
GCCTTCGGGAGCTGTAATACAGGTGTTGCATGG
>D8YAWCR01AKLHX|test40b
CAACGCGAAGAACCTTACCTAGCCTTGACATTGATTGAANACACAGAGA
>D8YAWCR01EO68Y|test40b
CAACGCGAAGAACCTTACCTGGGTTTGACATGTACGTAGTAGGAAGCCGAAAGGCGACCC
ACCCCTCGGGGAGCGTACACAGGTGT
>D8YAWCR01ECKJM|test40b
CAACGCGAAGAACCTTACCTGGGTTTGACATCCTTTGANACCCCTGGAAACAGGGTTTTC
CCGACTTNTCGGGACAGAGTGACAGGTGGTGCATGGCTGTCG
>D8YAWCR01E2JKX|test40b
CAACGCGAAGAACCTTACCTGGGCTTGAACTGTATTGGTTGTAGGTATCAGAGATGATAC
TAAACCTTCGGGTACTGATATAGAGGTGTTGCATGG
>D8YAWCR01ATTET|test40b
CAACGCGAAGAACCTTACCTGGGCTTGACATGTACATGCCGGCCGTGGAAACACGGCTTT
CCAGCTTGCTGGACGTGTACACAGGTGCTGCATGG
>D8YAWCR01ALG94|test40b
CAACGCGAAGAACCTTACCTGGACTTGACATGCACTTGAAAACTATAGAGATATAGTCCC
TCTTCGGAGCAAGTGTGCAGGTGT
>D8YAWCR01AM6NI|test40b
CAACGCGAAGAACCTTACCTGGGTTTGACATCCTTTGANACCCCTGGAAACAGGGTTTTC
CCGACTTNTCGGGACAGAGTGACAGGTGCTGCATGGCTGTCG
>D8YAWCR01AT040|test40b
CAACGCGAAGAACCTTACCTGGGCTTGACATGTACATGCCGGCCGTGGAAACACGGCTTT
CCAGCTTGCTGGACGTGTACACAGGTGCTGCATGGG
>D8YAWCR01AW06G|test40b
CAACGCGAAGAACCTTACCGGGGTTTGACATGTCGATGACGCAGGCAGAGATGTCTGTTT
CTTTCGGGACGTCGACACAGGTGGTGCATGGCTGTCG
>D8YAWCR01AJS6O|test40b
CAACGCGAAGAACCTTACCTGGACTTGACATGCACTTGAAAACTATAGAGATATAGTCCN
CCTTCGGGA
>D8YAWCR01AIHM1|test40b
CAACGCGAAGAACCTTACCTGGGCTTGAACTGTATTGGTTGTAGGTATCAGAGATGATAC
TAAACCTTCGGGTACTGATATAGAGGTGATGCATGG
>D8YAWCR01BMEFC|test40b
CAAACGCGAAGAACCTTACCTGGGCTTGAACTGTATTGGTTGTAGGTATCAGAGATGATA
CTAAACCTTCGGTTACTGATATAGAGGTGTTGCATGG
>D8YAWCR01AJY4Q|test40b
CAACGCGAAGAACCTTACCAACTCTTGACATCCAGAGAAGAGGCTAGAGATAGCTTTGTG
CCTTCGGGAACTCTGAGACAGGTGCTGCATGG
>D8YAWCR01AIE4H|test40b
CAACGCGAAGAACCTTACCTGGGCTTGAACTGTATTGGTTGTAGGTATCAGAGATGATAC
TAAACCTTCGGGTACTGATATAGAGGTGGTTGCATGG
>D8YAWCR01E2QK4|test40b
CAACGCGAAGAACCTTACCTGGGTTTGACATCCTTTGANACCCCTGGAAACAGGGTTTTC
CCGACTTNTCGGGACAGAGTGACAGGTGATGCATGGCTGTCG
>D8YAWCR01AOCBE|test40b
CAACGCGAAGAACCTTACCTAGCCTTGACATACCAAAAAGATTTCAGAGATGAGATTGTG
CCTGCTTGCAGGAATTTGGATACAGGTGTTGCATGG
>D8YAWCR01BX0TP|test40b
CAACGCGAAGAACCTTACCTGGGCTTGAACTGTATTGGTTGTAGGTATCAGAGATGATAC
TAAACCTTCGGGTACTGATATAGAGGTGCTGCATGG
>D8YAWCR01E7AO5|test40b
CAACGCGAAGAACCTTACCTGGGCTTGAACTGTATTGGTTGTAGGTATCAGAGATGATAC
NTAAACCTTCGGGTACTGATATAGAGGTGTTGCATGG
>D8YAWCR01CR076|test40b
CAACGCGAAGAACCTTACCTGGGTTTGACATCCTTTGANACCCCTGGAAACAGGGTTTTC
CCGACTTNTCGGGACAGAGTGACAGGTGGTGCATGGCTGTCG
>D8YAWCR01E0IPO|test40b
CAACGCGAAGAACCTTACCTAGCCTTGACATACCAAAAAGATTTCAGAGATGAGATTGTG
CCTGCTTGCAGGAATTTGGATACAGGTGCTGCATGGCTGT
>D8YAWCR01ANFHC|test40b
CAACGCGAAGAACCTTACCTGGGCTTGAACTGTATTGGTTGTAGGTATCAGAGATGATAC
TAAACCTTCGGGTACTGATATAGAGGTGTTGCATGG
>D8YAWCR01AI2PJ|test40b
CAACGCGAAGAACCTTACCTGGGTTTGACATCCTTTGACACCCCTGGAAACAGGGTTTTC
CCGACTTNTCGGGACAGAGTGACAGGTGTTGCATGGCTGTCG
>D8YAWCR01AHJ7Y|test40b
CAACGCGAAGAACCTTACCTGGGCTTGAACTGTATTGGTTGTAGGTATCAGAGATGATAC
TAAACCTTCGGGTACTGATATAGAGGTGGTGCATGG
>D8YAWCR01ATGUO|test40b
CAACGCGAAGAACCTTACCTGGACTTGACATGCACTTGAAAACTATAGAGATATAGTCCC
NCTTCGGAGCAAGTGTGCAGGTGATGCATGGCTGT
>D8YAWCR01DA7J6|test40b
CAACGCGAAGAACCTTACCTAGCCTTGACATTGATTGAATACACCAGAGATGGAGTAGTG
CCTTTCGGGGAACATGAAAACAGGTGTTGCATGGCTGTCG
>D8YAWCR01AX5T7|test40b
CAACGCGAAGAACCTTACCTGGGTTTGACATGTACGTAGTAGGAAGCCGAAAGGCGACCC
ACCCCTCGGGGAGCGTACACAGGTGCTGCATGGCTGTCG
>D8YAWCR01AK2U9|test40b
CAACGCGAAGAACCTTACCTAGCCTTGACATTGATTGAATAACACCAGAGATGGAGTAGT
GCCTTTCGGGGAACATGAAAACAGGTGTTGCATGGCTGTCG
>D8YAWCR01BQ3MC|test40b
CAACGCGAAGAACCTTACCTGGGTTTGACATGTACGTAGTAGGAAGCCGAAAGGCGACCC
ACCCCTCGGGGAGCGTACACAGGTGTTGCATGGCTGTCG
>D8YAWCR01AIRO4|test40b
CAACGCGAAGAACCTTACCTAGCCTTGACATATTTAAGAATCCGATAGAGATATTGGAGT
GCCTTCGGGAGCTTTCTTACAGGTG
>D8YAWCR01DRS64|test40b
CAACGCGAAGAACCTTACCTGGGCTTAAATGTAGATTGTATAACTTNGAAATAGGTTTCC
CTTCGGGGCNATTTNCAAGGTGCTGCATGGC
>D8YAWCR01DE1IY|test40b
CAACGCGAAGAACCTTACCTGGGTTTGACATCCTTTGANACCCCTGGAAACAGGGTTTTC
CCGACTTNTCGGGACAGAGTGACAGGTGGTGCATGGCTGTCG
>D8YAWCR01B70SH|test40b
CAACGCGAAGAACCTTACCTGGGCTTGACATCCTGTGGATTCTATAGAGATATGGAAGTG
CCCTTTCGGGGGAACACGGAGACAGGTGTTGCATGGCTGTCG
>D8YAWCR01D1K4R|test40b
CAACGCGAAGAACCTTACCAACTCTTGACATCCAGAGAAGAGGCTAGAGATAGCTTTGTG
CCTTCGGGAACTCTGAGACAGGTGCTGCATGG
>D8YAWCR01BWBFM|test40b
CAACGCGAAGAACCTTACCTGGGCTTAAATGCAGAATGACAGGTCCTGAAAGGGATTTTT
CTTCGGACATTTTGCAAGGTGATGCATGGCTGTCG
>D8YAWCR01CHIJY|test40b
CAACGCGAAGAACCTTACCTAGCCTTGACATAGACNGAATTTAGTAGAGATNTAAAAGTG
CCAGTTTACTGGANCTGTTATACAGGTGATGAAT
>D8YAWCR01E3FS4|test40b
CAACGCGAAGAACCTTACCTGGGCTTAAATGCAGAATGACAGGTCCTGAAAGGGATTTTT
CTTCGGACATTTTGCAAGGTGATGCATGGCTGTCG
>D8YAWCR01AOSXB|test40b
CAACGCGAAGAACCTTACCTGGGCTCAAATGCAGAGTGACAGTCCCTGAAAGGGGATTTT
CTTCGGACAGTCTGCAAGGTGTTGCATGGCTGTCG
>D8YAWCR01APD61|test40b
CAACGCGAAGAACCTTACCCAGCCTTGACATTGATGGAATTTTTTGGAAACAAAGAAGTG
CCTTCGGGAGCCTGAAAACAGGTGCTGCATGGCTGTCG
>D8YAWCR01E5DAQ|test40b
CAACGCGAAGAACCTTACCTGGGCTTAAATGTAGGACGACCGTCCGGGAAACCGGATTTC
TCTTCGGAGCGACTTACNAGGTGGTTGCATGGCTGTCG
>D8YAWCR01AYR0F|test40b
CAACGCGAAGAACCTTACCTGGGCTTGAACTGTATTGGTTGTAGGTATCAGAGATGATAC
TAAACCTTCGGGTACTGA
>D8YAWCR01BS5OL|test40b
CAACGCGAAGAACCTTACCTGGACTTGACATGCACTTGAAAACTATAGAGATATAGTCCC
TCTTCGGAGCAAGTGTGCAGGTGTTGCATGGCTGT
>D8YAWCR01DTD7T|test40b
CAACGCGAAGAACCTTACCTGGGCTTGACATCCTGTGGATTCTATAGAGATATGGAAGTG
CCCTTTCGGGGGAACACGGAGACAGGTGTTGCATGGCTGTCG
>D8YAWCR01AMKDS|test40b
CAACGCGAAGAACCTTACCTGGGTTTGACATCCTGTGAATATTGCGTAATTGCAATAGTG
CCTTCGGGAGCACAGAGACAGGTGCTGCATGG
>D8YAWCR01AI81T|test40b
CAACGCGAAGAACCTTACCTAGCCTTGACATTGATTGAATAACACCAGAGATGGAGTAGT
GCCTTTCGGGGAACATGAAAACAGGTGTTGCATGGCTGTCG
>D8YAWCR01CMF3A|test40b
CAACGCGAAGAACCTTACCTGGGCTTGAACTGTATTGGTTGTAGGTATCAGAGATGATAC
TAAACCTTCGGGTACTGATATAGAGGTGTTGCATGG
>D8YAWCR01BAW7B|test40b
CAACGCGAAGAACCTTACCTGGGCTTGAACTGTATTGGTTGTAGGTATCAGAGATGATAC
TAAACCTTCGGGTACTGATATAGAGGTGTGCATGG
>D8YAWCR01EE0BG|test40b
CAACGCGAAGAACCTTACCTGGGTTTGACATCCTGTGAATATTGCGTAATTGCAATAGTG
CCTTCGGGAGCACAGAGACAGGTGGTGCATGGCTGTCG
>D8YAWCR01EGAV3|test40b
CAACGCGAAGAACCTTACCTAGCCTTGACATTGATTGAATACACCAGAGATGGAGTAGTG
CCTTTCGGGGAACATGAAAACAGGTGT
>D8YAWCR01BULSR|test40b
CAACGCGAAGAACCTTACCTGGGCTTGACATCCTGTGGATTCTATAGAGATATGGAAGTG
CCCTTTCGGGGGAACACGGAGACAGGTGTTGCATGGCTGTCG
>D8YAWCR01BVTM8|test40b
CAACGCGAAGAACCTTACCTGGGTTTGACATGTACGTAGTAGGAAGCCGAAAGGCGACCC
ACCCCTCGGGGAGCGTACACAGGTGTTGCATGGCTGTCG
>D8YAWCR01DAQWM|test40b
CAACGCGAAGAACCTTACCTGGGCTTGACATGTACATGCCGGCCGTGGAAACACGGCTTT
CCAGCTTGCTGGACGTGTACACAGGTGCTGCATGG
>D8YAWCR01AEWR6|test40b
CAACGCGAAGAACCTTACCTGGGTTTGACATCCTGTGAATATTGCGTAATTGCAATAGTG
CCTTCGGGAGCACAGAGACAGGTGCTGCATGG
>D8YAWCR01AG8L4|test40b
CAACGCGAAGAACCTTACCTGGGCTTGAACTGTATTGGTTGTAGGTATCAGAGATGATAC
TAAACCTTCGGGTACTGATATAGAGGTGTTGCATGG
>D8YAWCR01BXJ6L|test40b
CAACGCGAAGAACCTTACCTGGGTTTGACATCCTGTGAACGTCTAAGAGATTAGACAGTG
CCTTCGGGAGCACAGAGACAGGTGCTGCATGGCTGT
>D8YAWCR01AD5TP|test40b
CAACGCGAAGAACCTTACCTGGGTTTGACATCCTGTGAATATTGCGTAATTGCAATAGTG
CCTTCGGGAGCACAGAGACAGGTGATGCATGGCTGTCG
>D8YAWCR01BS019|test40b
CAACGCGAAGAACCTTACCTGGACTTGACATGCACTTGAAAACTATAGAGATATAGTCCC
TCTTCGGAGCAAGTGTGCAGGTGGTGCATGGCTGT
>D8YAWCR01BVXQL|test40b
CAACGCGAAGAACCTTACCTGGGCTTGAACTGTATTGGTTGTAGGTATCAGAGATGATAC
TAAACCTTCGGGTACTGATATAGAGGTGGTGCATGG
>D8YAWCR01DFDZV|test40b
CAACGCGAAGAACCTTACCTAGCCTTGACATACCAAAAAGATTTCAGAGATGAGATTGTG
CCTGCTTGCAGGAATTTGGATACAGGTGCTGCATGGCTGT
>D8YAWCR01AL2WY|test40b
CAACGCGAAGAACCTTACCTGGGCTTGAACTGTATTGGTTGTAGGTATCAGAGATGATAC
TAAACCTTCGGGTACTGATATAGAGGTGTTGCATGG
>D8YAWCR01E59BA|test40b
CAACGCGAAGAACCTTACCTAGCCTTGACATTGATTGAATACACCAGAGATGGAGTAGTG
CCTTTCGGGGAANTCGAAATGAAAACGAGGTTGGTT
>D8YAWCR01A2H0T|test40b
CAACGCGAAGAACCTTACCTGGGCTTGAACTGTATGTTGCGCGGTGAACA
>D8YAWCR01AHYHQ|test40b
CAACGCGAAGAACCTTACCTGGGCTTAAATGTAGATTGTATAACTTAGAAATAGGTTTTC
CCTTCGGGGCTATTTACAAGGTGGTGCATGGCTGTCG
>D8YAWCR01C0JZ1|test40b
CAACGCGAAGAACCTTACCTGGGTTTGACATCCTTTGANACCCCTGGAAACAGGGTTTTC
CCGACTTNTCGGGACAGAGTGACAGGTGCTGCATGGCTGTCG
>D8YAWCR01AMGD8|test40b
CAACGCGAAGAACCTTACCTGGGTTTGACATGTACGTAGTAGGAAGCCGAAAGGCGACCC
ACCCCTCGGGGAGCGTACACAGGTGTTGCATGGCTGTCG
>D8YAWCR01BALC9|test40b
CAACGCGAAGAACCTTACCCAGCCTTGACATTGATGGAATTTTTTTGGAAACAAAGAAGT
GCCTTCGGGAGCCTGAAAACAGGTGTTGCATGGCTGTCG
>D8YAWCR01AIEAG|test40b
CAACGCGAAGAACCTTACCTAGCCTTGACATACCAAAAAGATTTCAGAGATGAGATTGTG
CCTGCTTGCAGGAATTTGGATACAGGTGATGCATGG
>D8YAWCR01BR3ZN|test40b
CAACGCGAAGAACCTTACCTAGCCTTGACATTGATTGAATACACCAGAGATGGAGTAGTG
CCTTTCGGGGAACATGAAAACAGGTGGTGCATGGCTGTCG
>D8YAWCR01APHA9|test40b
CAACGCGAAGAACCTTACCTGGACTTGACATGCACTTGAAAACTATAGAGATATAGTCCC
TCTTCGGAGCAAGTGTGCAGGTGTTGCATGGCTGT
>D8YAWCR01APNHI|test40b
CAACGCGAAGAACCTTACCTGGTCTTGACATCCTCGGACCGCTTCAGAGATGAAGTTTCC
TCTTCGGAGGCCGAGTGACAGGTGGTTGCATGGCTGTCG
>D8YAWCR01CLFLO|test40b
CAACGCGAAGAACCTTACCTGGGCTTGAACTGTATTGGTTGTAGGTATCAGAGATGATAC
TAAACCTTCGGGTACTGATATAGAGGTGATGCATGG
>D8YAWCR01E6FRZ|test40b
CAACGCGAAGAACCTTACCTGGACTTGACATGCACTTGAAAACTATAGAGATATAGTCCC
TCTTCGGANGCAAGTGTGCAGGTGGTGCATGG
>D8YAWCR01A15I2|test40b
CAACGCGAAGAACCTTACCTGGGTTTGACATCCTTTGACACCCCTGGAAACAGGGTTTTC
CCGACTTGTCGGGACAGAGTGACAGGTGTTGCATGGCTGTCG
>D8YAWCR01AIW8E|test40b
CAACGCGAAGAACCTTACCTGGGTTTGACATCCTTTGACACCCCTGGAAACAGGGTTTTC
CCGACTTGTCGGGACAGAGTGACAGGTGGTGCATGGCTGTCG
>D8YAWCR01E3ITM|test40b
CAACGCGAAGAACCTTACCTGGACTTGACATGCACTTGAAAACTATAGAGATATAGTCCC
TCTTCGGAGCAAGTGTGCAGGTGTTGCATGGCTGT
>D8YAWCR01B6Y7S|test40b
CAACGCGAAGAACCTTACCTGGGTTTGACATCCTGTGAATATTGCGTAATTGCAATAGTG
CCTTCGGGAGCACAGAGACAGGTGTTGAATGGCTGTCG
>D8YAWCR01AHPVY|test40b
CAACGCGAAGAACCTTACCTGGGCTTGAACTGTATTGGTTGTAGGTATCAGAGATGATAC
TAAACCTTCGGGTACTGATATAGAGGTGTTGCATGG
>D8YAWCR01E3FTA|test40b
CAACGCGAAAGAACCTTACCTGGGCTTGAACTGTATTGGTTGTAGGTATCAGAGATGATA
CTAAACCTTCGGGTACTGATATAGAGGTGTTGCATGG
>D8YAWCR01CN2GR|test40b
CAACGCGAAGAACCTTACCTGGACTTGACATGCACTTGAAAACTATAGAGATATAGTCCC
TCTTCGGAGCAAGTGTGCAGGTGTTGCATGGCTGT
>D8YAWCR01A559D|test40b
CAACGCGAAGAACCTTACCAGGGCTTAAATGTAAGTTGCATAGTTTAGAGATAGACTTTT
CTTCGGACTACTTACAAGGTGATGCATGGCTGTCG
>D8YAWCR01BXL5A|test40b
CAACGCGAAGAACCTTACCTGGGTTTGACATGTACGTAGTAGGAAGCCGAAAGGCGACCC
ACCCCTCGGGGAGCGTACACAGGTGTTGCATGGCTGTCG
>D8YAWCR01DU6BZ|test40b
CAACGCGAAGAACCTTACCTGGGTTTGACATGTACGTAGTAGGAAGCCGAAAGGCGACCC
ACCCCTCGGGGAGCGTACACAGGTGGTTGCATGGCTGTCG
>D8YAWCR01AITS9|test40b
CAACGCAAGAACCTTACCTGGACTTGACATGCACTTGAAAACTATAGAGATATAGTCCCT
CTTCGGAGCAAGTGTGCAGGTGCTGCATGG
>D8YAWCR01ASW74|test40b
CAACGCGAAGAACCTTACCTGGGTTTGACATCCTTTGACACCCCTGGAAACAGGGTTTTC
CCGACTTGTCGGGACAGAGTGACAGGTGCTGCATGGCTGTCG
>D8YAWCR01AM4BO|test40b
CAACGCGAAGAACCTTACCTGGACTTGACATGCACTTGAAAACTATAGAGATATAGTCCC
TCTTCGGAGCAAGTGTGCAGGTGATGCATGGCTGT
>D8YAWCR01A2U0M|test40b
CAACGCGAAGAACCTTACCTGGGTTTGACATCCTGTGAATATTGCGTAATTGCAATAGTG
CCTTCGGGAGCACAGAGACAGGTGCTGCATGG
>D8YAWCR01AXXZL|test40b
CAACGCGAAGAACCTTACCTAGCCTTGACATATTTAAGAATCCGATAGAGATATTGGAGT
GCCTTCGGGAGCTTTCTTACAGGTGGTGCATGGCTGTCG
>D8YAWCR01E14WY|test40b
CAACGCGAAGAACCTTACCTGGGTTTGACATCCTGTGAACGTCTAAGAGATTAGACAGTG
CCTTCGGGAGCACAGAGACAGGTGCTGCATGGCTGT
>D8YAWCR01A3RAX|test40b
CAACGCGAAGAACCTTACCTGGGTTTGACATCCTGTGAACGTCTAAGAGATTAGACAGTG
CCTTCGGGAGCACAGAGACAGGTGGTGCATGG
>D8YAWCR01A53QD|test40b
CAACGCGAAGAACCTTACCTGGACTTGACATGCACTTGAAAACTATAGAGATATAGTCCC
TCTTCGGAGCAAGTGTGCAGGTGCTGCATGG
>D8YAWCR01AHP0X|test40b
CAACGCGAAGAACCTTACCTGGGCTTGACATCCTGTGGATTCTATAGAGATATGGAAGTG
CCCTTTCGGGGGAACACGGAGACAGGTGATGCATGGCTGTCG
>D8YAWCR01AJ63C|test40b
CAACGCGAAGAACCTTACCTGGACTTGACATGCACTTGAAAACTATAGAGATATAGTCCC
TCTTCGGAGCAAGTGTGCAGGTGGTTGCATGGCTGT
>D8YAWCR01B0PP9|test40b
CAACGCGAAGAACCTTACCTAGCCTTGACATTGATTGAATACACCAGAGATGGAGTAGTG
CCTTTCGGGGAACATGAAAACAGGTGCTGCATGGCTGTCG
>D8YAWCR01DIDDS|test40b
CAACGCGAAGAACCTTACCTGGGCTTGACATCCTGTGGATTCTATAGAGATATGGAAGTG
CCCTTTCGGGGGAACACGGAGACAGGTGTTGCATGGCTGTCG
>D8YAWCR01AN74A|test40b
CAACGCGAAGAACCTTACCTGGGTTTGACATCCTTTGANACCCCTGGAAACAGGGTTTTC
CCGACTTNTCGGGACAGAGTGACAGGTGATGCATGGCTGTCG
>D8YAWCR01DK2EG|test40b
CAACGCGAAGAACCTTACCTGGGTTTGACATCCTGTGAATATTGCGTAATTGCAATAGTG
CCTTCGGGAGCACAGAGACAGGTGCTGCATGG
>D8YAWCR01BIJCK|test40b
CAACGCGAAGAACCTTACCTGGGCTTGAACTGTATTGGTTGTAGGTATCAGAGATGATAC
TAAACCTTCGGGTACTGATATAGAGGTGGTGCATGG
>D8YAWCR01EAC1K|test40b
CAACGCGAAGAACCTTACCTGGGTTTGACATCCTTTGANACCCCTGGAAACAGGGTTTTC
CCGACTTNTCGGGACAGAGTGACAGGTGCTGCATGGCTGTCG
>D8YAWCR01AK8IK|test40b
CAACGCGAAGAACCTTACCTGGGCTTGAACTGTATTGGTTGTAGGTATCAGAGATGATAC
TAAACCTTCGGGTACTGATATAGAGGTGTTGCATGG
>D8YAWCR01AMJAH|test40b
CAACGCGAAGAACCTTACCTAGCCTTGACATACCAAAAAGATTTCAGAGATGAGATTGTG
CCTGCTTGCAGGAATTTGGATACAGGTGTTGCATGG
>D8YAWCR01AL4S5|test40b
CAACGCGAAGAACCTTACCTGGGTTTGACATCCTTTGANACCCCTGGAAACAGGGTTTTC
CCGACTTGTCGGGACAGAGTGACAGGTGTTGCATGGCTGTCG
>D8YAWCR01AG1ZY|test40b
CAACGCGAAGAACCTTACCTGGGTTTGACATCCTTTGACACCCCTGGAAACAGGGTTTTC
CCGACTTGTCGGGACAGAGTGACAGGTGTTGCATGGCTGTCG
>D8YAWCR01DUTME|test40b
CAACGCGAAGAACCTTACCTGGGCTTGAACTGTATTGGTTGTAGGTATCAGAGATGATAC
TAAACCTTCGGGTACTGATATAGAGGTGCTGCATGG
>D8YAWCR01EEULN|test40b
CAACGCGAAGAACCTTACCAACTCTTGACATCCAGAGAAGAGGCTAGAGATAGCTTTGTG
CCTTCGGGAACTCTGAGACAGGTGTTGCATGGCTGT
>D8YAWCR01C2EPY|test40b
CAACGCGAAGAACCTTACCTGGGCTTGAACTGTATTGGTTGTAGGTATCAGAGATGATAC
TAAACCTTCGGGTACTGATATAGAGGTGGTTGCATGG
>D8YAWCR01D3YBS|test40b
CAACGCGAAGAACCTTACCTGGGTTTGACATGTACGTAGTAGGAAGCCGAAAGGCGACCC
ACCCCTCGGGGAGCGTACACAGGTG
>D8YAWCR01EB4XR|test40b
CAACGCGAAGAACCTTACCTGGGCTTGAACTGTATTGGTTGTAGGTATCAGAGATGATAC
TAAACCTTCGGGTACTGATATAGAGGTGTTGCATGG
>D8YAWCR01AK0CQ|test40b
CAACGCGAAGAACCTTACCTGGACTTGACATGCACTTGAAAACTATAGAGATATAGTCCC
TCTTCGGAGCAAGTGTGCAGGTGGTTGCATGGCTGT
>D8YAWCR01AO76C|test40b
CAACGCGAAGAACCTTACCTGGGTTTGACATCCTTTGANACCCCTGGAAACAGGGTTTTC
CCGACTTNTCGGGACAGAGTGACAGGNGTTGCATGGCTGTCG
>D8YAWCR01AESRC|test40b
CAACGCGAAGAACCTTACCTGGGTTTGACATGTACGTAGTAGGAAGCCGAAAGGCGACCC
ACCCCTCGGGGAGCGTACACAGGTGTTGCATGGCTGTCG
>D8YAWCR01A7QJN|test40b
CAACGCGAAGAACCTTACCTGGGCTTGACATGTACATGCCGGCCGTGGAAACACGGNTTT
CCAGCTTGCTGGACGTGTACACAGGTGT
>D8YAWCR01AJ1XF|test40b
CAACGCGAAGAACCTTACCTGGGCTTGAACTGTATTGGTTGTAGGTATCAGAGATGATAC
TAAACCTTCGGGTACTGATATAGAGGTGTTGCATGG
>D8YAWCR01AQNS4|test40b
CAACGCGAAGAACCTTACCTGGGTTTGACATGTACGTAGTAGGAAGCCGAAAGGCGACCC
ACCCCTCGGGGAGCGTACACAGGTGCTTGCATGGCTGTCG
>D8YAWCR01ATSNL|test40b
CAACGCGAAGAACCTTACCTGGGCTTAAATGTAGATTGTATAACTTAGAAATAGGTTTTC
CCTTCGGGGCTATTTACAAGGTGCTGCATGGCTGTCG
>D8YAWCR01EOBNT|test40b
CAACGCGAAGAACCTTACCTGGGTTTGACATCCTTTGACACCCCTGGAAACAGGGTTTTC
CCGACTTGTCGGGACAGAGTGACAGGTGCTGCATGGCTGTCG
>D8YAWCR01BA2NN|test40b
CAACGCGAAGAACCTTACCAACTCTTGACATCCAGAGAAGAGGCTAGAGATAGCTTTGTG
CCTTCGGGAACTCTGAGACAGGTGTTGCATGGCTGT
>D8YAWCR01AOU4L|test40b
CAACGCGAAGAACCTTACCTGGGCTTGAACTGTATTGGTTGTAGGTATCAGAGATGATAC
TAAACCTTCGGGTACTGATATAGAGGTGATGCATGG
>D8YAWCR01AG8PQ|test40b
CAACGCGAAGAACCTTACCTGGACTTGACATGCACTTGAAAACTATAGAGATATAGTCCC
TCTTCGGAGCAAGTGTGCAGGTGTTGCATGGCTGT
>D8YAWCR01E0D9K|test40b
CAACGCGAAGAACCTTACCTGGGCTTGAACTGTATTGGTTGTAGGTATCAGAGATGATAC
TAAACCTTCGGGTACTGATATAGAGGTG
>D8YAWCR01BD54R|test40b
CAACGCGAAGAACCTTACCTGGGTTTGACATCCTGTGAATATTGCGTAATTGCAATAGTG
CCTTCGGGAGCACAGAGACAGGTGTTGCATGGCTGTCG
>D8YAWCR01ELFBN|test40b
CAACGCGAAGAACCTTACCTGGGCTTGACATGTACATGCCGGCCGTGGAAACACGGCTTT
CCAGCTTGCTGGACGTGTACACAGGTGCTGCATGG
>D8YAWCR01BK08F|test40b
CAACGCGAAGAACCTTACCTGGGCTTGAACTGTATTGGTTGTAGGTATCAGAGATGATAC
TAAACCTTCGGGTACTGATATAGAGGTGTTGCATGG
>D8YAWCR01BOCDF|test40b
CAACGCGAAGAACCTTACCTGGGCTTGAACTGTATTGGTTGTAGGTATCAGAGATGATAC
TAAACCTTCGGGTACTGATATAGAGGTGATGCATGG
>D8YAWCR01AV7ZZ|test40b
CAACGCGAAAACCTTACCTGGGCTTGACATCCTGTGGATTCTATAGAGATATGGAAGTGC
CCTTTCGGGGGAACACGGAGACAGGTGCTGCATGGCTGTCG
>D8YAWCR01AH5DD|test40b
CAACGCGAAGAACCTTACCAACTCTTGACATCCAGAGAAGAGGCTAGAGATAGCTTTGTG
CCTTCGGGAACTCTGAGACAGGTGTTGCATGGCTGT
>D8YAWCR01AGF2S|test40b
CAACGCGAAGAACCTTACCTGGACTTGACATGCACTTGAAAACTATAGAGATATAGTCCC
TCTTCGGAGCAAGTGTGCAGGTGTTGCATGGCTGT
>D8YAWCR01BPXAH|test40b
CAACGCGAAGAACCTTACCTGGGTTTGACATCCTGTGAACGTCTAAGAGATTAGACAGTG
CCTTCGGGAGCACAGAGACAGGTGTTGCATGG
>D8YAWCR01DND3C|test40b
CAACGCGAAGAACCTTACCTGGGTTTGACATCCTGTGAATATTGCGTAATTGCAATAGTG
CCTTCGGGAGCACAGAGACAGGTGATGCATGGCTGTCG
>D8YAWCR01ARLQ3|test40b
CAACGCGAAGAACCTTACCTGGACTTGACATGCACTTGAAAACTATAGAGATATAGTCCC
TCTTCGGAGCAAGTGTGCAGGTGATGCATGGCTGT
>D8YAWCR01BWC18|test40b
CAACGCGAAGAACCTTACCTGGGTTTGACATCCTTTGANACCCCTGGAAACAGGGTTTTC
CCGACTTNTCGGGACAGAGTGACAGGTGCTGCATGGCTGTCG
>D8YAWCR01AICGI|test40b
CAACGCGAAGAACCTTACCTAGCCTTGACATACCAAAAAGATTTCAGAGATGAGATTGTG
CCTGCTTGCAGGAATTTGGATACAGGTGCTGCATGGCTGT
>D8YAWCR01D23WN|test40b
CAACGCGAAGAACCTTACCAACTCTTGACATCCAGAGAAGAGGCTAGAGATAGCTTTGTG
CCTTCGGGAACTCTGAGACAGGTGGTGCATGGCTGT
>D8YAWCR01AFID7|test40b
CAACGCGAAGAACCTTACCTGGACTTGACATGCACTTGAAACTATAGAGATATAGTCCCT
CTTCGGAGCAAGTGTGCAGGTGTTGCATGGCTGT
>D8YAWCR01E52V1|test40b
CAACGCGAAGAACCTTACCTGGGCTTGACATGTACATGCCGGCCGTGGAAACACGGCTTT
CCAGCTTGCNGGACGTGTACACAGGTGGTGCATGGCTGT
>D8YAWCR01EBBRW|test40b
CAACGCGAAGAACCTTACCTGGGCTTAAATGCAGAATGACAGGTCCTGAAAGGGATTTTT
CTTCGGACATTTTGCAAGGTGCTGCATGGCTGTCG
>D8YAWCR01AIG60|test40b
CAACGCGAAGAACCTTACCTGGGTTTGACATGTACGTAGTAGGAAGCCGAAAGGCGACCC
ACCCCTCGGGGAGCGTACACAGGTGGTGCATGGCTGTCG
>D8YAWCR01AZUFB|test40b
CAACGCGAAGAACCTTACCTGGGCTTAAATGTAGGACGACCGTCCGGGAAACCGGATTTC
TCTTCGGAGCGACTTACAAGGTGCTGCATGGCTGTCG
>D8YAWCR01AI2KS|test40b
CAACGCGAAGAACCTTACCTGGGTTTGACATCCTTTGACACCCCTGGAAACAGGGTTTTC
CCGACTTNTCGGGACAGAGTGACAGGTGGTGCATGGCTGTCG
>D8YAWCR01A09AO|test40b
CAACGCGAAGAACCTTACCTGGGCTTGAACTGTATTGGTTGTAGGTATCAGAGATGATAC
TAAACCTTCGGGTACTGATATAGAGGTGGTTGCATGG
>D8YAWCR01AJ4Y7|test40b
CAACGCGAAGAACCTTACCAACTCTTGACATCCAGAGAAGAGGCTAGAGATAGCTTTGTG
CCTTCGGGAACTCTGAGACAGGTGTTGCATGGCTGT
>D8YAWCR01AHZTN|test40b
CAACGCGAAGAACCTTACCTGGACTTGACATGCACTTGAAAACTATAGAGATATAGTCCC
TCTTCGGAGCAAGTGTGCAGGTGATGCATGGCTGT
>D8YAWCR01AIIB0|test40b
CAACGCGAAGAACCTTACCAACTCTTGACATCCAGAGAAGAGGCTAGAGATAGCTTTGTG
CCTTCGGGAACTCTGAGACAGGTGTTGCATGGCTGT
>D8YAWCR01AKUZX|test40b
CAACGCGAAGAACCTTACCTGGGTTTGACATCCTGTGAACGTCTAAGAGATTAGACAGTG
CCTTCGGGAGCACAGAGACAGGTGTTGCATGG
>D8YAWCR01CH7FF|test40b
CAACGCGAAGAACCTTACCTGGTTGCCTTCNTAATTAATGACCGTAATGNAATATGGNGC
TCCGGTGGNCTTNTACAGGTGGTTGCATGGCTGTCG
>D8YAWCR01AKSHJ|test40b
CAACGCGAAGAACCTTACCTGGGTTTGACATGTACGTAGTAGGAAGCCGAAAGGCGACCC
ACCCCTCGGGGAGCGTACACAGGTGCTGCATGGCTGTCG
>D8YAWCR01AIX2C|test40b
CAACGCGAAGAACCTTACCTAGCCTTGACATTGATTGAATAACACCAGAGATGGAGTAGT
GCCTTTCGGGGAACATGAAAACAGGTGCTGCATGGCTGTCG
>D8YAWCR01BY8IE|test40b
CAACGCGAAGAACCTTACCTGGGTTTGACATGTACGTAGTAGGAAGCCGAAAGGCGACCC
ACCCCTCGGGGAGCGTACACAGGTGATGCATGGCTGTCG
>D8YAWCR01BOIDQ|test40b
CAACGCGAAGAACCTTACCTGGGCTTGACATCCTGTGGATTCTATAGAGATATGGAAGTG
CCCTTTCGGGGGAACACGGAGACAGGTGTTGCATGGCTGTCG
>D8YAWCR01EZWJ5|test40b
CAACGCGAAGAACCTTACCTGGGCTTGAACTGTATTGGTTGTAGGTATCAGAGATGATAC
TAAACCTTCGGGTACTGATATAGAGGTGGTGCATGG
>D8YAWCR01A3C80|test40b
CAACGCGAAGAACCTTACCTAGCCTTGACATAGACAGAATTTAGTAGAGATATAAAAGTG
CCAGTTTACTGGAGCTGTTATACAGGTG
>D8YAWCR01CS5L0|test40b
CAACGCGAAGAACCTTACCAACTCTTGACATCCAGAGAAGAGGCTAGAGATAGCTTTGTG
CCTTCGGGAACTCTGAGACAGGTGTTGCATGGCTGT
>D8YAWCR01AUVJV|test40b
CAACGCGAAGAACCTTACCTGGGTTTGACATGTACGTAGTAGGAAGCCGAAAGGCGACCC
ACCCCTCGGGGAGCGTACACAGGTGGTGCATGGCTGTCG
>D8YAWCR01AJIBA|test40b
CAACGCGAAGAACCTTACCTGGGTTTGACATCCTTTGACACCCCTGGAAACAGGGTTTTC
CCGACTTGTCGGGACAGAGTGACAGGTGTTGCATGGCTGTCG
>D8YAWCR01BLFSV|test40b
CAACGCGAAGAACCTTACCTGGGCTTGAACTGTATTGGTTGTAGGTATCAGAGATGATAC
TAAACCTTCGGGTACTGATATAGAGGTGTTGCATGG
>D8YAWCR01BQFTN|test40b
CAACGCGAAGAACCTTACCAGGGTTTGACATGCTGGAAGTAGAAACCCGAAAGGGTGCCC
ATCCGTATCCAGTCGGAAGCCAGCACAGGTGTTGCATGGCTGTCG
>D8YAWCR01BN870|test40b
CAAACGCGAAGAACCTTACCTGGGTTTGACATCCTTTGACACCCCTGGAAACAGGGTTTT
CCCGACTTGTCGGGACAGAGTGACAGGTGT
>D8YAWCR01AEB36|test40b
CAACGCGAAGAACCTTACCTGGACTTGACATGCACTTGAAAACTATAGAGATATAGTCCC
TCTTCGGAGCAAGTGTGCAGGTGCTGCATGG
>D8YAWCR01C0Y1M|test40b
CAACGCGAAGAACCTTACCTGGGCTTAAATGTATGATGACCGCTTCTGAAAAGGAGTTTC
CCTTCGGGGCATTATACAAGGTGGTTGCATGGCTGTCG
>D8YAWCR01AXFL2|test40b
CAACGCGAAGAACCTTACCTGGACTTGACATGCACTTGAAAACTATAGAGATATAGTCCC
TCTTCGGAGCAAGTGTGCAGGTGTTGCATGGCTGT
>D8YAWCR01DX5P2|test40b
CAACGCGAAGAACCTTACCTGGGCTTGACATGTACATGCCGGCCGTGGAAACACGGCTTT
CCAGCTTGCTGGACGTGTACACAGGTGTTGCATGGCTGT
>D8YAWCR01ESPOR|test40b
CAACGCGAAGAACCTTACCTGGGCTTAAATGCAGAATGACAGGTCCTGAAAGGGATTTTT
CTTCGGACATTTTGCAAGGTGGTGCATGGCTGTCG
>D8YAWCR01EDU90|test40b
CAACGCGAAGAACCTTACCTGGGTTTGACATCCTTTGANACCCCTGGAAACAGGGTTTTC
CCGACTTNTCGGGACAGAGTGACAGGNGTTGCATGGCTGTCG
>D8YAWCR01E5ITE|test40b
CAACGCGAAGAACCTTACCTAGCCTTGACATAGACAGAATTTAGTAGAGATATAAAAGTG
CCAGTTTACTGGAGCTGTTATACAGGTGTTG
>D8YAWCR01EQYQB|test40b
CAACGCGAAGAACCTTACCTGGGCTTGAACTGTATTGGTTGTAGGTATCAGAGATGATAC
TAAACCTTCGGGTACTGATATAGAGGTGTTGCATGG
>D8YAWCR01E34GL|test40b
CAACGCGAAGAACCTTACCTGGGTTTGACATGTACGTAGTAGGAAGCCGAAAGGCGACCC
ACCCCTCGGGGAGCGTACACAGGTGATGCATGGCTGTCG
>D8YAWCR01A5EWD|test40b
CAACGCGAAGAACCTTACCTGGGTTTGACATCCTGTGAATATTGCGTAATTGCAATAGTG
CCTTCGGGAGCACAGAGACAGGTGTTGCATGGCTGTCG
>D8YAWCR01BLWV0|test40b
CAACGCGAAGAACCTTACCTAGCCTTGACATACCAAAAAGATTTCAGAGATGAGATTGTG
CCTGCTTGCAGGAATTTGGATACAGGTGTTGCATGG
>D8YAWCR01AI5ON|test40b
CAACGCGAAGAACCTTACCTGGACTTGACATGCACTTGAAAACTATAGAGATATAGTCCC
TCTTCGGAGCAAGTGTGCAGGTGTTGCATGGCTGT
>D8YAWCR01CT5CU|test40b
CAACGCGAAGAACCTTACCTGGGCTTAAATGTATGATGACCGCTTCTGAAAAGGAGTTTC
CCTTCGGGGCATTATACAAGGTGTTGCATGGCTGTCG
>D8YAWCR01A52SQ|test40b
CAACGCGAAGACCTTACCTGGGTTTGACATCCTGTGAATATTGCGTAATTGCAATAGTGC
CTTCGGGAGCACAGAGACAGGTGTTGCATGGCTGTCG
>D8YAWCR01AG1EN|test40b
CAACGCGAAGAACCTTACCTGGGTTTGACATCCTGTGAATATTGCGTAATTGCAATAGTG
CCTTCGGGAGCACAGAGACAGGNGTTGCATGGCTGTCG
>D8YAWCR01C37AG|test40b
CAACGCGAAGAACCTTACCTGGACTTGACATGCACTTGAAAACTATAGAGATATAGTCCC
TCTTCGGAGCAAGTGTGCAGGTGT
>D8YAWCR01CCKR6|test40b
CAACGCGAAGAACCTTACCTAGCCTTGACATACCAAAAAGATTTCAGAGATGAGATTGTG
CCTGCTTGCAGGAATTTGGATACAGGTGATGCATGG
>D8YAWCR01ASWXK|test40b
CAACGCGAAGAACCTTACCTGGGCTTGACATCCTGTGGATTCTATAGAGATATGGAAGTG
CCCTTTCGGGGGAACACGGAGACAGGTGTTGCATGGCTGTCG
>D8YAWCR01BD47C|test40b
CAACGCGAAGAACCTTACCTGGGCTTGACATCCTGTGGATTCTATAGAGATATGGAAGTG
CCCTTTCGGGGGAACACGGAGACAGGTGTTGCATGGCTGTCG
>D8YAWCR01AO593|test40b
CAACGCGAAGAACCTTACCTGGGCTTGACATGTACATGCCGGCCGTGGAAACACGGCTTT
CCAGCTTGCTGGACGTGTACACAGGTGCTGCATGG
>D8YAWCR01CBHJ1|test40b
CAACGCGAAGAACCTTACCAACTCTTGACATCCAGAGAAGAGGCTAGAGATAGCTTTGTG
GCCTTCGGGAACTCTGAGACAGGTGCTGCATGG
>D8YAWCR01ED3GK|test40b
CAACGCGAAGAACCTTACCTGGGTTTGACATGTACGTAGTAGGAAGCCGAAAGGCGACCC
ACCCCTCGGGGAGCGTACACAGGTGCTGCATGGCTGTCG
>D8YAWCR01CWQ2V|test40b
CAACGCGAAGAACCTTACCTGGGCTTGACATCCTGTGGATTCTATAGAGATATGGAAGTG
CCCTTTCGGGGGAACACGGAGACAGGTGTTGCATGGCTGTCG
>D8YAWCR01BH0BG|test40b
CAACGCGAAGAACCTTACCTGGGTTTGACATCCTGTGAATATTGCGTAATTGCAATAGTG
CCTTCGGGAGCACAGAGACAGGTGCTGCATGG
>D8YAWCR01EAA7J|test40b
CAACGCGAAGAACCTTACCTGGGCTTGAACTGTATTGGTTGTAGGTATCAGAGATGATAC
TAAACCTTCGGGTACTGATATAGAGGTGGTGCATGG
>D8YAWCR01AMKWW|test40b
CAACGCGAAGAACCTTACCTGGGCTTGAACTGTATTGGTTGTAGGTATCAGAGATGATAC
TAAACCTTCGGGTACTGATATAGAGGTGGTTGCATGG
>D8YAWCR01DMKLJ|test40b
CAACGCGAAGAACCTTACCTGGGCTCAAATGCAGAGTGACAGTCCCTGAAAGGGGATTTT
CTTCGGACAGTCTGCAAGGTGTTGCATGGCTGTCG
>D8YAWCR01CGZI8|test40b
CAACGCGAAGAACCTTACCGGGGTTTGACATGTCGATGACGCAGGCAGAGATGTCTGTTT
CTTTCGGGACGTCGACACAGGTGCTGCATGGCTGTCG
>D8YAWCR01ASI7Y|test40b
CAACGCGAAGAACCTTACCTGGGCTTGAACTGTATTGGTTGTAGGTATCAGAGATGATAC
TAAACCTTCGGGTACTGATATAGAGGTGG
>D8YAWCR01EI719|test40b
CAACGCGAAGAACCTTACCTGGGTTTGACATCCTTTGANACCCCTGGAAACAGGGTTTTC
CCGACTTNTCGGGACAGAGTGACAGGTGCTGCATGGCTGTCG
>D8YAWCR01DUWWS|test40b
CAACGCGAAGAACCTTACCTGGGTTTGACATCCTGTGAATATTGCGTAATTGCAATAGTG
CCTTCGGGAGCACAGAGACAGGTGCTGCATGG
>D8YAWCR01AN7VE|test40b
CAACGCGAAGAACCTTACCTGGGCTTGACATCCTGTGGATTCTATAGAGATATGGAAGTG
CCCTTTCGGGGGAACACGGAGACAGGTGGTGCATGGCTGTCG
>D8YAWCR01APBTW|test40b
CAACGCGAAGAACCTTACCTGGGCTTGACATCCTGTGGATTCTATAGAGATATGGAAGTG
CCCTTTCGGGGGAACACGGAGACAGGTGTTGCATGGCTGTCG
>D8YAWCR01AUO4M|test40b
CAACGCGAAGAACCTTACCTGGGCTTGACATCCTGTGGATTCTATAGAGATATGGAAGTG
CCCTTTCGGGGGAACACGGAGACAGGTGTTGCATGGCGTGTTCGG
>D8YAWCR01ASHUG|test40b
CAACGCGAAGAACCTTACCTGGGTTTGACATGTACGTAGTAGGAAGCCGAAAGGCGACCC
ACCCCTCGGGGAGCGTACACAGGTGT
>D8YAWCR01DAU1V|test40b
CAACGCGAAGAACCTTACCCAGCCTTGACATTGATGGAATTTTTTGGAAACAAAGAAGTG
CCTTCGGGAGCCTGAAACAGGTGCTGCATGGCTGTCG
>D8YAWCR01EQB5J|test40b
CAATGCGAAGAACCTTACCTAGCCTTGACATACCAAAAAGATTTCAGAGATGAGATTGTG
CCTGCTTGCAGGAATTTGGATACAGGTGCTGCATGGCTGT
>D8YAWCR01ATI4I|test40b
CAACGCGAAGAACCTTACCTGGGTTTGACATCCTGTGAATATTGCGTAATTGCAATAGTG
CCTTCGGGAGCACAGAGACAGGTGTTGCATGGCTGTCG
>D8YAWCR01ATD3J|test40b
CAACGCGAAGAACCTTACCTGGGCTTGACATCCTGTGGATTCTATAGAGATATGGAAGTG
CCCTTTCGGGGGAACACGGAGACAGGTGTTGCATGGCTGTCG
>D8YAWCR01AMW4Y|test40b
CAACGCGAAGAACCTTACCTGGACTTGACATGCACTTGAAAACTATAGAGATATAGTCCC
TCTTCGGAGCAAGTGTGCAGGTGTTGCATGGCTGT
>D8YAWCR01AG8RJ|test40b
CAACGCGAAGAACCTTACCTGGACTTGACATGCACTTGAAAACTATAGAGATATAGTCCC
TCTTCGGAGCAAGTGTGCAGGTGG
>D8YAWCR01AI58L|test40b
CAACGCGAAGAACCTTACCTGGGCTTGACATCCTGTGGATTCTATAGAGATATGGAAGTG
CCCTTTCGGGGGAACACGGAGACAGGTGTTGCATGGCTGTCG
>D8YAWCR01CPXQD|test40b
CAACGCGAAGAACCTTACCTGGGCTTGACATGTACATGCCGGCCGTGGAAACACGGCTTT
CCAGCTTGCTGGACGTGTACACAGGTGTTGCATGGCTGT
>D8YAWCR01B2S3L|test40b
CAACGCGAAGAACCTTACCTGGACTTGACATGCACTTGAAAACTATAGAGATATAGTCCC
TCTTCGGAGCAAGTGTGCAGGTGATGCATGGCTGT
>D8YAWCR01AE5YP|test40b
CAACGCGAAGAACCTTACCTGGGTTTGACATGTACGTAGTAGGAAGCCGAAAGGCGACCC
ACCCCTCGGGGAGCGTACACAGGTGATGCATGGCTGTCG
>D8YAWCR01AHC9H|test40b
CAACGCGAAGAACCTTACCAGGGTTTGACATGCTGGAAGTAGAAACCCGAAAGGGTGCCC
ATCCGTATCCAGTCGGAAGCCAGCACAGGTGTTGCATGGCTGTCG
>D8YAWCR01AHYK7|test40b
CAACGCGAAGAACCTTACCTGGGTTTGACATGTACGTAGTAGGAAGCCGAAAGGCGACCC
ACCCCTCGGGGAGCGTACACAGGTGTTGCATGGCTGTCG
>D8YAWCR01AOXLR|test40b
CAACGCGAAGAACCTTACCTGGGCTCAAATGCAGAGTGACAGTCCCTGAAAGGGGATTTT
CTTCGGACAGTCTGCAAGGTGTTGCATGGCTGTCG
>D8YAWCR01AMDMQ|test40b
CAACGCGAAGAACCTTACCTGGGTTTGACATCCTTTGACACCCCTGGAAACAGGGTTTTC
CCGACTTGTCGGGACAGAGTGACAGGTGCTGCATGGCTGTCG
>D8YAWCR01AJ9CE|test40b
CAACGCGAAGAACCTTACCTGGGTTTGACATCCTGTGAATATTGCGTAATTGCAATAGTG
CCTTCGGGAGCACAGAGACAGGTGGNNNGNGNTG
>D8YAWCR01BM4J3|test40b
CAACGCGAAGAACCTTACCTGGGTTTGACATCCTTTGANACCCCTGGAAACAGGGTTTTC
CCGACTTNTCGGGACAGAGTGACAGGTGCTGCATGGCTGTCG
>D8YAWCR01AFV3F|test40b
CAACGCGAAGAACCTTACCTGGGCTTGAACTGTATTGGTTGTAGGTATCAGAGATGATAC
TAAACCTTCGGGTACTGATATAGAGGTGTTGCATGG
>D8YAWCR01AQFBS|test40b
CAACGCGAAGAACCTTACCTGGACTTGACATGCACTTGAAAACTATAGAGATATAGTCCC
TCTTCGGAGCAAGTGTGCAGGTGCTGCATGG
>D8YAWCR01BK9LG|test40b
CAACGCGAAGAACCTTACCTGGGTTTGACATCCTTTGACACCCCTGGAAACAGGGTTTTC
CCGACTTTTCGGGACAGAGTGACAGGTGGTGCATGGCTGTCG
>D8YAWCR01BRH8G|test40b
CAACGCCGAAGAACCTTACCAACTCTTGACATCCAGAGAAGAGGCTAGAGATAGCTTTGT
GCCTTCGGGAACTCTGAGACAGGTGATGCATGGCTGT
>D8YAWCR01EF5Z7|test40b
CAACGCGAAGAACCTTACCTGGACTTGACATGCACTTGAAAACTATAGAGATATAGTCCC
TCTTCGGAGCAAGTGTGCAGGTGT
>D8YAWCR01AQAAO|test40b
CAACGCGAAGAACCTTACCTGGGCTCAAATGCAGAGTGACAGTCCCATGAAAGGGGATTT
TCCTTCGGGACAGTCTGCAAGGTGGTGCATGGCTGTCG
>D8YAWCR01AEH91|test40b
CAACGCGAAGAACCTTACCTGGACTTGACATGCACTTGAAACTATAGAT
>D8YAWCR01BQG35|test40b
CAACGCGAAGAACCTTACCTAGCCTTGACATTGATTGAATACACCAGAGATGGAGTAGTG
CCTTTCGGGGAACATGAAAACAGGTGCTGCATGGCTGTCG
>D8YAWCR01ALVKL|test40b
CAACGCGAAGAACCTTACCTGGGTTTGACATGTACGTAGTAGGAAGCCGAAAGGCGACCC
ACCCCTCGGGGAGCGTACACCAGGTGTTGCATGGCTGTCG
>D8YAWCR01AG14W|test40b
CAACGCGAAGAACCTTACCTGGGCTTGAACTGTATTGGTTGTAGGTATCAGAGATGATAC
TAAACCTTCGGGTACTGATATAGAGGTGGTGCATGG
>D8YAWCR01BEXWU|test40b
CAACGCGAAGAACCTTACCTGGGCTTGACATCCTGTGGATTCTATAGAGATATGGAAGTG
CCCTTTCGGGGGAACACGGAGACAGGTGTTGCATGGCTGTCG
>D8YAWCR01C77U2|test40b
CAACGCGAAGAACCTTACCTAGCCTTGACATACTACAGAATTTGACAGAGATGTTGGAGT
GCCTTCGGGAGCTGTAATACAGGTGATGCATGG
>D8YAWCR01AH09T|test40b
CAACGCGAAGAACCTTACCTGGACTTGACATGCACTTGAAAACTATAGAGATATAGTCCC
TCTTCGGAGCAAGTGTGCAGGTGGTGCATGGCTGT
>D8YAWCR01AKXLZ|test40b
CAACGCGAAGAACCTTACCTAGCCTTGACATAGACNGAATTTAGTAGAGATNTAAAAAGT
GCCAGTTTACTGGAGCNGTTATACAGGTGTG
>D8YAWCR01ALVON|test40b
CAACGCGAAGAACCTTACCTAGCCTTGACATACCAAAAAGAATTTCAGAGATGAGATTGT
GCCTGCTTGCAGGAATTTGGATACAGGTGTTGCATGG
>D8YAWCR01AJZQF|test40b
CAACGCGAAGAACCTTACCTGGGCTTGAACTGTATTGGTTGTAGGTATCAGAGATGATAC
TAAACCTTCGGGTACTGATATAGAGGTGG
>D8YAWCR01AXAEM|test40b
CAACGCGAAGAACCTTACCGGGGCTTGACATTCCCCTGAAGTCCCCGAGAAATCGGGGAT
CTCCCTTCGGGGACAGGGGAACAGGTGCTGCATGGCTGTCG
>D8YAWCR01AMKAL|test40b
CAACGCGAAGAACCTTACCTGGGCTTGAACTGTATTGGTTGTAGGTATCAGAGATGATAC
TAAACCTTCGGGTACTGATATAGAGGTGCTGCATGG
>D8YAWCR01AFKWG|test40b
CAACGCGAAGAACCTTACCTAGCCTTGATATCCTTGGAATCTCTCAGAGATGAGAGAGTG
TCATTATTATCA
>D8YAWCR01A53IV|test40b
CAACGCGAAGAACCTTACCTGGGCTTAAATGTAGATTGTATAACTTAGAAATAGGTTTTC
CCTTCGGGGCTATTTACAAGGTGCTGCATGGCTGTCG
>D8YAWCR01A67YP|test40b
CAACGCGAAGAACCTTACCTGGGCTTGAACTGTATTGGTTGTAGGTATCAGAGATGATAC
TAAACCTTCGGGTACTGATATAGAGGTGT
>D8YAWCR01AKFOM|test40b
CAACGCGAAGAACCTTACCTGGGCTTGAACTGTATTGGTTGTAGGTATCAGAGATGATAC
TAAACCTTCGGGTACTGATATAGAGGTGTTGCATGG
>D8YAWCR01AN6AQ|test40b
CAACGCGAAGAACCTTACCTGGGTTTGACATCCTTTGANACCCCTGGAAACAGGGTTTTC
CCGACTTGTCGGGACAGAGTGACAGGNGTTGCATGGCTGTCG
>D8YAWCR01A0ET4|test40b
CAACGCGAAGAACCTTACCTGGGCTTGACATCCTGTGGATTCTATAGAGATATGGAAGTG
CCCTTTCGGGGGAACACGGAGACAGGTGTTGCATGGCTGTCG
>D8YAWCR01ALK86|test40b
CAACGCGAAGAACCTTACCTGGGTTTGACATCCTGTGAACGTCTAAGAGATTAGACAGTG
CCTTCGGGAGCACAGAGACAGGTGTTGCATGG
>D8YAWCR01AL0O0|test40b
CAACGCGAAGAACCTTACCTGGGCTTGAACCGCAGATGAAATCCCCTGAAAAGGGGCTTT
CCTTCGGGACATCTGTAGAGGTGTTGCATGGCTGTCG
>D8YAWCR01BL9MH|test40b
CAACGCGAAGAACCTTACCTGGGCTTGAACTGTATTGGTTGTAGGTATCAGAGATGATAC
TAAACCTTCGGGTACTGATATAGAGGTGTTGCATGG
>D8YAWCR01BNCC6|test40b
CAACGCGAAGAACCTTACCTGGGCTTGACATGTACATGCCGGCCGTGGAAACACGGCTTT
CCAGCTTGCTGGACGTGTACACAGGTGTTGCATGGCTGT
>D8YAWCR01B6HVS|test40b
CAACGCGAAGAACCTTACCTAGCCTTGACATACCAAAAAGATTTCAGAGATGAGATTGTG
CCTGCTTGCAGGAATTTGGATACAGGTGCTGCATGGCTGT
>D8YAWCR01AM4LZ|test40b
CAACGCGAAGAACCTTACCTAGCCTTGACATACTACAGAATTTGACAGAGATGTTGGAGT
GCCTTCGGGAGCTGTAATACAGGTGTTGCATGG
>D8YAWCR01AOOS8|test40b
CAACGCGAAGAACCTTACCTGGGTTTGACATCCTGTGAACGTCTAAGAGATTAGACAGTG
CCTTCGGGAGCACAGAGACAGGTGTTGCATGG
>D8YAWCR01AHRT4|test40b
CAACGCGAAGAACCTTACCTGGGCTCAAATGCAGAGTGACAGTCCCTGAAAGGGGATTTT
CTTCGGACAGTCTGCAAGGTGT
>D8YAWCR01AXJVQ|test40b
CAACGCGAAGAACCTTACCTGGACTTGACATGCACTTGAAAACTATAGAGATATAGTCCC
TCTTCGGAGCAAGTGTGCAGGTGATGCATGGCTGT
>D8YAWCR01BL5DH|test40b
CAACGCGAAGAACCTTACCTGGGCTTGACATGTACATGCCGGCCGTGGAAACACGGCTTT
CCAGCTTGCTGGACGTGTACACAGGTGT
>D8YAWCR01DFEJW|test40b
CAACGCGAAGAACCTTACCTGGGCTTGAACTGTATTGGTTGTAGGTATCAGAGATGATAC
TAAACCTTCGGGTACTGATATAGAGGTGTTGCATGG
>D8YAWCR01BH8AW|test40b
CAACGCGAAGAACCTTACCTAGCCTTGACATACCAAAAAGATTTCAGAGATGAGATTGTG
CCTGCTTGCAGGAATTTGGATACAGGTGTTGCATGG
>D8YAWCR01AJFD9|test40b
CAACGCGAAGAACCTTACCTGGGCTTAAATGTATGATGACCGCTTCTGAAAAGGAGTTTC
CCTTCGGGGCATTATACAAGGTGTTGCATGGCTGTCG
>D8YAWCR01AS81J|test40b
CAACGCGAAGAACCTTACCTGGACTTGACATGCACTTGAAAACTATAGAGATATAGTCCC
TCTTCGGAGCAAGTGTGCAGGTGCTGCATGG
>D8YAWCR01AGRTE|test40b
CAACGCGAAGAACCTTACCTGGGCTTGAACTGTATTGGTTGTAGGTATCAGAGATGATAC
TAAACCTTCGGGTACTGATATAGAGGTGGTGCATGG
>D8YAWCR01EPM7H|test40b
CAACGCGAAGAACCTTACCTGGGCTTGAACTGTATTGGTTGTAGGTATCAGAGATGATAC
TAAACCTTCGGGTACTGATATAGAGGTGGTGCATGG
>D8YAWCR01EXKKA|test40b
CAACGCGAAGAACCTTACCTGGGCTTGAACTGTATTGGTTGTAGGTATCAGAGATGATAC
TAAACCTTCGGGTACTGATATAGAGGTGTTGCATGG
>D8YAWCR01CW4MI|test40b
CAACGCGAAGAACCTTACCTAGCCTTGACATATTTAAGAATCCGATAGAGATATTGGAGT
GCCTTCGGGAGCTTTCTTACAGGTGATGCATGGCTGCG
>D8YAWCR01AS3EJ|test40b
CAACGCGAAGAACCTTACCTGGGTTTGACATCCTTTGANACCCCTGGAAACAGGGTTTTC
CCGACTTNTCGGGACAGAGTGACAGGTGGTGCATGGCTGTCG
>D8YAWCR01AVA8B|test40b
CAACGCGAAGAACCTTACCTGGGCTTGAACTGTATTGGTTGTAGGTATCAGAGATGATAC
TAAACCTTCGGGTACTGATATAGAGGTGCTGCATGG
>D8YAWCR01AIY1B|test40b
CAACGCGAAGAACCTTACCTGGGTTTGACATCCTTTGACACCCCTGGAAACAGGGTTTTC
CCGACTTGTCGGGACAGAGTGACAGGTGTTGCATGGCTGTCG
>D8YAWCR01AQX5F|test40b
CAACGCGAAGAACCTTACCTGGGCTTGAACTGTATTGGTTGTAGGTATCAGAGATGATAC
TAAACCTTCGGGTACTGATATAGAGGTGTTGCATGG
>D8YAWCR01DGE3L|test40b
CAACGCGAAGAACCTTACCTGGGCTTGAACTGTATTGGTTGTAGGTATCAGAGATGATAC
TAAACCTTCGGGTACTGATATAGAGGTGGTTGCATGG
>D8YAWCR01AF6ES|test40b
CAACGCGAAGAACCTTACCTGGGTTTGACATGTACGTAGTAGGAAGCCGAAAGGCGACCC
ACCCCTCGGGGAGCGTACACAGGTGGTGCATGGCTGTCG
>D8YAWCR01AJGQI|test40b
CAACGCGAAGAACCTTACCTGGGTTTGACATCCTGTGAATATTGCGTAATTGCAATAGTG
CCTTCGGGAGCACAG
>D8YAWCR01AOPSH|test40b
CAACGCGAAGAACCTTACCTGGGCTTGAACTGTATTGGTTGTAGGTATCAGAGATGATAC
TAAACCTTCGGGTACTGATATAGAGGTGT
>D8YAWCR01AWI1Z|test40b
CAACGCGAAGAACCTTACCTGGACTTGACATGCACTTGAAAACTATAGAGATATAGTCCC
TCTTCGGAGCAAGTGTGCAGGTGATGCATGGCTGT
>D8YAWCR01ANN62|test40b
CAACGCGAAGAACCTTACCGGGGCTTGACATTCCCCTGAAGTCCCCGAGAAATCGGGGAT
CTCCCTTCGGGGACAGGGGAACAGGTGCTGCATGGCTGTCG
>D8YAWCR01E7GQE|test40b
CAACGCGAAGAACCTTACCTGGGCTTAAATGTAGATTGTATAACTTAGAAATAGGTTTTC
CCTTCGGGGCTATTTACAAGGTGTTGCATGGCTGTCG
>D8YAWCR01BCNKH|test40b
CAACGCGAAGAACCTTACCTGGGCTTAAATGTATGATGACCGCTTCTGAAAAGGAGTTTC
CCTTCGGGGCATTATACAAGGTGCTGCATGGCTGTCG
>D8YAWCR01AJYWE|test40b
CAACGCGAAGAACCTTACCTGGGCTTGAACTGTATTGGTTGTAGGTATCAGAGATGATAC
TAAACCTTCGGGTACTGATATAGAGGTGGTGCATGG
>D8YAWCR01ARI13|test40b
CAACGCGAAGAACCTTACCTGGGTTTGACATCCTGTGAATATTGCGTAATTGCAATAGTG
CCTTCGGGAGCACAGAGACAGGTGTTGCATGGCTGTCG
>D8YAWCR01DPMA7|test40b
CAACGCGAAGAACCTTACCTAGCCTTGACATACCAAAAAGATTTCAGAGATGAGATTGTG
CCTGCTTGCAGGAATTTGGATACAGGTGCTGCATGGCTGT
>D8YAWCR01BXD9S|test40b
CAACGCGAAGAACCTTACCTGGGTTTGACATCCTTTGANACCCCTGGAAACAGGGTTTTC
CCGACTTGTCGGGACAGAGTGACAGGTGCTGCATGGCTGTCG
>D8YAWCR01A33E3|test40b
CAACGCGAAGAACCTTACCTGGGCTTGAACTGTATTGGTTGTAGGTATCAGAGATGATAC
TAAACCTTCGGGTACTGATATAGAGGTGATGCATGG
>D8YAWCR01DM3DD|test40b
CAACGCGAAGAACCTTACCTGGACTTGACATGCACTTGAAAACTATAGAGATATAGTCCC
TCTTCGGAGCAAGTGTGCAGGTGTTGCATGGCTGT
>D8YAWCR01AXTL8|test40b
CAACGCGAAGAACCTTACCTGGGCTTGACATCCTGTGGATTCTATAGAGATATGGAAGTG
CCCTTTCGGGGGAACACGGAGACAGGTGCTGCATGGCTGTCG
>D8YAWCR01BVEEC|test40b
CAACGCGAAGAACCTTACCTGGGTTTGACATCCTGTGAATATTGCGTAATTGCAATAGTG
CCTTCGGGAGCACAGAGACAGGTGTTGCATGGCTGTCG
>D8YAWCR01AD7SP|test40b
CAACGCAAGAACCTTACCTAGCCTTGACATAGACAGAATTTAGTAGAGATATAAAAGTGC
CAGTTTACTGGAGCTGTTATACAGGTG
>D8YAWCR01BIHQC|test40b
CAACGCGAAGAACCTTACCTGGACTTGACATGCACTTGAAAACTATAGAGATATAGTCCC
TCTTCGGAGCAAGTGTGCAGGTGGTGCATGGCTGT
>D8YAWCR01AE4CL|test40b
CAACGCAAGAACCTTACCTGGGTTTGACATCCTGTGAACGTCTAAGAGATTAGACAGTGC
CTTCGGGAGCACAGAGACAGGTGATGCATGG
>D8YAWCR01AIMOM|test40b
CAACGCGAAGAACCTTACCTGGGCTTGACATCCTGTGGATTCTATAGAGATATGGAAGTG
CCCTTTCGGGGGAACACGGAGACAGGTG
>D8YAWCR01A6MED|test40b
CAACGCGAAGAACCTTACCTGGGTTTGACATCCTGTGAATATTGCGTAATTGCAATAGTG
CCTTCGGGAGCACAGAGACAGGTGGTGCATGGCTGTCG
>D8YAWCR01E31Z9|test40b
CAACGCGAAGAACCTTACCTGGGCTTGAACTGTATTGGTTGTAGGTATCAGAGATGATAC
TAAACNCCTTCGGGTACTGATATAGAGGTGCTGCAT
>D8YAWCR01D0E5O|test40b
CAACGCGAAGAACCTTACCTAGCCTTGACATATTTAAGAATCCGATAGAGATATTGGAGT
GCCTTCGGGAGCTTTCTTACAGGTGTTGCATGGCTGTCG
>D8YAWCR01CH5NN|test40b
CAACGCGAAGAACCTTACCTGGGTTTGACATCCTTTGANACCCCTGGAAACAGGGTTTTC
CCGACTTNTCGGGACAGAGTGACAGGTGGTGCATGGCTGTCG
>D8YAWCR01BYYMQ|test40b
CAACGCGAAGAACCTTACCTGGGCTTAAATGCAGAATGACAGGTCCTGAAAGGGATTTTT
CTTCGGACATTTTGCAAGGTGGTGCATGGCTGTCG
>D8YAWCR01E23P2|test40b
CAACGCGAAGAACCTTACCTGGGTTTGACATGTACGTAGTAGGAAGCCGAAAGGCGACCC
ACCCCTCGGGGAGCGTACACAGGTGT
>D8YAWCR01A7D7G|test40b
CAACGCGAAGAACCTTACCAACTCTTGACATCCAGAGAAGAGGCTAGAGATAGCTTTGTG
CCTTCGGGAACTCTGAGACAGGTGCTGCATGG
>D8YAWCR01AHTO9|test40b
CAACGCGAAGAACCTTACCTGGGCTTAAATGCAGAATGACAAGGTCCTGAAAGGGATTTT
TCTTCGGACATTTTGCAAGGTGTTGCATGGCTGTCG
>D8YAWCR01DRH0J|test40b
CAACGCGAAGAACCTTACCTGGGCTTGAACTGNATGTTGACNGGTAACAGGA
>D8YAWCR01DKNM1|test40b
CAACGCGAAGAACCTTACCTGGGCTTGACATCCTGTGGATTCTATAGAGATATGGAAGTG
CCCTTTCGGGGGAACACGGAGACAGGTGATGCATGGCTGTCG
>D8YAWCR01AROB4|test40b
CAACGCGAAGAACCTTACCTGGGCTTGAACTGTATTGGTTGTAGGTATCAGAGATGATAC
TAAACCTTCGGGTACTGATATAGAGGTGGTTGCATGG
>D8YAWCR01AMHG0|test40b
CAACGCGAAGAACCTTACCTAGCCTTGACATACCAAAAAGATTTCAGAGATGAGATTGTG
CCTGCTTGCAGGAATTTGGATACAGGTGTTGCATGG
>D8YAWCR01BM2OZ|test40b
CAACGCGAAGAACCTTACCTGGGTTTGACATGTACGTAGTAGGAAGCCGAAAGGCGACCC
ACCCCTCGGGGAGCGTACACAGGTGATGCATGGCTGTCG
>D8YAWCR01A2BD6|test40b
CAACGCGAAGAACCTTACCTGGACTTGACATGCACTTGAAAACTATAGAGATATAGTCCC
TCTTCGGAGCAAGTGTGCAGGTGGTGCATGGCTGT
>D8YAWCR01BZ9QW|test40b
CAACGCGAAGAACCTTACCTGGGTTTGACATCCTTTGANACCCCTGGAAACAGGGTTTTC
CCGACTTNTCGGGACAGAGTGACAGGTGGTGCATGGCTGTCG
>D8YAWCR01CRRYX|test40b
CAACGCGAAGAACCTTACCTGGGTTTGACATGTACGTAGTAGGAAGCCGAAAGGCGACCC
ACCCCTCGGGGAGCGTACACAGGTGATGCATGGCTGTCG
>D8YAWCR01AD5YW|test40b
CAACGCGAAGAACCTTACCTGGGTTTGACATGTACGTAGTAGGAAGCCGAAAGGCGACCC
ACCCCTCGGGGAGCGTACACAGGTGCTGCATGGCTGTCG
>D8YAWCR01CFWZV|test40b
CAACGCGAAGAACCTTACCTAGCCTTGACATTATATACACAATTGANAGGAG
>D8YAWCR01D04XV|test40b
CAACGCGAAGAACCTTACCTAGCCTTGACATACCAAAAAGATTTCAGAGATGAGATTGTG
CCTGCTTGCAGGAATTTGGATACAGGTGCTGCATGGCTGT
>D8YAWCR01AJAMQ|test40b
CAACGCGAAGAACCTTACCTGGGCTTGAACTGTATTGGTTGTAGGTATCAGAGATGATAC
TAAACCTTCGGGTACTGATATAGAGGTGTTGCATGG
>D8YAWCR01ALOW4|test40b
CAACGCGAAGAACCTTACCTGGGTTTGACATCCTTTGACACCCCTGGAAACAGGGTTTTC
CCGACTTGTCGGGACAGAGTGACAGGTG
>D8YAWCR01CAPW7|test40b
CAACGCGAAGAACCTTACCTGGACTTGACATGCACTTGAAAACTATAGAGATATAGTCCC
TCTTCGGAGCAAGTGTGCAGGTGGTGCATGGCTGT
>D8YAWCR01B5QAS|test40b
CAACGCGAAGAACCTTACCTGGGCTTGACATCCTGTGGATTCTATAGAGATATGGAAGTG
CCCTTTCGGGGGAACACGGAGACAGGTGTTGCATGGCTGTCG
>D8YAWCR01C7NG4|test40b
CAACGCGAAGAACCTTACCTGGGCTTGAACTGTATTGGTTGTAGGTATCAGAGATGATAC
TAAACCTTCGGGTACTGATATAGAGGTGT
>D8YAWCR01E2W4R|test40b
CAACGCGAAGAACCTTACCTGGGCTTGACATCCTGTGGATTCTATAGAGATATGGAAGTG
CCCTTTCGGGGGAACACGGAGACAGGTGCTGCATGGCTGTCG
>D8YAWCR01BT2PG|test40b
CAACGCGAAGAACCTTACCTGGACTTGACATGCACTTGAAAACTATAGAGATATAGTCCC
TCTTCGGAGCAAGTGTGCAGGTGT
>D8YAWCR01A1F8L|test40b
CAACGCGAAGAACCTTACCTGGGCTTGACATCCTGTGGATTCTATAGAGATATGGAAGTG
CCCTTTCGGGGGAACACGGAGACAGGTGTTGCATGGCTGTCG
>D8YAWCR01AT78E|test40b
CAACGCGAAGAACCTTACCTGGGCTTGACATGTACATGCCGGCCGTGGAAACACGGCTTT
CCAGCTTGCTGGACGTGTACACAGGTGCTGCATGG
>D8YAWCR01BEXWX|test40b
CAACGCGAAGAACCTTACCTAGCCTTGACATTGATTGAATACACCAGAGATGGAGTAGTG
CCTTTCGGGGAACATGAAAACAGGTGT
>D8YAWCR01AIM6H|test40b
CAACGCGAAGAACCTTACCCAGCCTTGACATTGATGGAATTTTTTGGAAACAAAGAAGTG
CCTTCGGGAGCCTGAAAACAGGTGTTGCATGGCTGTCG
>D8YAWCR01ASH6A|test40b
CAACGCGAAGAACCTTACCTGGGTTTGACATCCTGTGAATATTGCGTAATTGCAATAGTG
CCTTCGGGAGCACAGAGACAGGTGTTGCATGGCTGTCG
>D8YAWCR01D2UCN|test40b
CAACGCGAAGAACCTTACCAGGGCTTGACATAATATTGACGACATTGGAGACAGTGTTTT
CCCTTCGGGGACAGTATTACAGGTGATGCATGGCTGTCG
>D8YAWCR01CJADQ|test40b
CAACGCGAAGAACCTTACCTGGACTTGACATGCACTTGAAAACTATAGAGATATAGTCCC
TCTTCGGAGCAAGTGTGCAGGTGGTTGCATGGCTGT
>D8YAWCR01BC0GU|test40b
CAACGCGAAGAACCTTACCGGGGTTTGACATGTCGATGACGCAGGCAGAGATGTCNGTTT
CTTTCGGGACGTCGACACAGGTGATGCATGGCTGTCG
>D8YAWCR01AGNQE|test40b
CAACGCGAAGAACCTTACCTAGCCTTGACATTGATTGAATACACCAGAGATGGAGTAGTG
CCTTTCGGGGAACATGAAAACAGGTGATGCATGGCTGTCG
>D8YAWCR01AFIQ7|test40b
AACGCGAAGAACCTTACCTGGGCTTGAACTGTATTGGTTGTAGGTATCAGAGATGATACT
AAACCTTCGGGTACTGATATAGAGGTGGTGCATGGCTGT
>D8YAWCR01BXZ3K|test40b
CAACGCGAAGAACCTTACCAACTCTTGACATCCAGAGAAGAGGCTAGAGATAGCTTTGTG
CCTTCGGGAACTCTGAGACAGGTGCTGCATGG
>D8YAWCR01DW3OI|test40b
CAACGCGAAGAACCTTACCTGGGCTTAAATGCAGAATGACAGGTCCTGAAAGGGATTTTT
CTTCGGACATTTTGCAAGGTGGTGCATGGCTGTCG
>D8YAWCR01EW3WF|test40b
CAACGCGAAGAACCTTACCTGGACTTGACATGCACTTGAAAACTATAGAGATATAGTCCC
TCTTCGGAGCAAGTGTGCAGGTGTTGCATGGCTGT
>D8YAWCR01BQFX0|test40b
CAACGCGAAGAACCTTACCCGGGCTCAAATGCTGGACGACAGTCCCTGAAAGGGGATCTC
CTTCGGGCGTCCAGCAAGGTGTTGCATGGCTGTCG
>D8YAWCR01AH204|test40b
CAACGCGAAGAACCTTACCTGGGCTTGAACTGTATTGGTTGTAGGTATCAGAGATGATAC
TAAACCTTCGGGTACTGATATAGAGGTGG
>D8YAWCR01BERG2|test40b
CAACGCGAAGAACCTTACCTGGGTTTGACATCCTTTGACACCCCTGGAAACAGGGTTTTC
CCGACTTGTCGGGACAGAGTGACAGGTGATGCATGGCTGTCG
>D8YAWCR01AK9MA|test40b
CAACGCGAAGAACCTTACCTGGGCTTGAACTGTATTGGTTGTAGGTATCAGAGATGATAC
TAAACCTTCGGGTACTGATATAGAGGTGT
>D8YAWCR01ET342|test40b
CAACGCGAAGAACCTTACCTGGGCTTGAACTGTATTGGTTGTAGGTATCAGAGATGATAC
TAAACCTTCGGGTACTGATATAGAGGTGCTGCATGG
>D8YAWCR01BDK4J|test40b
CAACGCGAAGAACCTTACCTGGGCTTGAACTGTATTGGTTGTAGGTATCAGAGATGATAC
TAAACCTTCGGGTACTGATATAGAGGTGCTGCATGG
>D8YAWCR01BSQXH|test40b
CAACGCGAAGAACCTTACCAACTCTTGACATCCAGAGAAGAGGCTAGAGATAGCTTTGTG
CCTTCGGGAACTCTGAGACAGGTG
>D8YAWCR01AF8DZ|test40b
CAACGCGAAGAACCTTACCTGGGTTTGACATCCTTTGANACCCCTGGAAACAGGGTTTTC
CCGACTTNTCGGGACAGAGTGACAGGTGATGCATGGCTGTCG
>D8YAWCR01AKKT8|test40b
CAACGCGAAGAACCTTACCTGGGCTTGAACTGTATTGGTTGTAGGTATCAGAGATGATAC
TAAACCTTCGGGTACTGATATAGAGGTGTTGCATGG
>D8YAWCR01CV50D|test40b
CAACGCGAAGAACCTTACCTAGCCTTGACATACCAAAAAGATTTCAGAGATGAGATTGTG
CCTGCTTGCAGGAATTTGGATACAGGTGTTGCATGG
>D8YAWCR01BZT0D|test40b
CAACGCGAAGAACCTTACCTGGGTTTGACATCCTGTGAATATTGCGTAATTGCAATAGTG
CCTTCGGGAGCACAGAGACAGGTGCTGCATGG
>D8YAWCR01AJ1CM|test40b
CAACGCAGAACCTTACCTGGACTTGACATGCACTTGAAAACTATAGAGATATAGTCCCTC
TTCGGAGCAAGTGTGCAGGTGTTGCATGGCTGT
>D8YAWCR01ALGQQ|test40b
CAACGCGAAGAACCTTACCTGGGCTTGAACTGTATTGGTTGTAGGTATCAGAGATGATAC
TAAACCTTCGGGTACTGATATAGAGGTGTTGCATGG
>D8YAWCR01EK84D|test40b
CAACGCGAAGAACCTTACCTGGGCTTAAATGTAGGACGACCTCCGGGAAACCGGATTTCT
CTTCGGAGCGACTTACAAGGNGTTGCATGGCTGTCG
>D8YAWCR01AMXPC|test40b
CAACGCGAAGAACCTTACCTGGACTTGACATGCACTTGAAAACTATAGAGATATAGTCCC
TCTTCGGAGCAAGTGTGCAGGTGGTGAATGG
>D8YAWCR01BH9TR|test40b
CAACGCGAAGAACCTTACCTGGGCTTGACATCCTGTGGATTCTATAGAGATATGGAAGTG
CCCTTTCGGGGGAACACGGAGACAGGTGCTGCATGGCTGTCG
>D8YAWCR01AZ5AB|test40b
CAACGCGAAGAACCTTACCTGGGCTTGAACTGTATTGGTTGTAGGTATCAGAGATGATAC
TAAACCTTCGGGTACTGATATAGAGGTGTTGCATGG
>D8YAWCR01DCQO7|test40b
CAACGCGAAGAACCTTACCTGGGTTTGACATCCTGTGAATATTGCGTAATTGCAATAGTG
CCTTCGGGAGCACAGAGACAGGTGATGCATGGCTGTCG
>D8YAWCR01AUB91|test40b
CAACGCGAAGAACCTTACCTGGACTTGACATGCACTTGAAAACTATAGAGATATAGTCCC
TCTTCGGAGCAAGTGTGCAGGTGTTGCATGGCTGT
>D8YAWCR01AHN6T|test40b
CAACGCGAAGAACCTTACCTGGGCTTAAATGTAGATTGTATAACTTAGAAATAGGTTTTC
CCTTCGGGGCTATTTACAAGGTGTTGCATGGCTGTCG
>D8YAWCR01DT087|test40b
CAACGCGAAGAACCTTACCTGGGTTTGACATCCTTTGANACCCCTGGAAACAGGGTTTTC
CCGACTTNTCGGGACAGAGTGACAGGTGATGCATGGCTGTCG
>D8YAWCR01BGJAW|test40b
CAACGCGAAGAACCTTACCTGGGTTTGACATGTACGTAGTAGGAAGCCGAAAGGCGACCC
ACCCCTCGGGGAGCGTACACAGGTGCTGCATGGCTGTCG
>D8YAWCR01ASG7F|test40b
CAACGCGAAGAACCTTACCTGGGCTTGACATCCTGTGGATTCTATAGAGATATGGAAGTG
CCCTTTCGGGGGAACACGGAGACAGGTGGTGCATGGCTGTCG
>D8YAWCR01DG5UO|test40b
CAACGCGAAGAACCTTACCTGGGTTTGACATCCTTTGANACCCCTGGAAACAGGGTTTTC
CCGACTTNTCGGGACAGAGTGACAGGTGATGCATGGCTGTCG
>D8YAWCR01BS6DF|test40b
CAACGCGAAGAACCTTACCTGGGTTTGACATGTACGTAGTAGGAAGCCGAAAGGCGACCC
ACCCCTCGGGGAGCGTACACAGGTGTTGCATGGCTGTCG
>D8YAWCR01A7360|test40b
CAACGCGAAGAACCTTACCTGGACTTGACATGCACCTGAAAACTATAGAGATATAGTCCC
TCTTCGGAGCAAGTGTGCAGGTGTTGCATGGCTGT
>D8YAWCR01C8ZH3|test40b
CAACGCGAAGAACCTTACCTGGGTTTGACATCCTTTGANACCCCTGGAAACAGGGTTTTC
CCGACTTNTCGGGACAGAGTGACAGGTGATGCATGGCTGTCG
>D8YAWCR01A9FN0|test40b
CAACGCGAAGAACCTTACCTGGACTTGACATGCACTTGAAAACTATAGAGATATAGTCCC
TCTTCGGAGCAAGTGTGCAGGTGCTGCATGG
>D8YAWCR01DB1G5|test40b
CAACGCGAAGAACCTTACCTGGGCTTGAACTGTATTGGTTGTAGGTATCAGAGATGATAC
TAAACCTTCGGGTACTGATATAGAGGTGTTGCATGG
>D8YAWCR01BFDP7|test40b
CAACGCGAAGAACCTTACCTGGGTTTGACATCCTTTGACACCCCTGGAAACAGGGTTTTC
CCGACTTGTCGGGACAGAGTGACAGGTGATGCATGGCTGTCG
>D8YAWCR01D5Y8H|test40b
CAACGCGAAGAACCTTACCTGGGCTTGACATCCTGTGGATTCTATAGAGATATGGAAGTG
CCCTTTCGGGGGAACACGGAGACAGGTGGTTGCATGGCTGTCG
>D8YAWCR01AGGVZ|test40b
CAACGCGAAGAACCTTACCTGGGCTTGACATGTACATGCCGGCCGTGGAAACACGGCTTT
CCAGCTTGCTGGACGTGTACACAGGTGTTGCATGGCTGT
>D8YAWCR01BVFWL|test40b
CAACGCGAAGAACCTTACCTGGGCTTGACATCCTGTGGATTCTATAGAGATATGGAAGTG
CCCTTTCGGGGGAACACGGAGACAGGTGTTGCATGGCTGTCG
>D8YAWCR01EZR1X|test40b
CAACGCGAAGAACCTTACCTAGCCTTGACATACCAAAAAGATTTCAGAGATGAGATTGTG
CCTGCTTGCAGGAATTTGGATACAGGTGTTGCATGG
>D8YAWCR01DQVCH|test40b
CAACGCGAAGAACCTTACCTGGGCTTAAATGTAGGACGACCGTCCGGGAAACCGGATTTC
TCTTCGGAGCGACTTACAAGGTGCTGCATGGCTGTCG
>D8YAWCR01BQPCP|test40b
CAACGCGAAGAACCTTACCTGGGCTTGACATCCTGTGGATTCTATAGAGATATGGAAGTG
CCCTTTCGGGGGAACACGGAGACAGGTGGTGCATGGCTGTCG
>D8YAWCR01D99ZB|test40b
CAACGCGAAGAACCTTACCTGGGCTTAAATGTAGGACGACCTCCGGGAAACCGGATTTCT
CTTCGGAGCGACTTACAAGGTGCTGCATGGCTGTCG
>D8YAWCR01BJVI2|test40b
CAACGCGAAGAACCTTACCTGGACTTGACATGCACTTGAAAACTATAGAGATATAGTCCC
TCTTCGGAGCAAGTGTGCAGGTGATGCATGGCTGT
>D8YAWCR01AJMGL|test40b
CAACGCGAAGAACCTTACCTGGGTTGTAACGNAGTAACCTAAGGGANTTCCAATGGG
>D8YAWCR01ANFHF|test40b
CAACGCGAAGAACCTTACCTGGGTTTGACATCCTTTGACACCCCTGGAAACAGGGTTTTC
CCGACTTGTCGGGACAGAGTGACAGGTGTTGCATGGCTGTCG
>D8YAWCR01BS8SH|test40b
CAACGCGAAGAACCTTACCTGGACTTGACATGCACTTGAAAACTATAGAGATATAGTCCC
TCTTCGGAGCAAGTGTGCAGGTGT
>D8YAWCR01BXEX9|test40b
CAACGCGAAGAACCTTACCTGGGCTTGACATCCTGTGGATTCTATAGAGATATGGAAGTG
CCCTTTCGGGGGAACACGGAGACAGGTGCTGCATGGCTGTCG
>D8YAWCR01AMEQF|test40b
CAACGCGAAGAACCTTACCTAGCCTTGACATTGATTGAACGAACCAGAGATGGATCGGTG
CCCTTCGGGGAACTGAAACAGGNGTTGCATGGCTGTCG
>D8YAWCR01AKROQ|test40b
CAACGCGAAGAACCTTACCTGGGCTTGAACTGTATTGGTTGTAGGTATCAGAGATGATAC
TAAACCTTCGGGTACTGATATAGAGGTGTTGCATGG
>D8YAWCR01BV9RN|test40b
CAACGCGAAGAACCTTACCTGGACTTGACATGCACTTGAAAACTATAGAGATATAGTCCC
TCTTCGGAGCAAGTGTGCAGGTGCTGCATGG
>D8YAWCR01D3WHV|test40b
CAACGCGAAGAACCTTACCTGGGTTTGACATCCTTTGACACCCCTGGAAACAGGGTTTTC
CCGACTTGTCGGGACAGAGTGACAGGTGTTGCATGGCTGTCG
>D8YAWCR01AWOTM|test40b
CAACGCGAAGAACCTTACCTGGGTTTGACATCCTGTGAATATTGCGTAATTGCAATAGTG
CCTTCGGGAGCACAGAGACAGGTGTTGCATGGCTGTCG
>D8YAWCR01DJROW|test40b
CAACGCGAAGAACCTTACCTAGCCTTGACATACCAAAAAAGATTTCAGAGATGAGATTGT
GCCTGCTTGCAGGAATTTGGATACAGGTGGTGCATGG
>D8YAWCR01AIZPD|test40b
CAACGCGAAGAACCTTACCTGGGCTTGAACTGTATTGGTTGTAGGTATCAGAGATGATAC
TAAACCTTCGGGTACTGATATAGAGGTGCTGCATGG
>D8YAWCR01BDUSX|test40b
CAACGCGAAGAACCTTACCTGGGCTTGACATGTACATGCCGGCCGTGGAAACACGGCTTT
CCAGCTTGCTGGACGTGTACACAGGTGCTGCATGG
>D8YAWCR01AGRSR|test40b
CAACGCGAAGAACCTTACCAACTCTTGACATCCAGAGAAGAGGCTAGAGATAGCTTTGTG
CCTTCGGGAACTCTGAGACAGGTGTTGCATGGCTGT
>D8YAWCR01B4KPN|test40b
CAACGCGAAGAACCTTACCTAGCCTTGACATACCAAAAAGATTTCAGAGATGAGATTGTG
CCTGCTTGCAGGAATTTGGATACAGGTGTTGCATGG
>D8YAWCR01CQBOS|test40b
CAACGCGAAGAACCTTACCTGGGTTTGACATCCTTTGANACCCCTGGAAACAGGGTTTTC
CCGACTTNTCGGGACAGAGTGACAGGTGCTGCATGGCTGTCG
>D8YAWCR01ANWRR|test40b
CAACGCGAAGAACCTTACCTGGGCTTAAATGCAGAATGACAGGTCCTGAAAGGGATTTTT
CTTCGGACATTTTGCAAGGTGGTGCATGGCTTGTCG
>D8YAWCR01B0L9W|test40b
CAACGCGAAGAACCTTACCTGGGTTTGACATCCTGTGAATATTGCGTAATTGCAATAGTG
CCTTCGGGAGCACAGAGACAGGTGTTGCATGGCTGTCG
>D8YAWCR01BCWZE|test40b
CAACGCGAAGAACCTTACCTGGACTTGACATGCACTTGAAAACTATAGAGATATAGTCCC
TCTTCGGAGCAAGTGTGCAGGTGTTGCATGGCTGT
>D8YAWCR01DWMXD|test40b
CAACGCGAAGAACCTTACCAACTCTTGACATCCAGAGAAGAGGCTAGAGATAGCTTTGTG
CCTTCGGGAACTCTGAGACAGGTGTTGCATGGCTGT
>D8YAWCR01BK1A0|test40b
CAACGCGAAGAACCTTACCTGGGTTTGACATCCTGTGAATATTGCGTAATTGCAATAGTG
CCTTCGGGAGCACAGAGACAGGTGCTGCATGG
>D8YAWCR01C5MGB|test40b
CAACGCGAAGAACCTTACCTGGGCTTGACATCCTGTGGATTCTATAGAGATATGGAAGTG
CCCTTTCGGGGGAACACGGAGACAGGTGTTGCATGGCTGTCG
>D8YAWCR01DVJOC|test40b
CAACGCGAAGAACCTTACCAACTCTTGACATCCAGAGAAGAGGCTAGAGATAGCTTTGTG
CCTTCGGGAACTCTGAGACAGGTGTTGCATGGCTGT
>D8YAWCR01AEOHQ|test40b
CAACGCGAAGAACCTTACCTGGGTTTGACATGTACGTAGTAGGAAGCCGAAAGGCGACCC
ACCCCTCGGGGAGCGTACACAGGTGTTGCATGGCTGTCG
>D8YAWCR01AM0UA|test40b
CAACGCGAAGAACCTTACCTGGGCTTGAACTGTATTGGTTGTAGGTATCAGAGATGATAC
TAAACCTTCGGGTACTGATATAGAGGTGTTGCATGG
>D8YAWCR01AKTOT|test40b
CAACGCGAAGAACCTTACCTGGGTTTGACATCCTTTGACACCCCTGGAAACAGGGTTTTC
CCGACTTGTCGGGACAGAGTGACAGGTGT
>D8YAWCR01AILVY|test40b
CAACGCGAAGAACCTTACCTGGGCTTGAACTGTATTGGTTGTAGGTATCAGAGATGATAC
TAAACCTTCGGGTACTGATATAGAGGTGTTGCATGG
>D8YAWCR01CDEE8|test40b
CAACGCGAAGAACCTTACCTGGGCTTGAACTGTATTGGTTGTAGGTATCAGAGATGATAC
TAAAACCTTCGGGTACTGATATAGAGGTGGTGCATGG
>D8YAWCR01AE754|test40b
CAACGCGAAGAACCTTACCTGGGCTTGAACTGTATTGGTTGTAGGTATCAGAGATGATAC
TAAACCTTCGGGTACTGATATAGAGGTGTTGCATGG
>D8YAWCR01BDJ4I|test40b
CAACGCGAAGAACCTTACCTGGGCTCAAATGCAGAGTGACAGTCCCTGAAAGGGGATTTT
CTTCGGACAGTCTGCAAGGTGGTGCATGGCTGTCG
>D8YAWCR01DERR9|test40b
CAACGCGAAGAACCTTACCTGGGCTTGACATGTACATGCCGGCCGTGGAAACACGGCTTT
CCAGCTTGCTGGACGTGTACACAGGTGTTGCATGGCTGT
>D8YAWCR01AIMCQ|test40b
CAACGCGAAGAACCTTACCAACTCTTGACATCCAGAGAAGAGGCTAGAGATAGCTTTGTG
CCTTCGGGAACTCTGAGACAGGTGCTGCATGG
>D8YAWCR01DGB6T|test40b
CAACGCGAAGAACCTTACCTGGACTTGACATGCACTTGAAAACTATAGAGATATAGTCCC
TCTTCGGAGCAAGTGTGCAGGTGTTGCATGGCTGT
>D8YAWCR01E49CJ|test40b
CAACGCGAAGAACCTTACCTGGGCTTGACATGTACATGCCGGCCGTGGAAACACGGCTTT
CCAGCTTGCTGGACGTGTACACAGGTGATGCATGGCTGT
>D8YAWCR01D0JRC|test40b
CAACGCGAAGAACCTTACCTAGCCTTGACATATTTAAGAATCCGATAGAGATATTGGAGT
GCCTTCGGGAGCTTTCTTACAGGTGATGCATGGCTGTCG
>D8YAWCR01BUUGV|test40b
CAACGCGAAGAACCTTACCTGGGTTTGACATCCTTTGANACCCCTGGAAACAGGGTTTTC
CCGACTTNTCGGGACAGAGTGACAGGNGTTGCATGGCTGTCG
>D8YAWCR01BC7GM|test40b
CAACGCGAAGAACCTTACCTGGGCTTGAACTGTATTGGTTGTAGGTATCAGAGATGATAC
TAAACCTTCGGGTACTGATATAGAGGTGGTGCATGG
>D8YAWCR01ELI2N|test40b
CAACGCGAAGAACCTTACCTGGGTTTGACATCCTGTGAATATTGCGTAATTGCAATAGTG
CCTTCGGGAGGCACAGAGACAGGTGTTGCATGGCTGTCG
>D8YAWCR01A1VBE|test40b
CAACGCGAAGAACCTTACCAGGGTTTGACATGCTGGAAGTAGAAACCCGAAAGGGTGCCC
ATCCGTATCCAGTCGGAAGCCAGCACAGGTGATGCATGGCTGTCG
>D8YAWCR01AGL7V|test40b
CAACGCGAAGAACCTTACCTGGACTTGACATGCACTTGAAAACTATAGAGATATAGTCCC
TCTTCGGAGCAAGTGTGCAGGTGATGCATGGCTGT
>D8YAWCR01CCHJ4|test40b
CAACGCGAAGAACCTTACCTGGGCTTGAAACTGTAATTGGTTGTCGAACCGGTTGAAACA
AA
>D8YAWCR01EVBFK|test40b
CAACGCGAAGAACCTTACCTGGGTTTGACATGTACGTAGTAGGAAGCCGAAAGGCGACCC
ACCCCTCGGGGAGCGTACACAGGTGCTGCATGGCTGTCG
>D8YAWCR01APFZW|test40b
CAACGCGAAGAACCTTACCAGGGTTTGACATGCTGGAAGTAGAAACCCGAAAGGGTGCCC
ATCCGTATCCAGTCGGAAGCCAGCACAGGTGTTGCATGGCTGTCG
>D8YAWCR01AL471|test40b
CAACGCGAAGAACCTTACCTGGGTTTGACATCCTTTGACACCCCTGGAAACAGGGTTTTC
CCGACTTGTCGGGACAGAGTGACAGGTGCTGCATGGCTGTCG
>D8YAWCR01AZPXS|test40b
CAACGCGAAGAACCTTACCTGGGTTTGACATCCTGTGAATATTGCGTAATTGCAATAGTG
CCTTCGGGAGCACAGAGACAGGTGCTGCATGG
>D8YAWCR01AV5J4|test40b
CAACGCGAAGAACCTTACCTGGGCTTGACATGTACATGCCGGCCGTGGAAACACGGCTTT
CCAGCTTGCTGGACGTGTACACAGGTGCTGCATGG
>D8YAWCR01AJRPS|test40b
CAACGCGAAGAACCTTACCTGGGTTTGACATCCTTTGACACCCCTGGAAACAGGGTTTTC
CCGACTTGTCGGGACAGAGTGACAGGTGGTGCNNNNNNNGGCTGT
>D8YAWCR01A1ON5|test40b
CAACGCGAAGAACCTTACCTGGGCTTGACATCCTGTGGATTCTATAGAGATATGGAAGTG
CCCTTTCGGGGGAACACGGAGACAGGTG
>D8YAWCR01A5QJM|test40b
CAACGCGAAGAACCTTACCAACTCTTGACATCCAGAGAAGAGGCTAGAGATAGCTTTGTG
CCTTCGGGAACTCTGAGACAGGTGTTGCATGGCTGT
>D8YAWCR01AQ6IW|test40b
CAACGCGAAGAACCTTACCTAGCCTTGACATATTTAAGAATCCGATAGAGATATTGGAGT
GCCTTCGGGAGCTTTCTTACAGGTGTTGCATGGCTGTCG
>D8YAWCR01AL2JC|test40b
CAACGCGAAGAACCTTACCTAGCCTTGACATACTACAGAATTTGACAGAGATGTTGGAGT
GCCTTCGGGAGCTGTAATACAGGTGCTGCATGG
>D8YAWCR01EMN5F|test40b
CAACGCGAAGAACCTTACCTGGGCTTGACATGTACATGCCGGCCGTGGAAACACGGCTTT
CCAGCTTGCTGGACGTGTACACAGGTGCTGCATGG
>D8YAWCR01AE1FE|test40b
CAACGCGAAGAACCTTACCTGGGTTTGACATGTACGTAGTAGGAAGCCGAAAGGCGACCC
ACCCCTCGGGGAGCGTACACAGGTGATGCATGGCTGT
>D8YAWCR01AK281|test40b
CAACGCGAAGAACCTTACCGGGGCTTGACATTCCCCTGAAGTCCCCGAGAAATCGGGGAT
CTCCCTTCGGGGACAGGGGAACAGGTGTTGCATGGCTGTCG
>D8YAWCR01AW0JP|test40b
CAACGCGAAGAACCTTACCTGGGCTTAAATGTAGGACGACCGTCCGGGAAACCGGATTTC
TCTTCGGAGCGACTTACAAGGTGGTGCATGGCTGTCG
>D8YAWCR01CQSAA|test40b
CAACGCGAAGAACCTTACCTGGACTTGACATGCACTTGAAAACTATAGAGATATAGTCCC
TCTTCGGAGCAAGTGTGCAGGTGCTGCATGG
>D8YAWCR01ASM51|test40b
CAACGCGAAGAACCTTACCTGGGTTTGACATCCTTTGACACCCCTGGAAACAGGGTTTTC
CCGACTTGTCGGGACAGAGTGACAGGTGGTGCATGGCTGTCG
>D8YAWCR01AQGEF|test40b
CAACGCGAAGAACCTTACCTGGACTTGACATGCACTTGAAAACTATAGAGATATAGTCCC
TCTTCGGAGCAAGTGTGCAGGTGTTGCATGGCTGT
>D8YAWCR01AKHUE|test40b
CAACGCGAAGAACCTTACCTGGACTTGACATGCACTTGAAAACTATAGAGATATAGTCCC
TCTTCGGAGCAAGTGTGCAGGTGTGCATGGCGTGTT
>D8YAWCR01B0BUE|test40b
CAACGCGAAGAACCTTACCTAGCCTTGACATACTACAGAATTTGACAGAGATGTTGGAGT
GCCTTCGGGAGCTGTAATACAGGTGTTGCATGG
>D8YAWCR01AILRT|test40b
CAACGCGAAGAACCTTACCTGGGTTTGACATCCTGTGAACGTCTAAGAGATTAGACAGTG
CCTTCGGGAGCACAGAGACAGGTGCTGCATGGCTGT
>D8YAWCR01AK30T|test40b
CAACGCGAAGAACCTTACCTGGGTTTGACATCCTTTGANACCCCTGGAAACAGGGTTTTC
CCGACTTNTCGGGACAGAGTGACAGGNGTTGCATGGCTGTCG
>D8YAWCR01EJ62C|test40b
CAACGCGAAGAACCTTACCTGGGCTTGAACTGTATTGGTTGTAGGTATCAGAGATGATAC
TAAACCTTCGGGTACTGATATAGAGGTGATGCATGG
>D8YAWCR01C8VG7|test40b
CAACGCGAAGAACCTTACCAACTCTTGACATCCAGAGAAGAGGCTAGAGATAGCTTTGTG
CCTTCGGGAACTCTGAGACAGGTGTTGCATGGCTGT
>D8YAWCR01EMYVT|test40b
CAACGCGAAGAACCTTACCTGGGTTTGACATCCTTTGANACCCCTGGAAACAGGGTTTTC
CCGACTTNTCGGGACAGAGTGACAGGNGTTGCATGGCTGTCG
>D8YAWCR01BO1YV|test40b
CAACGCGAAGAACCTTACCTGGGTTTGACATCCTGTGAATATTGCGTAATTGCAATAGTG
CCTTCGGGAGCACAGAGACAGGTGCTGCATGG
>D8YAWCR01BL1PU|test40b
CAACGCGAAGAACCTTACCTGGGCTTAAATGTATGATGACCGCTTCTGAAAAGGAGTTTC
CCTTCGGGGCATTATACAAGGTGTTGCATGGCTGTCG
>D8YAWCR01AFYVV|test40b
CAACGCGAAGAACCTTACCTGGGTTTGACATCCTTTGACACCCCTGGAAACAGGGTTTTC
CCGACTTGTCGGGACAGAGTGACAGGTGATGCATGGCTGTCG
>D8YAWCR01AII1F|test40b
CAACGCGAAGAACCTTACCTGGGCTTGACATCCTGTGGATTCTATAGAGATATGGAAGTG
CCCTTTCGGGGGAACACGGAGACAGGTGCTGCATGGCTGTCG
>D8YAWCR01D0WQF|test40b
CAACGCGAAGAACCTTACCTGGACTTGACATGCACTTGAAAACTATAGAGATATAGTCCC
TCTTCGGAGCAAGTGTGCAGGTGTTGCATGGCTGT
>D8YAWCR01EKG2L|test40b
CAACGCGAAGAACCTTACCAACTCTTGACATCCAGAGAAGAGGCTAGAGATAGCTTTGTG
CCTTCGGGAACTCTGAGACAGGTGTTGCATGGCTGT
>D8YAWCR01A94F3|test40b
CAACGCGAAGAACCTTACCTGGGCTTGAACTGTATTGGTTGTAGGTATCAGAGATGATAC
TAAACCTTCGGGTACTGATATAGAGGTGTTGCATGG
>D8YAWCR01BC0CQ|test40b
CAAGAAGAACCTTACCAACTCTTGACATCCAGAGAAGAGGCTAGAGATAGCTTTGTGCCT
TCGGGAACTCTGAGACAGGTGCTGCATGGCTGT
>D8YAWCR01AGQGA|test40b
CAACGCGAAGAACCTTACCTGGGTTTGACATCCTGTGAATATTGCGTAATTGCAATAGTG
CCTTCGGGAGCACAGAGACAGGTGTTGCATGGCTGTCG
>D8YAWCR01BJK7I|test40b
CAACGCGAAGAACCTTACCTGGGCTTGAACTGTATTGGTTGTAGGTATCAGAGATGATAC
TAAACCTTCGGGTACTGATATAGAGGTGTTGCATGG
>D8YAWCR01A8L4C|test40b
CAACGCGAAGAACCTTACCTGGACTTGACATGCACTTGAAAACTATAGAGATATAGTCCC
TCTTCGGAGCAAGTGTGCAGGTGTTGCATGGCTGT
>D8YAWCR01AHGKW|test40b
CAACGCGAAGAACCTTACCTGGGTTTGACATCCTGTGAACGTCTAAGAGATTAGACAGTG
CCTTCGGGAGCACAGAGACAGGTG
>D8YAWCR01DGCDT|test40b
CAACGCGAAGAACCTTACCTGGGTTTGACATCCTTTGACACCCCTGGAAACAGGGTTTTC
CCGACTTGTCGGGACAGAGTGACAGGTGT
>D8YAWCR01BE40N|test40b
CAACGCGAAGAACCTTACCAACTCTTGACATCCAGAGAAGAGGCTAGAGATAGCTTTGTG
GCCTTCGGGAACTCTGAGACAGGTGATGCATGGCTGT
>D8YAWCR01D3V3P|test40b
CAACGCGAAGAACCTTACCTAGCCTTGACATTGATTGAACGAACCAGAGATGGATCGGTG
CCCTTCGGGAACATGAAAACAGGTGTTGCATGGCTGTCG
>D8YAWCR01BN8W0|test40b
CAACGCGAAGAACCTTACCTAGCCTTGACATTGATTGAATACACCAGAGATGGAGTAGTG
CCTTTCGGGGAACATGAAAACAGGTGGTGCATGGCTGTCG
>D8YAWCR01BZTV9|test40b
CAACGCGAAGAACCTTACCTGGGCTTAAATGTAGGACGACCGTCCGGGAAACCGGATTTC
TCTTCGGAGCGACTTACAAGGTGTTGCATGGCTGTCG
>D8YAWCR01AEQ67|test40b
CAACGCGAAGAACCTTACCTGGGCTCAAATGCAGAGTGACAGTCCCTGAAAGGGGATTTT
CTTCGGACAGTCTGCAAGGTGTTGCATGGCTGTCG
>D8YAWCR01AIB51|test40b
CAACGCGAAGACCTTACCTGGGCTTGACATCCTGTGGATTCTATAGAGATATGGAAGTGC
CCTTTCGGGGGAACACGGAGACAGGTGATGCATGGCTGTCG
>D8YAWCR01BCA3M|test40b
CAACGCGAAGAACCTTACCTGGGCTTAAATGTATGATGACCGCTTCTGAAAAGGAGTTTC
CCTTCGGGGCATTATACAAGGTGTTGCATGGCTGTCG
>D8YAWCR01AVXV1|test40b
CAACGCGAAGAACCTTACCTGGGTTTGACATCCTTTGACACCCCTGGAAACAGGGTTTTC
CCGACTTGTCGGGACAGAGTGACAGGTGTTGCATGGCTGTCG
>D8YAWCR01A29ES|test40b
CAACGCGAAGAACCTTACCTGGGTTTGACATCCTGTGAATATTGCGTAATTGCAATAGTG
CCTTCGGGAGCACAGAGACAGGTGTTGCATGGCTGTCG
>D8YAWCR01DW360|test40b
CAACGCGAAGAACCTTACCTGGGCTTAAATGTATGATGACCGCTTCTGAAAAGGAGTTTC
CCTTCGGGGCATTATACAAGGTGTTGCATGGCTGTCG
>D8YAWCR01AVJG4|test40b
CAACGCGAAGAACCTTACCAGGGCTTGACATCTCTGGAACCTGCTGGAAACAGTGGGGTG
CCCCTTTCTTATAACAATGCCATTTTTAATGGTCTGATTGATTGCAAATTTTTATTTGGC
A
>D8YAWCR01ALLGU|test40b
CAACGCGAAGAACCTTACCTAGCCTTGACATAGACAGAATTTAGTAGAGATATAAAAGTG
CCAGTTTACTGGAGCTGTTATACAGGTGTTG
>D8YAWCR01BFP9Z|test40b
CAACGCGAAGAACCTTACCTGGGTTTGACATCCTGTGAACGTCTAAGAGATTAGACAGTG
CCTTCGGGAGCACAGAGACAGGTGG
>D8YAWCR01AMEL4|test40b
CAACGCGAAGAACCTTACCTGGGTTTGACATGTACGTAGTAGGAAGCCGAAAGGCGACCC
ACCCCTCGGGGAGCGTACACAGGTGGTGCATGGCTGTCG
>D8YAWCR01AIKMS|test40b
CAACGCGAAGAACCTTACCTGGACTTGACATGCACTTGAAAACTATAGAGATATAGTCCC
TCTTCGGAGCAAGTGTGCAGGTGTTGCATGGCTGT
>D8YAWCR01BB8CO|test40b
CAACGCGAAGAACCTTACCNGGGTTTGACATCCTTTGANACCCCTGGAAACAGGGTTTTC
CCGACTTNTCGGGACAGAGTGACAGGTGTTGCATGGCTGTCG
>D8YAWCR01E5143|test40b
CAACGCGAAGAACCTTACCTGGGTTTGACATCCTTTGACACCCCTGGAAACAGGGTTTTC
CCGACTTGTCGGGACAGAGTGACAGGTGT
>D8YAWCR01AERZO|test40b
CAACGCGAAAGAACCTTACCTAGCCTTGACATACTACAGAATTTGACAGAGATGTTGGAG
TGCCGTTCGGAGTATT
>D8YAWCR01AXP75|test40b
CAACGCGAAGAACCTTACCTGGGTTTGACATCCTTTGACACCCCTGGAAACAGGGTTTTC
CCGACTTGTCGGGACAGAGTGACAGGTGCTGCATGGCTGTCG
>D8YAWCR01E1IDX|test40b
CAACGCGAAGAACCTTACCTGGGCTTGACATCCTGTGGATTCTATAGAGATATGGAAGTG
CCCTTTCGGGGGAACACGGAGACAGGTGTTGCATGGCTGTCG
>D8YAWCR01BQAJ7|test40b
CAACGCGAGAACCTTACCTGGACTTGACATGCACTTGAAAACTATAGAGATATAGTCCCT
CTTCGGAGCAAGTGTGCAGGTGCTGCATGGCGT
>D8YAWCR01BNDM5|test40b
CAACGCGAAGAACCTTACCTGGGTTTGACATCCTTTGACACCCCTGGAAACAGGGTTTTC
CCGACTTGTCGGGACAGAGTGACAGGTGT
>D8YAWCR01AUQ1B|test40b
CAACGCGAAGAACCTTACCTGGGCTTGACATCCTGTGGATTCTATAGAGATATGGAAGTG
CCCTTTCGGGGGAACACGGAGACAGGTGTTGCATGGCTGTCG
>D8YAWCR01AY79I|test40b
CAACGCGAAGAACCTTACCTGGGTTTGACATCCTTTGANACCCCTGGAAACAGGGTTTTC
CCGACTTNTCGGGACAGAGTGACAGGNGTTGCATGGCTGTCG
>D8YAWCR01BK4SD|test40b
CAACGCGAAGAACCTTACCAGGGCTTGACATCTCTGGAACCTGCTGGAAACAGTGGGGTG
CCCCTTTCTTATAACAATGCCATTTTTAATGGTCTGATTGATTGCAAATTTTTATTTGGC
A
>D8YAWCR01AEKDG|test40b
CAACGCGAAGAACCTTTAANCCTGGGCTTGACATGTACATGCCGGCCGTGGAAACACGGC
TTTCCAGCTTGCTGGACGTGTACACAGGTGTTGCATGG
>D8YAWCR01BKQK6|test40b
CAACGCGAAGAACCTTACCTGGGCTTGACATGCTGGAAGTAGGAACCTGAAAGGGAGACG
AACCGTATCCAGTCGGTAGCCAGCACAGGTGGTGCATGG
>D8YAWCR01E6U10|test40b
CAACGCGAAGAACCTTACCTGGGCTTAAATGTAGGACGACCGTCCGGGAAACCGGATTTC
TCTTCGGAGCGACTTACAAGGTGTTGCATGGCTGTCG
>D8YAWCR01BJH55|test40b
CAACGCGAAGAACCTTACCTGGGCTTGACATCCTGTGGATTCTATAGAGATATGGAAGTG
CCCTTTCGGGGGAACACGGAGACAGGTGATGCATGGCTGTCG
>D8YAWCR01EYUL0|test40b
CAACGCGAAGAACCTTACCTGGGCTTGAACTGTATTGGTTGTAGGTATCAGAGATGATAC
TAAACCTTCGGGTACTGATATAGAGGTGT
>D8YAWCR01D4QOK|test40b
CAACGCGAAGAACCTTACCAGGGCTTAAATGCAGGCTGCATGGGGTGGAGACATCCCTTT
CTTCGGACTGCCTGCAAGGTGCTGCATGGCTGTCG
>D8YAWCR01C6BQ1|test40b
CAACGCGAAGAACCTTACCTAGCCTTGACATATTTAAGAATCCGATAGAGATATTGGAGT
GCCTTCGGGAGCTTTCTTACAGGTGATGCATGGCTGTCG
>D8YAWCR01BEEUB|test40b
CAACGCGAAGAACCTTACCTGGGTTTGACATGTACGTAGTAGGAAGCCGAAAGGCGACCC
ACCCCTCGGGGAGCGTACACAGGTGATGCATGGCTGTCG
>D8YAWCR01AP16Y|test40b
CAACGCGAAGAACCTTACCTGGACTTGACATGCACTTGAAAACTATAGAGATATAGTCCC
TCTTCGGAGCAAGTGTGCAGGTGCTGCATGG
>D8YAWCR01E631G|test40b
CAACGCGAAGAACCTTACCTGGGTTTGACATCCTGTGAATATTGCGTAATTGCAATAGTG
CCTTCGGGAGCACAGAGACAGGTGCTGCATGG
>D8YAWCR01APOR0|test40b
CAACGCGAAGAACCTTACCAACTCTTGACATCCAGAGAAGAGGCTAGAGATAGCTTTGTG
CCTTCGGGAACTCTGAGACAGGTGTTGCATGGCTGT
>D8YAWCR01E31VO|test40b
CAACGCGAAGAACCTTACCTGGGCTTGAACTGTATTGGTTGTAGGTATCAGAGATGATAC
TNAAACCTTCGGGTACTGATATAGAGGTGGTGCATGG
>D8YAWCR01A1RT3|test40b
CAACGCGAAGAACCTTACCTAGCCTTGACATATTTAAGAATCCGATAGAGATATTGGAGT
GCCTTCGGGAGCTTTCTTACAGGTGCTGCATGG
>D8YAWCR01AG3W3|test40b
CAACGCGAAGAACCTTACCTGGGCTTGAACTGTATTGGTTGTAGGTATCAGAGATGATAC
TAAACCTTCGGGTACTGATATAGAGGTGATGCATGG
>D8YAWCR01AJJGK|test40b
CAACGCGAAGAACCTTACCTGGGTTTGACATCCTTTGANACCCCTGGAAACAGGGTTTTC
CCGACTTNTCGGGACAGAGTGACAGGTGATGCATGGCTGTCG
>D8YAWCR01E7JVT|test40b
CAACGCGAAGAACCTTACCTGGGCTTGAACTGTATTGGTTGTAGGTATCAGAGATGATAC
TAAACCTTCGGGTACTGATATAGAGGTGTTGCATGG
>D8YAWCR01AOKDH|test40b
CAACGCGAAGAACCTTACCTGGACTTGACATGCACTTGAAAACTATAGAGATATAGTCCC
TCTTCGGAGCAAGTGTGCAGGTGCTGCATGG
>D8YAWCR01BWYJ2|test40b
CAACGCGAAGAACCTTACCTGGGCTTGAACTGTATTGGTTGTAGGTATCAGAGATGATAC
TAAACCTTCGGGTACTGATATAGAGGTGTTGCATGG
>D8YAWCR01D5C2C|test40b
CAACGCGAAGAACCTTACCTGGACTTGACATGCACTTGAAAACTATAGAGATATAGTCCC
TCTTCGGAGCAAGTGTGCAGGTGGTGCATGGCTGT
>D8YAWCR01E06I5|test40b
CAACGCGAAGAACCTTACCAACTCTTGACATCCAGAGAAGAGGCTAGAGATAGCTTTGTG
CCTTCGGGAACTCTGAGACAGGTGCTGCATGG
>D8YAWCR01AKHWB|test40b
CAACGCGAAGAACCTTACCTGGGTTTGACATCCTTTGANACCCCTGGAAACAGGGTTTTC
CCGACTTNTCGGGACAGAGTGACAGGNGTTGCATGGCTGTCG
>D8YAWCR01CZOJF|test40b
CAACGCGAAGAACCTTACCTGGGCTTGACATGCTGGAAGTAGGAACCTGAAAGGGAGACG
AACCGTATCCAGTCGGTAGCCAGCACAGGTGGTGCATGG
>D8YAWCR01EO1F7|test40b
CAACGCGAAGAACCTTACCTGGGCTTGAACTGTATTGGTTGTAGGTATCAGAGATGATAC
TAAACCTTCGGGTACTGATATAGAGGTGGTGCATGG
>D8YAWCR01AIZQP|test40b
CAACGCGAAGAACCTTACCTGGGCTTAAATGTAGGACGACCGTCCGGGAAACCGGATTTC
TCTTCGGAGCGACTTACAAGGTGCTGCATGGCTGTCG
>D8YAWCR01BNE1G|test40b
CAACGCGAAGAACCTTACCTGGACTTGACATGCACTTGAAAACTATAGAGATATAGTCCC
TCTTCGGAGCAAGTGTGCAGGTGCTGCATGG
>D8YAWCR01AS3MM|test40b
CAACGCGAAGAACCTTACCTGGGTTTGACATCCTTTGANACCCCTGGAAACAGGGTTTTC
CCGACTTNTCGGGACAGAGTGACAGGTGTTGCATGGCTGTCG
>D8YAWCR01DR9ZJ|test40b
CAACGCGAGAACCTTACCTGGGTTTGACATCCTTTGACACCCCTGGAAACAGGGTTTTCC
CGACTTGTCGGGACAGAGTGACAGGTGTTGCATGGCTGTCG
>D8YAWCR01ECQTR|test40b
CAACGCGAAGAACCTTACCTGGGTTTGACATCCTTTGANACCCCTGGAAACAGGGTTTTC
CCGACTTNTCGGGACAGAGTGACAGGNGTTGCATGGCTGTCG
>D8YAWCR01AE901|test40b
CAACGCGAAGAACCTTACCTAGCCTTGACATTGATTGAATACACCAGAGATGGAGTAGTG
CCTTTCGGGGAACATGAAAACAGGTGCTGCATGGCTGTCG
>D8YAWCR01AH528|test40b
CAACGCGAAGAACCTTACCTAGCCTTGACATATTTAAGAATCCGATAGAGATATTGGAGT
GCCTTCGGGAGCTTTCTTACAGGTGCTGCATGG
>D8YAWCR01DPP54|test40b
CAACGCGAAGAACCTTACCTGGGTTTGACATCCTGTGAATATTGCGTAATTGCAATAGTG
CCTTCGGGAGCACAGAGACAGGTGATGCATGGCTGTCG
>D8YAWCR01AO979|test40b
CAACGCGAAGAACCTTACCTGGGCTTGAACTGTATTGGTTGTAGGTATCAGAGATGATAC
TAAACCTTCGGGTACTGATATAGAGGTGATGCATGG
>D8YAWCR01A6B93|test40b
CAACGCGAAGAACCTTACCTGGGTTTGACATCCTGTGAATATTGCGTAATTGCAATAGTG
CCTTCGGGAGCACAGAGACAGGTGATGCATGGCTGTCG
>D8YAWCR01BLCFB|test40b
CAACGCGAAGAACCTTACCGGGGTTTGACATGATAGCGAAGTCTGCAGAGATGTAGACGC
CTTTCGGGGCGCTATGACAGGTGTTGCATGGCTGTCG
>D8YAWCR01C1YIA|test40b
CAACGCGAAGAACCTTACCAACTCTTGACATCCAGAGAAGAGGCTAGAGATAGCTTTGTG
CCTTCGGGAACTCTGAGACAGGTGTTGCATGGCTGT
>D8YAWCR01BFUKE|test40b
CAACGCGAAGAACCTTACCTGGGCTTGAACTGTATTGGTTGTAGGTATCAGAGATGATAC
TAAACCTTCGGGTACTGATATAGAGGTGCTGCATGG
>D8YAWCR01AIDNR|test40b
CAACGCGAAGAACCTTACCTGGGTTTGACATCCTTTGACACCCCTGGAAACAGGGTTTTC
CCGACTTGTCGGGACAGAGTGACAGGTGTTGCATGGCTGTCG
>D8YAWCR01A4T9Y|test40b
CAACGCGAAGAACCTTACCTGGACTTGACATGCACTTGAAAACTATAGAGATATAGTCCC
TCTTCGGAGCAAGTGTGCAGGTGTTGCATGGCTGT
>D8YAWCR01ALX9U|test40b
CAACGCGAAGAACCTTACCTAGCCTTGACATACTACAGAATTTGACAGAGATGTTGGAGT
GCCTTCGGGAGCTGTAATACAGGTGGTGCATGG
>D8YAWCR01APUM4|test40b
CAACGCGAAGAACCTTACCTGGGCTTAAATGCAGAATGACAGGTCCTGAAAGGGATTTTT
CTTCGGACATTTTGCAAGGTGTTGCATGGCTGTCG
>D8YAWCR01CU963|test40b
CAACGCGAAGAACCTTACCTGGGTTTGACATCCTTTGACACCCCTGGAAACAGGGTTTTC
CCGACTTGTCGGGACAGAGTGACAGGTGG
>D8YAWCR01BNWT5|test40b
CAACGCGAAGAACCTTACCTGGACTTGACATGCACTTGAAAACTATAGAGATATAGTCCC
TCTTCGGAGCAAGTGTGCAGGTGCTGCATGG
>D8YAWCR01A8P3M|test40b
CAACGCGAAGAACCTTACCTAGCCTTGACATACCAAAAAGATTTCAGAGATGAGATTGTG
CCTGCTTGCAGGAATTTGGATACAGGTGATGCATGG
>D8YAWCR01AOR5V|test40b
CAACGCGAAGAACCTTACCTGGACTTGACATGCACTTGAAAACTATAGAGATATAGTCCC
TCTTCGGAGCAAGTGTGCAGGTGATGCATGGCTGT
>D8YAWCR01CHY99|test40b
CAACGCGAAGAACCTTACCTGGGTTTGACATCCTTTGANACCCCTGGAAACAGGGTTTTC
CCGACTTNTCGGGACAGAGTGACAGGTGATGCATGGCTGTCG
>D8YAWCR01AG7N8|test40b
CAACGCGAAGAACCTTACCTGGGTTTGACATCCTTTGANACCCCTGGAAACAGGGTTTTC
CCGACTTNTCGGGACAGAGTGACAGGTGGTGCATGGCTGTCG
>D8YAWCR01AHFI2|test40b
CAACGCGAAGAACCTTACCTGGGCTTGACATCCTGTGGATTCTATAGAGATATGGAAGTG
CCCTTTCGGGGGAACACGGAGACAGGTGTTGCATGGCTGTCG
>D8YAWCR01ALEVD|test40b
CAACGCGAAGAACCTTACCTGGACTTGACATGCACTTGAAAACTATAGAGATATAGTCCC
TCTTCGGAGCAAGTGTGCAGGTGGTGCATGGCTGT
>D8YAWCR01A5PTU|test40b
CAACGCGAAGAACCTTACCTGGGCTTGAACTGTATTGGTTGTAGGTATCAGAGATGATAC
TAAACCTTCGGGTACTGATATAGAGGTGATGCATGG
>D8YAWCR01D4GVD|test40b
CAACGCGAAGAACCTTACCTGGGCTTGAACTGTATTGGTTGTAGGTATCAGAGATGATAC
TAAACCTTCGGGTACTGATATAGAGG
>D8YAWCR01A6LG4|test40b
CAACGCGAAGAACCTTACCTGGGCTTGAACTGTATTGGTTGTAGGTATCAGAGATGATAC
TAAACCTTCGGGTACTGATATAGAGGTGTTGCATGG
>D8YAWCR01AKE5R|test40b
CAACGCGAAGAACCTTACCTGGGCTTGAACTGTATTGGTTGTAGGTATCAGAGATGATAC
TAAACCTTCGGGTACTGATATAGAGGTGG
>D8YAWCR01AF969|test40b
CAACGCGAAGAACCTTACCTGGACTTGACATGCACTTGAAAACTATAGAGATATAGTCCC
TCTTCGGAGCAAGTGTGCAGGTGTTGCATGGCTGT
>D8YAWCR01AEDZU|test40b
CAACGCGAAGAACCTTACCTGGGCTTGAACTGTATTGGTTGTAGGTATCAGAGATGATAC
TAAACCTTCGGGTACTGATATAGAGGTGTTGCATGG
>D8YAWCR01AJPIZ|test40b
CAACGCGAAGAACCTTACCCGGGCTCAAATGCTGGACGACAGTCCCTGAAAGGGGATCTC
CTTCGGGCGTCCAGCAAGGTGGTGCATGGCTGTCG
>D8YAWCR01BAHS7|test40b
CAACGCGAAGAACCTTACCAACTCTTGACATCCAGAGAAGAGGCTAGAGATAGCTTTGTG
CCTTCGGGAACTCTGAGACAGGTGCTGCATGG
>D8YAWCR01DPUZ1|test40b
CAACGCGAAGAACCTTACCTGGGCTTGAACTGTATTGGTTGTAGGTATCAGAGATGATAC
TAAACCTTCGGGTACTGATATAGAGGTGGTGCATGG
>D8YAWCR01AFAAP|test40b
CAACGCGAAGAACCTTACCTGGGCTTGAACTGTATTGGTTGTAGGTATCAGAGATGATAC
TAAACCTTCGGGTACTGATATAGAGGTGTTGCTGG
>D8YAWCR01AFFJH|test40b
CAACGCGAAGAACCTTACCTGGGTTTGACATCCTTTGACACCCCTGGAAACAGGGTTTTC
CCGACTTGTCGGGACAGAGTGACAGGTGTTGCATGGCTGTCG
>D8YAWCR01AQYBT|test40b
CAACGCGAAGAACCTTACCTGGTCTTGACATCCTCGGACCGCTTCAGAGATGAAGTTTCC
TCTTCGGAGGCCGAGTGACAGGTGTTGCATGGCTGTCG
>D8YAWCR01BUXRE|test40b
CAACGCGAAGAACCTTACCCGGGCTCAAATGCTGGACGACAGTCCCTGAAAGGGGATCTC
CTTCGGGCGTCCAGCAAGGTG
>D8YAWCR01ANP3X|test40b
CAACGCGAAGAACCTTACCTAGCCTTGACATACTACAGAATTTGACAGAGATGTTGGAGT
GCCTTCGGGAGCTGTAATACAGGTGCTGCATGG
>D8YAWCR01AXP7W|test40b
CAACGCGAAGAACCTTACCTAGCCTTGACATTGATTGAATACACCAGAGATGGAGTAGTG
CCTTTCGGGGAACATGAAAACAGGTGCTGCATGGCTGTCG
>D8YAWCR01B0Z4O|test40b
CAACGCGAAGAACCTTACCTGGGCTTAAATGCAGAATGACAGGTCCTGAAAGGGATTTTT
CTTCGGACATTTTGCAAGGTGATGCATGGCTGTCG
>D8YAWCR01BX5V0|test40b
CAACGCGAAGAACCTTACCTGGGCTTGAACTGTATTGGTTGTAGGTATCAGAGATGATAC
TAAACCTTCGGGTACTGATATAGAGGTGTTGCATGG
>D8YAWCR01CEUML|test40b
CAACGCGAAGAACCTTACCTGGGCTCAAATGCAGAGTGACAGTCCCTGAAAGGGGATTTT
CTTCGGACAGTCTGCAAGGTGCTGCATGGCTGTCG
>D8YAWCR01AEKX9|test40b
CAACGCGAAGAACCTTACCTGGGCTTGAACTGTATTGGTTGTAGGTATCAGAGATGATAC
TAAACCTTCGGGTACTGATATAGAGGTGATGCATGG
>D8YAWCR01BIMMC|test40b
CAACGCGAAGAACCTTACCTGGACTTGACATGCACTTGAAAACTATAGAGATATAGTCCC
TCTTCGGAGCAAGTGTGCAGGTGTTGCATGGCTGT
>D8YAWCR01AQ20U|test40b
CAACGCGAAGAACCTTACCTGGGTTTGACATCCTGTGAACGTCTAAGAGATTAGACAGTG
CCTTCGGGAGCACAGAGACAGGTGATGCATGG
>D8YAWCR01DCZWK|test40b
CAACGCGAAGAACCTTACCTGGGCTCAAATGCAGAGTGACAGTCCCTGAAAGGGGATTTT
CTTCGGACAGTCTGCAAGGTGCTGCATGGCTGTCG
>D8YAWCR01ALC6R|test40b
CAACGCGAAGAACCTTACCTGGGCTTGAACTGTATTGGTTGTAGGTATCAGAGATGATAC
TAAACCTTCGGGTACTGATATAGAGGTGTTGCATGG
>D8YAWCR01AU9DW|test40b
CAACGCGAAGAACCTTACCTGGGTTTGACATCCTTTGANACCCCTGGAAACAGGGTTTTC
CCGACTTNTCGGGACAGAGTGACAGGTGATGCATGGCTGTCG
>D8YAWCR01A5UPH|test40b
CAACGCGAAGAACCTTACCAACTCTTGACATCCAGAGAAGAGGCTAGAGATAGCTTTGTG
CCTTCGGGAACTCTGAGACAGGTGGTGCATGGCTGT
>D8YAWCR01AE8QX|test40b
CAACGCGAAGAACCTTACCTGGACTTGACATGCACTTGAAAACTATAGAGATATAGTCCC
TCTTCGGAGCAAGTGTGCAGGTGTTGCATGGCTGT
>D8YAWCR01AFMOI|test40b
CAACGCGAAGAACCTTACCTGGGCTTGACATCCTGTGGATTCTATAGAGATATGGAAGTG
CCCTTTCGGGGGAACACGGAGACAGGTGCTGCATGGCTGTCG
>D8YAWCR01ALCL6|test40b
CAACGCGAAGAACCTTACCTAGCCTTGACATACCAAAAAGATTTCAGAGATGAGATTGTG
CCTGCTTGCAGGAATTTGGATACAGGTGCTGCATGGCTGT
>D8YAWCR01ALI0L|test40b
CAACGCGAAGAACCTTACCAACTCTTGACATCCAGAGAAGAGGCTAGAGATAGCTTTGTG
CCTTCGGGAACTCTGAGACAGGTGTTGCATGGCTGT
>D8YAWCR01E6U58|test40b
CAACGCGAAGAACCTTACCTGGGCTTGAACTGTATTGGTTGTAGGTATCAGAGATGATAC
TAAACCTTCGGGTACTGATATAGAGGTGT
>D8YAWCR01AE5M3|test40b
CAACGCGAAGAACCTTACCTAGCCTTGATATCCTTGGAATCTCTCAGAGATGAGAGAGTG
CTAGTTTACTAGAGCCAAGTGACAGGTGATG
>D8YAWCR01AJOVO|test40b
CAACGCGAAGAACCTTACCAGGGTTTGACATGCTGGAAGTAGAAACCCGAAAGGGTGCCC
ATCCGTATCCAGTCGGAAGCCAGCACAGGTGTTGCATGGCTGTCG
>D8YAWCR01D2TF0|test40b
CAACGCGAAGAACCTTACCTGGGCTTAAATGTAGGACGACCGTCCGGGAAACCGGATTTC
TCTTCGGAGCGACTTACAAGGTGTTGCATGGCTGTCG
>D8YAWCR01AD284|test40b
CAACGCGAAGAACCTTACCTGGGTTTGACATCCTTTGACACCCCTGGAAACAGGGTTTTC
CCGACTTGTCGGGACAGAGTGACAGGTGCTGCATGGCTGTCG
>D8YAWCR01DP5NL|test40b
CAACGCGAAGAACCTTACCTGGGCTTGAACTGTATTGGTTGTAGGTATCAGAGATGATAC
TAAACCTTCGGGTACTGATATAGAGGTGGTGCATGG
>D8YAWCR01AGJC5|test40b
CAACGCGAAGAACCTTACCTGGGCTTAAATGTATGATGACCGCTTCTGAAAGGAGTTTCC
CTTCGGGGCATTATACAAGGTGTTGCATGGCTGTCG
>D8YAWCR01DEYWF|test40b
CAACGCGAAGAACCTTACCTGGGTTTGACATGTACGTAGTAGGAAGCCGAAAGGCGACCC
ACCCCTCGGGGAGCGTACACAGGTGCTGCATGGCTGTCG
>D8YAWCR01ETIWW|test40b
CAACGCGAAGAACCTTACCTGGGCTTGACATCCTGTGGATTCTATAGAGATATGGAAGTG
CCCTTTCGGGGGAACACGGAGACAGGTGGTGCATGGCTGTCG
>D8YAWCR01A7HRM|test40b
CAACGCGAAGAACCTTACCTGGGTTTGACATCCTTTGACACCCCTGGAAACAGGGTTTTC
CCGACTTGTCGGGACAGAGTGACAGGTGATGCATGGCTGTCG
>D8YAWCR01E67KN|test40b
CAACGCGAAGAACCTTACCAACTCTTGACATCCAGAGAAGAGGCTAGAGATAGCTTTGNT
GCCTTCGGGAACTCTGAGACAGGTGCTGCATGG
>D8YAWCR01BU6V0|test40b
CAACGCGAAGAAACCTTACCTGGACTTGACATGCACTTGAAAACTATAGAGATATAGTCC
CTCTTCGGAGCAAGTGTGCAGGTGTTGCATGGCTGT
>D8YAWCR01AWC01|test40b
CAACGCGAAGAACCTTACCTGGGCTTGAACTGTATTGGTTGTAGGTATCAGAGATGATAC
TAAACCTTCGGGTACTGATATAGAGGTG
>D8YAWCR01AJXGK|test40b
CAACGCGAAGAACCTTACCTGGGCTTGACATCCTGTGGATTCTATAGAGATATGGAAGTG
CCCTTTCGGGGGAACACGGAGACAGGTGCTGCATGGCTGTCG
>D8YAWCR01BLCCG|test40b
CAACGCGAAGAACCTTACCTGGGCTTGAACTGTATTGGTTGTAGGTATCAGAGATGATAC
TAAACCTTCGGGTACTGATATAGAGGTGTTGCATGG
>D8YAWCR01AKZY3|test40b
CAACGCGAAGAACCTTACCTGGGCTTGAACTGTATTGGTTGTAGGTATCAGAGATGATAC
TAAACCTTCGGGTACTGATATAGAGGTGTTGCATGG
>D8YAWCR01A9NMP|test40b
CAACGCGAAGAACCTTACCTGGGCTTGAACTGTATTGGTTGTAGGTATCAGAGATGATAC
TAAACCTTCGGGTACTGATATAGAGGTGTTGCATGG
>D8YAWCR01AHL8R|test40b
CAACGCGAAGAACCTTACCTGGGCTCAAATGCAGAGTGACAGTCCCTGAAAGGGGATTTT
CTTCGGACAGTCTGCAAGGTGGTGCATGGCTGTCG
>D8YAWCR01AG043|test40b
CAACGCGAAGAACCTTACCTGGGTTTGACATGTACGTAGTAGGAAGCCGAAAGGCGACCC
ACCCCTCGGGGAGCGTACACAGGTGATGCATGGCTGTCG
>D8YAWCR01BFZ1X|test40b
CAACGCGAAGAACCTTACCAACTCTTGACATCCAGAGAAGAGGCTAGAGATAGCTTTGTG
CCTTCGGGAACTCTGAGACAGGTGGTGCATGGCTGT
>D8YAWCR01BGYXA|test40b
CAACGCGAAGAACCTTACCTGGGCTTGAACTGTATGTTGCGCGGTGAACAGGNTTCA
>D8YAWCR01BU5AP|test40b
CAACGCGAAGAACCTTACCTGGGCTTAAATGTAGATTGTATAACTTAGAAATAGGTTTTC
CCTTCGGGGCTATTTACAAGGTGCTGCATGGCTGTCG
>D8YAWCR01C9EJF|test40b
CAACGCGAAGAACCTTACCTAGCCTTGACATACCAAAAAGATTTCAGAGATGAGATTGTG
CCTGCTTGCAGGAATTTGGATACAGGTGGTGCATGG
>D8YAWCR01AOA0V|test40b
CAACGCGAAGAACCTTACCTGGGCTTGAACTGTATTGGTTGTAGGTATCAGAGATGATAC
TAAACCTTCGGGTACTGATATAGAGGTGTTGCATGG
>D8YAWCR01ATNLZ|test40b
CAACGCGAAGAACTTACCTGGACTTGACATGCACTTGAAAACTATAGAGATATAGTCCCT
CTTCGGAGCAAGTGTGCAGGTGGTGCATGGCTGT
>D8YAWCR01CI148|test40b
CAACGCGAAGAACCTTACCTGGACTTGACATGCACTTGAAAACTATAGAGATATAGTCCC
TCTTCGGAGCAAGTGTGCAGGTGCTGCATGG
>D8YAWCR01AF6SO|test40b
CAACGCGAAGAACCTTACCAACTCTTGACATCCAGAGAAGAGGCTAGAGATAGCTTTGTG
CCTTCGGGAACTCTGAGACAGGTGTTGCATGGCTGT
>D8YAWCR01AZ9N2|test40b
CAACGCGAAGAACCTTACCTGGGTTTGACATCCTTTGANACCCCTGGAAACAGGGTTTTC
CCGACTTNTCGGGACAGAGTGACAGGTGATGCATGGCTGTCG
>D8YAWCR01A8QM5|test40b
CAACGCGAAGAACCTTACCTGGGTTTGACATCCTGTGAACGTCTAAGAGATTAGACAGTG
CCTTCGGGAGCACAGAGACAGGTGATGCATGG
>D8YAWCR01BVT12|test40b
CAACGCGAAGAACCTTACCTGGGTTTGACATCCTTTGACACCCCTGGAAACAGGGTTTTC
CCGACTTGTCGGGACAGAGTGACAGGTGGTGCATGGCTGTCG
>D8YAWCR01A56PW|test40b
CAAGCGAAGAACCTTACCTGGGCTTAAATGTAGATTGTATAACTTAGAAATAGGTTTTCC
CTTCGGGGCTATTTACAAGGTG
>D8YAWCR01CY9PF|test40b
CAACGCGAAGAACCTTACCTGGGCTTGACATCCTGTGGATTCTATAGAGATATGGAAGTG
CCCTTTCGGGGGAACACGGAGACAGGTGT
>D8YAWCR01AU6ST|test40b
CAACGCGAAGAACCTTACCTGGGCTTGAACTGTATTGGTTGTAGGTATCAGAGATGATAC
TAAACCTTCGGGTACTGATATAGAGGTGTTGCATGG
>D8YAWCR01C6ANZ|test40b
CAACGCGAAGAACCTTACCTGGGTTTGACATCCTGTGAATATTGCGTAATTGCAATAGTG
CCTTCGGGAGCACAGAGACAGGTGTTGCATGGCTGTCG
>D8YAWCR01EOIQ7|test40b
CAACGCGAAGAACCTTACCTGGGCTTGAACTGTATTGGTTGTAGGTATCAGAGATGATAC
TAAACCTTCGGGTACTGATATAGAGGTGTTGCATGG
>D8YAWCR01DR4BG|test40b
CAACGCGAAGAACCTTACCTAGCCTTGACATACCAAAAAGATTTCAGAGATGAGATTGTG
CCTGCTTGCAGGAATTTGGATACAGGTGTTGCATGG
>D8YAWCR01ANISU|test40b
CAACGCGAAGAACCTTACCTGGGTTTGACATCCTGTGAACGTCTAAGAGATTAGACAGTG
CCTTCGGGAGCACAGAGACAGGTGTTGCATGG
>D8YAWCR01BBFGP|test40b
CAACGCGAAGAACCTTACCTGGGCTTGAACTGTATTGGTTGTAGGTATCAGAGATGATAC
TAAACCTTCGGGTACTGATATAGAGGTGTTGCATGG
>D8YAWCR01ALW2R|test40b
CAACGCGAAGAACCTTACCTAGCCTTGACATAGACAGAATTTAGTAGAGATATAAAAGTG
CCAGTTTACTGGAGCTGTTATACAGGTG
>D8YAWCR01DMP54|test40b
CAACGCGAAGAACCTTACCTGGGTTTGACATCCTGTGAATATTGCGTAATTGCAATAGTG
CCTTCGGGAGCACAGAGACAGGTGGTTGCATGGCTGTCG
>D8YAWCR01AY7Z6|test40b
CAACGCGAAGAACCTTACCTGGACTTGACATGCACTTGAAAACTATAGAGATATAGTCCC
TCTTCGGAGCAAGTGTGCAGGTGTTGCATGGCTGT
>D8YAWCR01ALAKM|test40b
CACGCGAAGAACCTTACCTAGCCTTGACATACTACAGAATTTGACAGAGATGTTGGAGTG
CCTTCGGGAGCTGTAATACAGGTGATGCATGG
>D8YAWCR01CO7BK|test40b
CAACGCGAAGAACCTTACCTGGGTTTGACATCCTTTGACACCCCTGGAAACAGGGTTTTC
CCGACTTGTCGGGACAGAGTGACAGGTGT
>D8YAWCR01AK5TY|test40b
CAACGCGAAGAACCTTACCAGGGTTTGACATGCTGGAAGTAGAAACCCGAAAGGGTGCCC
ATCCGTATCCAGTCGGAAGCCAGCACAGGTGTTGCATGGCTGTCG
>D8YAWCR01BB7RC|test40b
CAACGCGAAGAACCTTACCTAGCCTTGACATAGACAGAATTTAGTAGAGATATAAAAGTG
CCAGTTTACTGGAGCTGTTATACAGGTGTTG
>D8YAWCR01EZNG3|test40b
CAACGCGAAGAACCTTACCTGGGCTTAAATGTATGATGACCGCTTCTGAAAAGGAGTTTC
CCTTCGGGGCATTATACAAGGTGTTGCATGGCTGTCG
>D8YAWCR01AIDF8|test40b
CAACGCGAAGAACCTTACCTGGGTTTGACATCCTGTGAACGTCTAAGAGATTAGACAGTG
CCTTCGGGAGCACAGAGACGGNGGTTGT
>D8YAWCR01ES9OB|test40b
CAACGCGAAGAACCTTACCTGGGCTTGAACTGTATTGGTTGTAGGTATCAGAGATGATAC
TAAACCTTCGGGTACTGATATAGAGGTGATGCATGG
>D8YAWCR01BSTTH|test40b
CAACGCGAAGAACCTTACCNGGGTTTGACATCCTTTGANACCCCTGGAAACAGGGTTTTC
CCGACTTNTCGGGACAGAGTGACAGGNGTTGCATGGCTGTCG
>D8YAWCR01E7P8B|test40b
CAACGCGAAGAACCTTACCTAGCCTTGACATTGATTGAATACACCAGAGATGGAGTAGTG
CCTTTCGGGAACAATGAAAACNGGTGTTGCATGGCTGTCG
>D8YAWCR01AL0L6|test40b
CAACGCGAAGAACCTTACCTGGGCTTGAACTTGTATCGTTGCGCGGTTGAACAGG
>D8YAWCR01BIF4M|test40b
CAACGCGAAGAACCTTACCTGGGTTTGACATGTACGTAGTAGGAAGCCGAAAGGCGACCC
ACCCCTCGGGGAGCGTACACAGGTGATGCATGGCTGTCG
>D8YAWCR01AG7BB|test40b
CAACGCGAAGAACCTTACCTGGGTTTGACATGTACGTAGTAGGAAGCCGAAAGGCGACCC
ACCCCTCGGGGAGCGTACACAGGTGTTGCATGGCTGTCG
>D8YAWCR01AE484|test40b
CAACGCGAAGAACCTTACCTGGACTTGACATGCACTTGAAAACTATAGAGATATAGTCCC
TCTTCGGAGCAAGTGTGCAGGTGCTGCATGG
>D8YAWCR01EBE13|test40b
CAACGCGAAGAACCTTACCCAGCCTTGACATTGATGGAATTTTTTGGAAACAAAGAAGTG
CCTTCGGGAGCCTGAAAACAGGTGTTGCATGGCTGTCG
>D8YAWCR01BO7E1|test40b
CAACGCGAAGAACCTTACCAACTCTTGACATCCAGAGAAGAGGCTAGAGATAGCTTTGTG
CCTTCGGGAACTCTGAGACAGGTGATGCATGGCTGT
>D8YAWCR01E1J3O|test40b
CAACGCGAAGAACCTTACCTGGGCTTGACATCCTGTGGANTTCTATAGAGATATGGAAGT
GCCCTTTCGGGGAACACGGANNGACAGGTGATGCATGGCTGT
>D8YAWCR01DRUM3|test40b
CAACGCGAAGAACCTTACCTAGCCTTGACATACCAAAAAGATTTCAGAGATGAGATTGTG
CCTGCTTGCAGGAATTTGGATACAGGTGCTGCATGGCTGT
>D8YAWCR01A64FL|test40b
CAACGCGAAGAACCTTACCTGGGCTTGACATGTACATGCCGGCCGTGGAAACACGGCTTT
CCAGCTTGCTGGACGTGTACACAGGTGTTGCATGGCTGT
>D8YAWCR01AIPSF|test40b
CAACCGAAGAACCTTACCTGGGTTTGACATGTACGTAGTAGGAAGCCGAAAGGCGACCCA
CCCCTCGGGGAGCGTACACAGGTGATGCANNNNG
>D8YAWCR01CJFO2|test40b
CAACGCGAAGAACCTTACCTGGACTTGACATGCACTTGAAAACTATAGAGATATAGTCCC
TCTTCGGAGCAAGTGTGCAGGTG
>D8YAWCR01AR8BL|test40b
CAACGCGAAGAACCTTACCTGGACTTGACATGCACTTGAAAACTATAGAGATATAGTCCC
TCTTCGGAGCAAGTGTGCAGGTG
>D8YAWCR01ARXM0|test40b
CAACGCGAAGAACCTTACCTGGGCTTGAACTGTATTGGTTGTAGGTATCAGAGATGATAC
TAAACCTTCGGGTACTGATATAGAGGTGT
>D8YAWCR01DE9F1|test40b
CAACGCGAAGAACCTTACCTGGGCTTAAATGCAGAATGACAGGTCCTGAAAGGGATTTTT
CTTCGGACATTTTGCAAGGTGATGCATGGCTGTCG
>D8YAWCR01EOOLM|test40b
CAACGCGAAGAACCTTACCTGGGCTTAAATGTAGGACGACCGTCCGGGAAACCGGATTTC
TCTTCGGAGCGACTTACAAGGTGTTGCATGGCTGTCG
>D8YAWCR01AE58H|test40b
CAACGCGAAGAACCTTACCTGGGCTTGACATCCTGTGGGATTCTATAGAGATATGGAAGT
GCCCTTTCGGGGGAACACGGAGACAGGTGTTGCATGGCTGTCG
>D8YAWCR01CK6FF|test40b
CAACGCGAAGAACCTTACCAACTCTTGACATCCAGAGAAGAGGCTAGAGATAGCTTTGTG
CCTTCGGGAACTCTGAGACAGGTGCTGCATGG
>D8YAWCR01AHVV2|test40b
CAACGCGAAGAACCTTACCTAGCCTTGACATAGACAGAATTTAGTAGAGATATAAAAGTG
CCAGTTTACTGGAGCTGTTATACAGGTGTTG
>D8YAWCR01A0M6N|test40b
CAACGCGAAGAACCTTACCTGGGCTTGACATGTACATGCCGGCCGTGGAAACACGGCTTT
CCAGCTTGCTGGACGTGTACACAGGTGGTGCATGGCTGT
>D8YAWCR01BWN3Y|test40b
CAACGCGAAGAACCTTACCTGGGCTTGAACTGTATTGGTTGTAGGTATCAGAGATGATAC
TAAACCTTCGGGTACTGATATAGAGGTGATGCATGG
>D8YAWCR01AL15S|test40b
CAACGCGAAGAACCTTACCTGGACTTGACATGCACTTGAAAACTATAGAGATATAGTCCC
TCTTCGGAGCAAGTGTGCAGGTGTTGCATGGCTGT
>D8YAWCR01D499Q|test40b
CAACGCGAAGAACCTTACCTAGCCTTGACATACCAAAAAGATTTCAGAGATGAGATTGTG
CCTGCTTGCAGGAATTTGGATACAGGTGCTGCATGGCTGT
>D8YAWCR01CUMOZ|test40b
CAACGCGAAGAACCTTACCTGGACTTGACATGCACTTGAAAACTATAGAGATATAGTCCC
TCTTCGGAGCAAGTGTGCAGGTGCTGCATGG
>D8YAWCR01AKAT3|test40b
CAACGCGAAGAACCTTACCTGGGCTTAAATGTATGATGACCGCTTCTGAAAAGGAGTTTC
CCTTCGGGGCATTATACAAGGTGCTGCATGGCTGTCG
>D8YAWCR01D1YOG|test40b
CAACGCGAAGAACCTTACCTGGGCTTAAATGTAGGACGACCGTCCGGGAAACCGGATTTC
TCTTCGGAGCGACTTACAAGGTGCTGCATGGCTGTCG
>D8YAWCR01ALG5J|test40b
CAACGCGAAGAACCTTACCTGGGCTTGACATCCTGTGGATTCTATAGAGATATGGAAGTG
CCCTTTCGGGGGAACACGGAGACAGGTGTTGCATGGCTGTCG
>D8YAWCR01AOHYM|test40b
CAACGCGAAGAACCTTACCTGGACTTGACATGCACTTGAAAACTATAGAGATATAGTCCC
TCTTCGGAGCAAGTGTGCAGGTGTGCATGGCTGT
>D8YAWCR01DCS27|test40b
CAACGCGAAGAACCTTACCAACTCTTGACATCCAGAGAAGAGGCTAGAGATAGCTTTGTG
CCTTCGGGAACTCAGAGACAGGTGTTGCATGGCTGT
>D8YAWCR01ANTXQ|test40b
CAACGCGAAGAACCTTACCTGGGCTTGACATCCTGTGGATTCTATAGAGATATGGAAGTG
CCCTTTCGGGGGAACACGGAGACAGGTGCTGCATGGCTGTCG
>D8YAWCR01BHKKW|test40b
CAACGCGAAGAACCTTACCTGGGCTTGAACTGTATTGGTTGTAGGTATCAGAGATGATAC
TAAACCTTCGGGTACTGATATAGAGGTGCTGCATGG
>D8YAWCR01AGFOF|test40b
CAACGCGAAGAACCTTACCTGGGCTTGACATGTACATGCCGGCCGTGGAAACACGGCTTT
CCAGCTTGCTGGACGTGTACACAGGTGATGCATGGCTGT
>D8YAWCR01A02C3|test40b
CAACGCGAAGAACCTTACCTGGGCTTAAATGTAGATTGTATAACTTAGAAATAGGTTTTC
CCTTCGGGGCTATTTACAAGGTGGTGCATGGCTGTCG
>D8YAWCR01AFO48|test40b
CAACGCGAAGAACCTTACCTGGGCTTAAATGTATGATGACCGCTTCTGAAAAGGAGTTTC
CCTTCGGGGCATTATACAAGGTGCTGCATGGCTGTCG
>D8YAWCR01ER6M9|test40b
CAACGCGAAGAACCTTACCTGGGTTTGACATGTACGTAGTAGGAAGCCGAAAGGCGACCC
ACCCCTCGGGGAGCGTACACAGGTGTTGCATGGCTGTCG
>D8YAWCR01A9CW1|test40b
CAACGCGAAGAACCTTACCTAGCCTTGACATACCAAAAAAGATTTCAGAGATGAGATTGT
GCCTGCTTGCAGGAATTTGGATACAGGTGATGCATGG
>D8YAWCR01BORQ9|test40b
CAACGCGAAGAACCTTACCTGGACTTGACATGCACTTGAAAACTATAGAGATATAGTCCC
TCTTCGGAGCAAGTGTGCAGGTGATGCATGGCTGT
>D8YAWCR01AU7DB|test40b
CAACGCGAAGAACCTTACCTGGGCTTGAACTGTATTGGTTGTAGGTATCAGAGATGATAC
TAAACCTTCGGGTACTGATATAGAGGTGCTGCATGG
>D8YAWCR01BKICC|test40b
CAACGCGAAGAACCTTACCAACTCTTGACATCCAGAGAAGAGGCTAGAGATAGCTTTGTG
CCTTCGGGAACTCTGAGACAGGTGATGCATGGCTGT
>D8YAWCR01AEBTF|test40b
CAACGCGAAGAACCTTACCTGGACTTGACATGCACTTGAAAACTATAGAGATATAGTCCC
TCTTCGGAGCAAGTGTGCAGGTGCTGCATGG
>D8YAWCR01AFN5C|test40b
CAACGCGAAGAACCTTACCTGGGCTTGAACTGTATTGGTTGTAGGTATCAGAGATGATAC
TAAACCTTCGGGTACTGATATAGAGGTGTTGCATGG
>D8YAWCR01B0TYR|test40b
CAACGCGAAGAACCTTACCGGGGCTTGACATTCCCCTGAAGTCCCCGAGAAATCGGGGAT
CTCCCTTCGGGGACAGGGGAACAGGTGGTGCATGGCTGTCG
>D8YAWCR01ALW47|test40b
CAACGCGAAGAACCTTACCTGGGCTTGACATCCTGTGGATTCTATAGAGATATGGAAGTG
CCCTTTCGGGGGAACACGGAGACAGGTGGTGCATGGCTGTCG
>D8YAWCR01DFS0A|test40b
CAACGCGAAGAACCTTACCTGGACTTGACATGCACTTGAAAACTATAGAGATATAGTCCC
TCTTCGGAGCAAGTGTGCAGGTGT
>D8YAWCR01AJSV0|test40b
AACGCGAAGAACCTTACCTGGGCTTAAATGTAGGACGACCGTCCGGGAAACCGGATTTCT
CTTCGGAGCGACTTACAAGGTGCTGCATGGCTGTCG
>D8YAWCR01AMCXX|test40b
CAACGCGAAGAACCTTACCTAGCCTTGACATATTTAAGAATCCGATAGAGATATTGGAGT
GCCTTCGGGAGCTTTCTTACAGGTGATGCATGGCTGTCG
>D8YAWCR01AJ1K2|test40b
CAACGCGAAGAACCTTACCTGGGTTTGACATCCTGTGAACGTCTAAGAGATTAGACAGTG
CCTTCGGGAGCACAGAGACAGGTGTTGCATGG
>D8YAWCR01EXT34|test40b
CAACGCGAAGAACCTTACCTGGACTTGACATGCACTTGAAAACTATAGAGATATAGTCCC
TCTTCGGAGCAAGTGTGCAGGTGATGCATGGCTGT
>D8YAWCR01BGKBM|test40b
CAACGCGAAGAACCTTACCTAGCCTTGACATATTTAAGAATCCGATAGAGATATTGGAGT
GCCTTCGGGAGCTTTCTTACAGGTGTTGCATGGCTGTCG
>D8YAWCR01AYRFV|test40b
CAACGCGAAGAACCTTACCTGGGCTTGAACTGTATTGGTTGTAGGTATCAGAGATGATAC
TAAACCTTCGGGTACTGATATAGAGGTGCTGCATGG
>D8YAWCR01A5BLP|test40b
CAACGCGAAGAACCTTACCTGGGCTTGAACTGTATTGGTTGTAGGTATCAGAGATGATAC
TAAACCTTCGGGTACTGATATAGAGGTGTTGCATGG
>D8YAWCR01E51X4|test40b
CAACGCGAAGAACCTTACCTGGGTTTGACATCCTTTGACACCCCTGGAAACAGGGTTTTC
CCGACTTNTCGGGACAGAGTGA
>D8YAWCR01E3RQY|test40b
CAACGCGAAGAACCTTACCTGGTTGCCTTCNTACAAATGTTCNAATGNAANATGTGCCCT
TGG
>D8YAWCR01AD0IW|test40b
CAACGCGAAGAACCTTACCTGGGTTTGACATCCTGTGAATATTGCGTAATTGCAATAGTG
CCTTCGGGAGCACAGAGACAGGTGTTGCATGGCTGTCG
>D8YAWCR01E2K3O|test40b
CAACGCGAAGAACCTTACCTGGACTTGACATGCACTTGAAAACTATAGAGATATAGTCCC
TCTTCGGAGCAAGTGTGCAGGTGGTGCATGGCTGT
>D8YAWCR01AIX19|test40b
CAACGCGAAGAACCTTACCTGGACTTGACATGCACTTGAAAACTATAGAGATATAGTCCC
TCTTCGGAGCAAGTGTGCAGGTGGTGCATGGCTGT
>D8YAWCR01AF079|test40b
CAACGCGAAGAACCTTACCTAGCCTTGACATAGACAGAATTTAGTAGAGATATAAAAGTG
CCAGTTTACTGGAGCTGTTATACAGGTG
>D8YAWCR01E53JM|test40b
CAACGCGAAGAACCTTACCTGGGTCTTGAACCGCAAGTGAAATCCCCTGAAAAGGGGCTT
TCCATTCGGGACATCCTCGTGAGAGGTGTTGCATGGCTTGTCG
>D8YAWCR01AU0DZ|test40b
CAACGCGAAGAACCTTACCTGGGCTTGAACTGTATTGGTTGTAGGTATCAGAGATGATAC
TAAACCTTCGGGTACTGATATAGAGGTGCTGCATGG
>D8YAWCR01BIN0C|test40b
CAACGCGAAGAACCTTACCTAGCCTTGACATAGACAGAATTTAGTAGAGATATAAAAGTG
CCAGTTTACTGGAGCTGTTATACAGGTG
>D8YAWCR01BL17H|test40b
CAACGCGAAGAACCTTACCTGGGCTTGACATGTACATGCCGGCCGTGGAAACACGGCTTT
CCAGCTTGCTGGACGTGTACACAGGTGGTGCATGGCTGT
>D8YAWCR01AHRF1|test40b
CAACGCGAAGAACCTTACCTGGACTTGACATGCACTTGAAAACTATAGAGATATAGTCCC
TCTTCGGAGCAAGTGTGCAGGTGCTGCATGG
>D8YAWCR01BR4F7|test40b
CAACGCGAAGAACCTTACCTGGGTTTGACATCCTTTGANACCCCTGGAAACAGGGTTTTC
CCGACTTNTCGGGACAGAGTGACAGGNGTTGCATGGCTGTCG
>D8YAWCR01BKH2D|test40b
CAACGCGAAGAACCTTACCTGGGCTTGAACTGTATTGGTTGTAGGTATCAGAGATGATAC
TAAACCTTCGGGTACTGATATAGAGGTGCTGCATGG
>D8YAWCR01E607X|test40b
CAACGCGAAGAATCTTACCTGGGTTTGACATGTACGTAGTAGGAAGCCGAAAGGCGACCC
ACCCCTCNNGGGAGCGTACACAGGTGATGCATGG
>D8YAWCR01CRA8S|test40b
CAACGCGAAGAACCTTACCAACTCTTGACATCCAGAGAAGAGGCTAGAGATAGCTTTGTG
CCTTCGGGAACTCTGAGACAGGTGTTGCATGGCTGT
>D8YAWCR01DKWMB|test40b
CAACGCGAAGAACCTTACCTGGACTTGACATGCACTTGAAAACTATAGAGATATAGTCCC
TCTTCGGAGCAAGTGTGCAGGTGT
>D8YAWCR01AY32G|test40b
CAACGCGAAGAACCTTACCTAGCCTTGATATCCTTGGAATCTCTCAGAGATGAGAGAGTG
CTAGTTTACTAGAGCCAAGTGACAGGTGTTG
>D8YAWCR01EY2CK|test40b
CAACGCGAAGAACCTTACCTGGGCTTGACATCCTGTGGATTCTATAGAGATATGGAAGTG
CCCTTTCGGGGGAACACGGAGACAGGTGCTGCATGGCTGTCG
>D8YAWCR01BNZGN|test40b
CAACGCGAAGAACCTTACCTGGGCTTGAACTGTATGTTGCGCGGTGAACAGGNTTCANCT
TAACCTTGGG
>D8YAWCR01AI4WF|test40b
CAACGCGAAGAACCTTACCTGGGCTTGACATCCTGTGGATTCTATAGAGATATGGAAGTG
CCCTTTCGGGGGAACACGGAGACAGGTGTTGCATGGCTGTCG
>D8YAWCR01AR3LC|test40b
CAACGCGAAGAACCTTACCTGGACTTGACATGCACTTGAAAACTATAGAGATATAGTCCC
TCTTCGGAGCAAGTGTGCAGGTGTTGCATGGCTGT
>D8YAWCR01AQAC7|test40b
CAACGCGAAGAACCTTACCTGGGCTTGAACCGCAGATGAAATCCCCTGAAAAGGGGCTTT
CCTTCGGGACATCTGTAGAGGTGATGCATGGCTGTCG
>D8YAWCR01E5VIZ|test40b
CAACGCGAAGAACCTTACCTGGGCTTAAATGTAGGACGACCGTCCGGGAAACCGGATTTC
TCTTCGGAGCGACTTACAAGGTGTTGCATGGC
>D8YAWCR01AH0YX|test40b
CAACGCGAAGAACCTTACCTGGGTTTGACATCCTGTGAACGTCTAAGAGATTAGACAGTG
CCTTCGGGAGCACAGAGACAGGTGTTGCATGG
>D8YAWCR01C6K0B|test40b
CAACGCGAAGAACCTTACCTGGGCTTAAATGTAGATTGTATAACTTAGAAATAGGTTTTC
CCTTCGGGGCTATTTACAAGGTGTTGCATGGCTGTCG
>D8YAWCR01C7ZT9|test40b
CAACGCGAAGAACCTTACCTGGGTTTGACATCCTGTGAATATTGCGTAATTGCAATAGTG
CCTTCGGGAGCACAGAGACAGGTGTTGCATGGCTGTCG
>D8YAWCR01A934W|test40b
CAACGCGAAGAACCTTACCTGGGTTTGACATCCTGTGAATATTGCGTAATTGCAATAGTG
CCTTCGGGAGCACAGAGACAGGTGTTGCATGGCTGTCG
>D8YAWCR01DSY6T|test40b
CAACGCGAAGAACCTTACCTGGGCTTAAATGTAGGACGACCGTCCGGGAAACCGGATTTC
TCTTCGGAGCGACTTACAAGGNGTTGCATGGCTGTCG
>D8YAWCR01BDDE4|test40b
CAACGGAACCTTACCTAGCCTTGACATTGATTGAATACACCAGAGATGGAGTAGTGCCTT
TCGGGGAACATGAAAACAGGTGTTGCATGGCTGTCG
>D8YAWCR01EWKH5|test40b
CAACGGAAGAACCTTACCAACTCTTGACATCCAGAGAAGAGGCTAGAGATAGCTTTGTGC
CTTCGGGAACTCTGAGACAGGTGGTGCATGG
>D8YAWCR01AMB34|test40b
CAACGCGAAGAACCTTACCTGGGCTTGAACTGTATTGGTTGTAGGTATCAGAGATGATAC
TAAACCTTCGGGTACTGATATAGAGGTGCTGCATGG
>D8YAWCR01BQM81|test40b
CAACGCGAAGAACCTTACCTGGGTTTGACATCCTGTGAACGTCTAAGAGATTAGACAGTG
CCTTCGGGAGCACAGAGACAGGTGTTGCATGG
>D8YAWCR01AG6LI|test40b
CAACGCGAAGAACCTTACCTGGGCTTGACATCCTGTGGATTCTATAGAGATATGGAAGTG
CCCTTTCGGGGGAACACGGAGACAGGTGATGCATGGCTGTCG
>D8YAWCR01ALPN5|test40b
CAACGCGAAGAACCTTACCTAGCCTTGACATACCAAAAAGATTTCAGAGATGAGATTGTG
CCTGCTTGCAGGAATTTGGATACAGGTGTTGCATGG
>D8YAWCR01AHJCH|test40b
CAACGCGAAGAACCTTACCTGGACTTGACATGCACTTGAAAACTATAGAGATATAGTCCC
TCTTCGGAGCAAGTGTGCAGGTG
>D8YAWCR01AN61K|test40b
CAACGCGAAGAACCTTACCTGGGCTTGAACTGTATTGGTTGTAGGTATCAGAGATGATAC
TAAACCTTCGGGTACTGATATAGAGGTGATGCATGG
>D8YAWCR01AXGZN|test40b
CAACGCGAAGAACCTTACCTGGGTTTGACATGTACGTAGTAGGAAGCCGAAAGGCGACCC
ACCCCTCGGGGAGCGTACACAGGTGATGCATGGCTGTCG
>D8YAWCR01AHGV0|test40b
CAACGCGAAGAACCTTACCTGGGTTTGACATGTACGTAGTAGGAAGCCGAAAGGCGACCC
ACCCCTCGGGGAGCGTACACAGGTGCTGCATGGCTGTCG
>D8YAWCR01AYOZ9|test40b
CAACGCGAAGAACCTTACCTGGGTTTGACATCCTTTGANACCCCTGGAAACAGGGTTTTC
CCGACTTNTCGGGACAGAGTGACAGGNGTTGCATGGCTGTCG
>D8YAWCR01CWW1K|test40b
CAACGCGAAGAACCTTACCTGGGCTTGAACTGTATTGGTTGTAGGTATCAGAGATGATAC
TAAACCTTCGGGTACTGATATAGAGGTGG
>D8YAWCR01CG45J|test40b
CAACGCGAAGAACCTTACCTGGGCTTAAATGTAGATTGTATAACTTAGAAATAGGTTTTC
CCTTCGGGGCTATTTACAAGGTGTTGCATGGCGTGTTCGG
>D8YAWCR01ARLEV|test40b
CAACGCGAAGAACCTTACCTAGCCTTGACATACCAAAAAGATTTCAGAGATGAGATTGTG
CCTGCTTGCAGGAATTTGGATACAGGTGCTGCATGGCTGT
>D8YAWCR01DN9N0|test40b
CAACGCGAAGAACCTTACCTGGGCTTGAACTGTATTGGTTGTAGGTATCNAGATGATACT
AAACCATTCCGGGTTGACTGATATAGAGGTGTTGCATGG
>D8YAWCR01D05IL|test40b
CAACGCGAAGAACCTTACCTGGGTTTGACATGTACGTAGTAGGAAGCCGAAAGGCGACCC
ACCCCTCGGGGAGCGTACACAGGTGTTGCATGGCTGTCG
>D8YAWCR01AHAR2|test40b
CAACGCGAAGAACCTTACCTGGGCTTGAACTGTATTGGTTGTAGGTATCAGAGATGATAC
TAAACCTTCGGGTACTGATATAGAGGTGATGCATGG
>D8YAWCR01E6CMQ|test40b
CAACGCGAAGAACCTTACCTGGACTTGACATGCACTTGAAAACTATAGAGATATAGTCCC
TCTTCGGANGCAAGTGTGCAGGTGTTGCATGG
>D8YAWCR01CG8A5|test40b
CAACGCGAAGAACCTTACCTGGGTTTGACATCCTTTGACACCCCTGGAAACAGGGTTTTC
CCGACTTGTCGGGACAGAGTGACAGGTGTTGCATGGCTGTCG
>D8YAWCR01BJOE3|test40b
CAACGCGAAGAACCTTACCTGGGCTTGACATGTACATGCCGGCCGTGGAAACACGGCTTT
CCAGCTTGCTGGACGTGTACACAGGTGTTGCATGGCTGT
>D8YAWCR01E3EZP|test40b
CAACGCGAAGAACCTTACCAACTCTTGACATCCAGAGAAGAGGCTAGAGATAGCTTTGTG
CCTTCGGGAACTCTGAGACAGGTGGTGCATGGCTGT
>D8YAWCR01AMB2K|test40b
CAACGCGAAGAACCTTACCTGGACTTGACATGCACTTGAAAACTATAGAGATATAGTCCC
TCTTCGGAGCAAGTGTGCAGGTGTTGCATGGCTGT
>D8YAWCR01C2GWD|test40b
CAAACGCGAAGAACCTTACCTGGGCTTAAATGTAGGACGACCGTCCGGGAAACCGGATTT
CTCTTCGGAGCGACTTACAAGGTGCTGCATGGCTGTCG
>D8YAWCR01AF3SV|test40b
CAACGCGAAGAACCTTACCTGGGTTTGACATCCTTTGACACCCCTGGAAACAGGGTTTTC
CCGACTTGTCGGGACAGAGTGACAGGTGTTGCATGGCTGTCC
>D8YAWCR01AXAHT|test40b
CAACGCGAAGAACCTTACCTGGACTTGACATGCACTTGAAAACTATAGAGATATAGTCCC
TCTTCGGAGCAAGTGTGCAGGTGT
>D8YAWCR01AJTT8|test40b
CAACGCGAAAAACCTTACCTGGGCTTGAACTGTATTGGTTGTAGGTATCAGAGATGATAC
TAAACCTTCGGGTACTGATATAGAGGTGTTGCTGGCTGT
>D8YAWCR01AHQO9|test40b
CAACGCGAAGAACCTTACCTGGGTTTGACATGTACGTAGTAGGAAGCCGAAAGGCGACCC
ACCCCTCGGGGAGCGTACACAGGTGGTGCATGGCTGTCG
>D8YAWCR01BWD3P|test40b
CAACGCGAAGAACCTTACCTGGGCTTGAACTGTATTGGTTGTAGGTATCAGAGATGATAC
TAAACCTTCGGGTACTGATATAGAGGTGTTGCATGG
>D8YAWCR01EZTG7|test40b
CAACGCGAAGAACCTTACCTGGGCTTGAACTGTATTGGTTGTAGGTATCAGAGATGATAC
TAAACCTTCGGGTACTGATATAGAGGTGCTGCATGG
>D8YAWCR01CMAY6|test40b
CAACGCGAAGAACCTTACCTGGGCTTGACATGTACATGCCGGCCGTGGAAACACGGCTTT
CCAGCTTGCTGGACGTGTACACAGGTGTTGCATGGCTGT
>D8YAWCR01AITTC|test40b
CAACGCGAAGAACCTTACCTGGGCTTAAATGTAGGACGACCGTCCGGGAAACCGGATTTC
TCTTCGGAGCGACTTACAAGGTGTTGCATGGCTGTCG
>D8YAWCR01AGRJ9|test40b
CAACGCGAAGAACCTTACCTGGGCTTAAATGTAGGACGACCGTCCGGGAAACCGGATTTC
TCTTCGGAGCGACTTACAAGGTGGTGCATGGCTGTCG
>D8YAWCR01AM8QO|test40b
CAACGCGAAGAACCTTACCTGGGTTTGACATCCTTTGANACCCCTGGAAACAGGGTTTTC
CCGACTTNTCGGGACAGAGTGACAGGTGATGCATGGCTGTCG
>D8YAWCR01EKGQQ|test40b
CAACGCGAAGAACCTTACCTGGGTTTGACATCCTTTGANACCCCTGGAAACAGGGTTTTC
CCGACTTNTCGGGACAGAGTGACAGGTGCTGCATGGCTGTCG
>D8YAWCR01D1KRC|test40b
CAACGCGAAGAACCTTACCAACTCTTGACATCCAGAGAAGAGGCTAGAGATAGCTTTGTG
CCTTCGGGAACTCTGAGACAGGTGATGCATGGCTGT
>D8YAWCR01E5GBU|test40b
CAACGCGAAGAACCTTACCTGGGCTTGAACTGTATTGGTTGTAGGTATCAGAGATGATAC
NTAAACCTTCGGGTACTGATATAGAGGTGCTG
>D8YAWCR01DWWSE|test40b
CAACGCGAAGAACCTTACCTAGCCTTGACATATTTAAGAATCCGATAGAGATATTGGAGT
GCCTTCGGGAGCTTTCTTACAGGTGT
>D8YAWCR01E3OJB|test40b
CAACGCGAAGAACCTTACCTGGGTTTGACATCCTGTGAATATTGCGTAATTGCAATAGTG
CCTTCGGGAGCACAGAGACAGGTGATCATGGCTGTCG
>D8YAWCR01BJV8A|test40b
CAACGCGAAGAACCTTACCTGGGCTTGACATCCTGTGGATTCTATAGAGATATGGAAGTG
CCCTTTCGGGGGAACACGGAGACAGGTGATGCATGGCTGTCG
>D8YAWCR01AU9PU|test40b
CAACGCGAAGAACCTTACCTGGGCTTGAACTGTATTGGTTGTAGGTATCAGAGATGATAC
TAAACCTTCGGGTACTGATATAGAGGTGTTGCATGG
>D8YAWCR01AK760|test40b
CAACGCGAAGAACCTTACCTGGGCTTGACATCCTGTGGATTCTATAGAGATATGGAAGTG
CCCTTTCGGGGGAACACGGAGACAGGTGTTGCATGGCTGTCG
>D8YAWCR01A6YQ0|test40b
CAACGCGAAGAACCTTACCTGGGCTTGACATGTACATGCCGGCCGTGGAAACACGGCTTT
CCAGCTTGCTGGACGTGTACACAGGTGCTGCATGG
>D8YAWCR01AHZ12|test40b
CAACGCGAAGAACCTTACCTGGGCTTGACATGTACATGCCGGCCGTGGAAACACGGCTTT
CCAGCTTGCTGGACGTGTACACAGGTGT
>D8YAWCR01EST3A|test40b
CAACGCGAAGAACCTTACCTGGGTTTGACATCCTTTGANACCCCTGGAAACAGGGTTTTC
CCGACTTNTCGGGACAGAGTGACAGGTGCTGCATGGCTGTCG
>D8YAWCR01AMX8B|test40b
CAACGCGAAGAACCTTACCTGGGCTTGAACTGTATTGGTTGTAGGTATCAGAGATGATAC
TAAACCTTCGGGTACTGATATAGAGGTGTTGCATGG
>D8YAWCR01CHXV1|test40b
CAAGCGAAGAACCTTACCTAGCCTTGACATACCAAAAAGATTTCAGAGATGAGATTGTGC
CTGCTTGCAGGAATTTGGATACAGGTGCTGCATGGCTGT
>D8YAWCR01EBSKF|test40b
CAACGCGAAGAACCTTACCTGGGCTTAAATGTAGGACGACCTCCGGGAAACCGGATTTCT
CTTCGGAGCGACTTACAAGGNGTTGCATGGCTGTCG
>D8YAWCR01BH0G2|test40b
CAACGCGAAGAACCTTACCTGGGCTTGACATGTACATGCCGGCCGTGGAAACACGGCTTT
CCAGCTTGCTGGACGTGTACACAGGTGGTGCATGGCTGT
>D8YAWCR01C9V5C|test40b
CAACGCGAAGAACCTTACCTGGGTTTGACATCCTGTGAACGTTCATAAGAGATTAGACAG
TGCCCTTCGGGAGCACAGAGACAGGTG
>D8YAWCR01COSGZ|test40b
CAACGCGAAGAACCTTACCAGGTTTGATCAATCCCTTTCGAGAACCAATTGGAACGGNGG
ATTTTCCGACAATTGATGGAGCCTTTGGGTGGCCATTCGGGAAGATGCAAGGGCATGGTC
GATGGCATGGCCGG
>D8YAWCR01AW3N2|test40b
CAACGCGAAGAACCTTACCTGGGTTTGACATCCTGTGAATATTGCGTAATTGCAATAGTG
CCTTCGGGAGGCACAGAGACAGGTGGTGCATGGCTGTCG
>D8YAWCR01EJGNO|test40b
CAACGAACCTTACCTAGCCTTGATATCCTTGGAATCTTCTCAGAGATGAGAGAGTGCTAG
GTTTACTTAGAGCCAAGTGACAGGTGATGCATGG
>D8YAWCR01EOZ9E|test40b
CAACGCGAAGAACCTTACCTGGGCTTGACATCCTGTGGATTCTATAGAGATATGGAAGTG
CCCTTTCGGGGGAACACGGAGACAGGTGCTGCATGGCTGTCG
>D8YAWCR01EGCKC|test40b
CAACGCGAAGAACCTTACCAACTCTTGACATCCAGAGAAGAGGCTAGAGATAGCTTTGTG
CCTTCGGGAACTCTGAAACAGGTGCTGCATGGCTGT
>D8YAWCR01DF31X|test40b
CAACGCGAAGAACCTTACCAGGGCTTGACATCTCTGGAACCTGCTGGAAACAGTGGGGTG
CCCCTTTCTTATAACAATGCCATTTTTAATGGTCTGATTGATTGCAAATTTTTATTTGGC
A
>D8YAWCR01ALQXA|test40b
CAACGCGAAGAACCTTACCTGGGTTTGACATCCTGTGAATATTGCGTAATTGCAATAGTG
CCTTCGGGAGCACAGAGACAGGTGTTGCATGGCTGTCG
>D8YAWCR01AU8PK|test40b
CAACGCGAAGAACCTTACCTGGACTTGACATGCACTTGAAAACTATAGAGATATAGTCCC
TCTTCGGAGCAAGTGTGCAGGTGTTGCATGGCTGT
>D8YAWCR01AVMIU|test40b
CAACGCGAAGAACCTTACCTGGGCTTGAACTGTATTGGTTGTAGGTATCAGAGATGATAC
TAAACCTTCGGGTACTGATATAGAGGTGG
>D8YAWCR01D9RW8|test40b
CAACGCGAAGAACCTTACCTGGTTGCCTTCNTAATTAATGACCGTAATGNAATATGGNGC
TCCGGTGG
>D8YAWCR01BPRLF|test40b
CAACGCGAAGAACCTTACCTGGGCTTAAATGTAGGACGACCGTCCGGGAAACCGGATTTC
TCTTCGGAGCGACTTACAAGGTGTTGCATGGCTGTCG
>D8YAWCR01E6KZP|test40b
CAACGCGAAGAACCTTACCTGGGCTTAAATGTAGATTGTATAACTTAGAAATAGGTTTCC
CTTCGGGGCTT
>D8YAWCR01EPT6Z|test40b
CAACGCGAAGAACCTTACCTGGACTTGACATGCACTTGAAAACTATAGAGATATAGTCCC
TCTTCGGAGCAAGTGTGCAGGTGCTGCATGG
>D8YAWCR01AFYUD|test40b
CAACGCGAAGAACCTTACCTGGGTTTGACATCCTTTGANACCCCTGGAAACAGGGTTTTC
CCGACTTNTCGGGACAGAGTGACAGGTGCTGCATGGCTGTCG
>D8YAWCR01C9A77|test40b
CAACGCGAAGAACCTTACCGGGGCTTGACATTCCCCTGAAGTCCCCGAGAAATCGGGGAT
CTCCCTTCGGGGACAGGGGAACAGGTGGTGCATGGCTGTCG
>D8YAWCR01EZ6F0|test40b
CAACGCGAAGAACCTTACCCAGACTTGACATCCTGTGAACCCCTCAGAGACGTGGGGGTG
CCTTCGGGAGCACAGAGACAGGTGTTGCATGGCTGTCG
>D8YAWCR01A7TTF|test40b
CAACGCGAAGAACCTTACCTGGGCTTGACATGNACTTGAACCGCTGAANAGGNTTCAGCC
TT
>D8YAWCR01CSKAW|test40b
CAACGCGAAGAACCTTACCTGGGCTTAAATGTATGATGACCGCTTCTGAAAAGGAGTTTC
CCTTCGGGGCATTATACAAGGTGTTGCATGGCTGTCG
>D8YAWCR01AMZA6|test40b
CAACGCGAAGAACCTTACCTGGGCTTGACATGTACATGCCGGCCGTGGAAACACGGCTTT
CCAGCTTGCTGGACGTGTACACAGGTGTTGCATGGCTGT
>D8YAWCR01AM8H1|test40b
CAACGCGAAGAACCTTACCTGGACTTGACATGCACTTGAAAACTATAGAGATATAGTCCC
TCTTCGGAGCAAGTGTGCAGGTGTTGCATGGCTGT
>D8YAWCR01AL7U4|test40b
CAACGCGAAGAACCTTACCTGGGTTTGACATCCTGTGAATATTGCGTAATTGCAATAGTG
CCTTCGGGAGCACAGAGACAGGTGTTGCATGGCTGTCG
>D8YAWCR01ALW44|test40b
CAACGCGAAGAACCTTACCTAGCCTTGACATACTACAGAATTTGACAGAGATGTTGGAGT
GCCTTCGGGAGCTGTAATACAGGTGT
>D8YAWCR01AZ6Q4|test40b
CAACGCGAAGAACCTTACCTGGGTTTGACATCCTTTGANACCCCTGGAAACAGGGTTTTC
CCGACTTNTCGGGACAGAGTGACAGGTGATGCATGGCTGTCG
>D8YAWCR01CJLXC|test40b
CAACGCGAAGAACCTTACCTGGGTTTGACATCCTGTGAATATTGCGTAATTGCAATAGTG
CCTTCGGGAGCACAGAGACAGGTGATGCATGGCTGTCG
>D8YAWCR01AGFYQ|test40b
CAACGCGAAGAACCTTACCAACTCTTGACATCCAGAGAAGAGGCTAGAGATAGCTTTGTG
CCTTCGGGAACTCTGAGACAGGTGGTGCATGGCTGT
>D8YAWCR01AMFTB|test40b
CAACGCGAAGAACCTTACCTGGGCTTGAACTGTATTGGTTGTAGGTATCAGAGATGATAC
TAAACCTTCGGGTACTGATATAGAGGTGTTGCATGG
>D8YAWCR01BPNAY|test40b
CAACGCGAAGAACCTTACCTGGGCTTAAATGCAGAATGACAGGTCCTGAAAGGGATTTTT
CTTCGGACATTTTGCAAGGTGTTGCATGGCTGTCG
>D8YAWCR01AH1VJ|test40b
CAACGCGAAGAACCTTACCTGGGCTTAAATGTAGGACGACCGTCCGGGAAACCGGATTTC
TCTTCGGAGCGACTTACAAGGTGTTGCATGGCTGTCG
>D8YAWCR01AK4L2|test40b
CAACGCGAAGAACCTTACCTGGGTTTGACATCCTTTGANACCCCTGGAAACAGGGTTTTC
CCGACTTNTCGGGACAGAGTGACAGGNGTTGCATGGCTGTCG
>D8YAWCR01BJ0XY|test40b
CAACGCGAAGAACCTTACCTGGGCTTGAACTGTATTGGTTGTAGGTATCAGAGATGATAC
TAAACCTTCGGGTACTGATATAGAGGTGTTGCATGG
>D8YAWCR01BRRVG|test40b
CAACGCGAAGAACCTTACCTGGGCTTGAACTGTATTGGTTGTAGGTATCAGAGATGATAC
TAAACCTTCGGGTACTGATATAGAGGTGTTGCATGG
>D8YAWCR01E4NY9|test40b
CAACGCGAAGAACCTTACCTAGCCTTGACATACTACAGAATTTGACAGAGATGTTGGAGT
GCCTTCGGGAGCTGTAATACAGGTGATGCATGG
>D8YAWCR01CU97F|test40b
CAACGCGAAGAACCTTACCTGGACTTGACATGCACTTGAAAACTATAGAGATATAGTCCC
TCTTCGGAGCAAGTGTGCAGGTGTTGCATGGCTGT
>D8YAWCR01BHEQ1|test40b
CAACGCGAAGAACCTTACCAACTCTTGACATCCAGAGAAGAGGCTAGAGATAGCTTTGTG
CCTTCGGGAACTCTGAGACAGGTGGTGCATGGCTGT
>D8YAWCR01A4UC2|test40b
CAACGCGAAGAACCTTACCNGGGTTTGACATCCTTTGANACCCCTGGAAACAGGGTTTTC
CCGACTTNTCGGGACAGAGTGACAGGTGCTGCATGGCTGTCG
>D8YAWCR01AIUI3|test40b
CAACGCGAAGAACCTTACCTGGGCTTGAACTGTATTGGTTGTAGGTTATCAGAGATGATA
CTAAACCTTCGGGTACTGATATAGAGGTGTTGCATGG
>D8YAWCR01AUFDP|test40b
CAACGCGAAGAACCTTACCTGGGCTCAAATGCAGAGTGACAGTCCCTGAAAGGGGATTTT
CTTCGGACAGTCTGCAAGGTGTTGCATGGCTGTCG
>D8YAWCR01DDY9U|test40b
CAACGCGAAGAACCTTACCTGGGCTTGAACTGTATTGGTTGTAGGTATCAGAGATGATAC
TAAACCTTCGGGTACTGATATAGAGGTGCTGCATGG
>D8YAWCR01EGR23|test40b
CAACGCGAAGAACCTTACCTAGCCTTGACATACCAAAAAGATTTCAGAGATGAGATTGTG
CCTGCTTGCAGGAATTTGGATACAGGTGCTGCATGGCTGT
>D8YAWCR01EAWN4|test40b
CAACGCGAAGAACCTTACCAACTCTTGACATCCAGAGAAGAGGCTAGAGATAGCTTTGTG
CCTTCGGGAACTCTGAGACAGGTGGTGCATGGCTGT
>D8YAWCR01CBL64|test40b
CAACGCGAAGAACCTTACCTGGGTTTGACATCCTTTGACACCCCTGGAAACAGGGTTTTC
CCGACTTGTCGGGACAGAGTGACAGGTGT
>D8YAWCR01C41Z1|test40b
CAACGCGAAGAACCTTACCTGGGCTTGACATGTACATGCCGGCCGTGGAAACACGGCTTT
CCAGCTTGCTGGACGTGTACACAGGTGATGCATGGCTGT
>D8YAWCR01AEMJR|test40b
CAACGCGAAGAACCTTACCTGGGTTTGACATGTACGTAGTAGGAAGCCGAAAGGCGACCC
ACCCCTCGGGGAGCGTACACAGGTGTTGCATGGCTGTCG
>D8YAWCR01EXJZY|test40b
CAACGCGAAGAACCTTACCTAGCCTTGACATACCAAAAAGATTTCAGAGATGAGATTGTG
CCTGCTTGCAGGAATTTGGATACAGGTGGTGCATGG
>D8YAWCR01AIGUD|test40b
CAACGCGAAGAACCTTACCTGGGTTTGACATCCTTTGANACCCCTGGAAACAGGGTTTTC
CCGACTTNTCGGGACAGAGTGACAGGTGATGCATGGCTGTCG
>D8YAWCR01AGASL|test40b
CAACGCGAAGAACCTTACCTGGGTTTGACATCCTTTGANACCCCTGGAAACAGGGTTTTC
CCGACTTNTCGGGACAGAGTGACAGGNGTTGCATGGCTGTCG
>D8YAWCR01DWH3O|test40b
CAACGCGAAGAACCTTACCTGGGCTTGAACTGTATTGGTTGTAGGTATCAGAGATGATAC
TAAACCTTCGGGTACTGATATAGAGGTGCTGCATGG
>D8YAWCR01AQOVZ|test40b
CAACGCGAAGAACCTTACCTGGGCTTAAATGTATGATGACCGCTTCTGAAAAGGAGTTTC
CCTTCGGGGCATTATACAAGGTGTTGCATGGCTGTCG
>D8YAWCR01BFZ5A|test40b
CAACGCGAAGAACCTTACCTGGGCTTGACATGTACATGCCGGCCGTGGAAACACGGCTTT
CCAGCTTGCTGGACGTGTACACAGGTGTTGCATGGCTGT
>D8YAWCR01D1XX8|test40b
CAACGCGAAGAACCTTACCTGGGTTTGACATCCTGTGAATATTGCGTAATTGCAATAGTG
CCTTCGGGAGCACAGAGACAGGTGCTGCATGG
>D8YAWCR01AFJQ1|test40b
CAACGCGAAGAACCTTACCTGGGCTTAAATGCAGAATGACAGGTCCTGAAAGGGATTTTT
CTTCGGACATTTTGCAAGGTGTTGCATGGCTGTCG
>D8YAWCR01AS6LD|test40b
CAACGCGAAGAACCTTACCTGGGCTTGAACTGTATTGGTTGTAGGTATCAGAGATGATAC
TAAACCTTCGGGTACTGATATAGAGGTGATGCATGG
>D8YAWCR01AJMIE|test40b
CAACGCGAAGAACCTTACCTGGACTTGACATGCACTTGAAAACTATAGAGATATAGTCCC
TCTTCGGAGCAAGTGTGCAGGTGATGCATGGCTGT
>D8YAWCR01BJOCI|test40b
CAACGCGAAGAACCTTACCTGGGTTTGACATCCTTTGACACCCCTGGAAACAGGGTTTTC
CCGACTTGTCGGGACAGAGTGACAGGTGCTGCATGGCTGTCG
>D8YAWCR01D3JBR|test40b
CAACGCGAAGAACCTTACCTGGGCTTGAACTGTATTGGTTGTAGGTATCAGAGATGATAC
TAAACCTTCGGGTACTGATATAGAGGTGGTGCATGG
>D8YAWCR01ALEAS|test40b
CAACGCGAAGAACCTTACCTGGGTTTGACATCCTTTGANACCCCTGGAAACAGGGTTTTC
CCGACTTNTCGGGACAGAGTGACAGGTGCTGCATGGCTGTCG
>D8YAWCR01AM96G|test40b
CAACGCGAAGAACCTTACCTGGGTTTGACATCCTTTGACACCCCTGGAAACAGGGTTTTC
CCGACTTGTCGGGACAGAGTGACAGGTGG
>D8YAWCR01APHJV|test40b
CAACGCGAAGAACCTTACCTGGGCTTGAACTGTATTGGTTGTAGGTATCAGAGATGATAC
TAAACCTTCGGGTACTGATATAGAGGTGTTGCATGG
>D8YAWCR01BN825|test40b
CAACGCGAAGAACCTTACCTAGCCTTGACATACCAAAAAGATTTCAGAGATGAGATTGTG
CCTGCTTGCAGGAATTTGGATACAGGTGCTGCATGGCTGT
>D8YAWCR01AIGLU|test40b
CAACGCGAAGAACCTTACCAACTCTTGACATCCAGAGAAGAGGCTAGAGATAGCTTTGTG
CCTTCGGGAACTCTGAGACAGGTGCTGCATGG
>D8YAWCR01BP6QY|test40b
CAACGCGAAGAACCTTACCTGGGCTTGACATCCTGTGGATTCTATAGAGATATGGAAGTG
CCCTTTCGGGGGAACACGGAGACAGGTGATGCATGGCTGTCG
>D8YAWCR01AK9XZ|test40b
CAACGCGAAGAACCTTACCTGGGTTTGACATCCTTTGANACCCCTGGAAACAGGGTTTTC
CCGACTTNTCGGGACAGAGTGACAGGTGATGCATGGCTGTCG
>D8YAWCR01C9VAW|test40b
CAACGCGAAGAACCTTACCTGGGTTTGACATCCTGTGAATATTGCGTAATTGCAATAGTG
CCTTCGGGAGCACAGAGACAGGTGCTGCATGG
>D8YAWCR01ALXWU|test40b
CAACGCGAAGAACCTTACCTGGACTTGACATGCACTTGAAAACTATAGAGATATAGTCCC
TCTTCGGAGCAAGTGTGCAGGTGGTTGCATGGCTGT
>D8YAWCR01AMN6R|test40b
CAACGCGAAGAACCTTACCTGGGTTTGACATGTACGTAGTAGGAAGCCGAAAGGCGACCC
ACCCCTCGGGGAGCGTACACAGGTGATGCATGGCTGTCG
>D8YAWCR01AQCQ6|test40b
CAACGCGAAGAACCTTACCTGGACTTGACATGCACTTGAAAACTATAGAGATATAGTCCC
TCTTCGGAGCAAGTGTGCAGGTGTTGCATGGCTGT
>D8YAWCR01AQGNM|test40b
CAACGCGAAGAACCTTACCTGGGCTTGACATGTACATGCCGGCCGTGGAAACACGGCTTT
CCAGCTTGCTGGACGTGTACACAGGTGTTGCATGGCTGT
>D8YAWCR01A59ZX|test40b
CAACGCGAAGAACCTTACCTGGGTTTGACATCCTGTGAATATTGCGTAATTGCAATAGTG
CCTTCGGGAGCACAGAGACAGGTGTTGCATGGCTGTCG
>D8YAWCR01BT5P9|test40b
CAACGCGAAGAACCTTACCAACTCTTGACATCCAGAGAAGAGGCTAGAGATAGCTTTGTG
CCTTCGGGAACTCTGAGACAGGTGGTGCATGGCTGT
>D8YAWCR01E4XTX|test40b
CAACGCGAAGAACCTTACCTGGGCTTGAACTGTATTGGTTGTAGGTATCAGAGATGATAC
TAAACCNTTCGGGTACTGATATAGAGGTGCTG
>D8YAWCR01AMJDC|test40b
CAACGCGAAGAACCTTACCTGGGCTTGACATCCTGTGGATTCTATAGAGATATGGAAGTG
CCCTTTCGGGGGAACACGGAGACAGGTGTTGCATGGCTGTCG
>D8YAWCR01BRWQJ|test40b
CAACGCGAAGAACCTTACCTGGACTTGACATGCACTTGAAAACTATAGAGATATAGTCCC
TCTTCGGAGCAAGTGTGCAGGTGTTGCATGGCTGT
>D8YAWCR01D0Z4H|test40b
CAACGCGAAGAACCTTACCTAGCCTTGACATATTTAAGAATCCGATAGAGATATTGGAGT
GCCTTCGGGAGCTTTCTTACAGGTGATGCATGGCTGTCG
>D8YAWCR01AFJP6|test40b
CAACGCGAAGAACCTTACCTGGACTTGACATGCACTTGAAAACTATAGAGATATAGTCCC
TCTTCGGAGCAAGTGTGCAGGTGTTGCATGGCTGT
>D8YAWCR01DXBQQ|test40b
CAACGCGAAGAACCTTACCTGGACTTGACATGCACTTGAAAACTATAGAGATATAGTCCC
TCTTCGGAGCAAGTGTGCAGGTGCTGCATGG
>D8YAWCR01EXGBU|test40b
CAACCGAAGAACCTTACCTAGCCTTGACATTGATTGAATACACCAGAGATGGAGTAGTGC
CTTTCGGGGAACATGAAAACAGGTGTTGCATGGCTGTCG
>D8YAWCR01A1WCE|test40b
CAACGCGAAGAACCTTACCTGGACTTGACATGCACTTGAAAACTATAGAGATATAGTCCC
TCTTCGGAGCAAGTGTGCAGGTGTTGCATGGCTGT
>D8YAWCR01AFAWP|test40b
CAACGCGAAGAACCTTACCTGGACTTGACATGCACTTGAAAACTATAGAGATATAGTCCC
TCTTCGGAGCAAGTGTGCAGGTGTTGCATGGCTGT
>D8YAWCR01DMNQP|test40b
CAACGCGAAGAACCTTACCTGGGCTTGAACTGTATTGGTTGTAGGTATCAGAGATGATAC
TAAACCTTCGGGTACTGATATAGAGGTGTTGCATGG
>D8YAWCR01AHPU3|test40b
CAACGCGAAGAACCTTACCGGGGTTTGACATGATAGCGAAGTCTGCAGAGATGTAGACGC
CTTTCGGGGCGCTATGACAGGTGTTGCATGGCTGTCG
>D8YAWCR01AXKNE|test40b
CAACGCGAAGAACCTTACCTGGGCTTGACATGTACATGCCGGCCGTGGAAACACGGCTTT
CCAGCTTGCTGGACGTGTACACAGGTGTTGCATGGCTGT
>D8YAWCR01DJVEG|test40b
CAACGCGAAGAACCTTACCTGGGCTTGAACTGTATTGGTTGTAGGTATCAGAGATGATAC
TAAACCTTCGGGTACTGATATAGAGGTGTTGCATGG
>D8YAWCR01ATGNM|test40b
CAACGCGAAGAACCTTACCTAGCCTTGACATACCAAAAAGATTTCAGAGATGAGATTGTG
CCTGCTTGCAGGAATTTGGATACAGGTGGTGCATGG
>D8YAWCR01E2YKS|test40b
CAACGCGAAGAACCTTACCTAGCCTTGACATAGANAGAATTTAGTAGAGATATAAAAGTG
CCAGTTTANTTGGANCTGTTATNCAGGTATGG
>D8YAWCR01BEB8Z|test40b
CAACGCGAAGAACCTTACCTGGGCTTGAACTGTATTGGTTGTAGGTATCAGAGATGATAC
TAAACCTTCGGGTACTGATATAGAGGTGCTGCATGG
>D8YAWCR01ASQK1|test40b
CAACGCGAAGAACCTTACCTGGGTTTGACATCCTTTGANACCCCTGGAAACAGGGTTTTC
CCGACTTNTCGGGACAGAGTGACAGGTGCTGCATGGCTGTCG
>D8YAWCR01AGKZH|test40b
CAACGCGAAGAACCTTACCTGGGCTTGACATCCTGTGGATTCTATAGAGATATGGAAGTG
CCCTTTCGGGGGAACACGGAGACAGGTGT
>D8YAWCR01COB80|test40b
CAACGCGAAGAACCTTACCTGGGCTTGAACTGTATTGGTTGTAGGTATCAGAGATGATAC
TAAACCTTCGGGTACTGATATAGAGGTGTTGCATGG
>D8YAWCR01AKUDI|test40b
CAACGCGAAGAACCTTACCTGGGCTTGACATGTACATGCCGGCCGTGGAAACACGGCTTT
CCAGCTTGCTGGACGTGTACACAGGTGGTGCATGGCTGT
>D8YAWCR01B20ZC|test40b
CAACGCGAAGAACCTTACCTGGGCTTGAACTGTATTGGTTGTAGGTATCAGAGATGATAC
TAAACCTTCGGGTACTGATATAGAGGTGTTG
>D8YAWCR01BECEO|test40b
CAACGCGAAGAACCTTACCTGGACTTGACATGCACTTGAAAACTATAGAGATATAGTCCC
TCTTCGGAGCAAGTGTGCAGGTGCTGCATGG
>D8YAWCR01AVMLM|test40b
CAACGCGAAGAACCTTACCCAGCCTTGACATTGATGGAATTTTTTGGAAACAAAGAAGTG
CCTTCGGGAGCCTGAAAACAGGTGTTGCATGGCTGTCG
>D8YAWCR01ANT20|test40b
CAACGCGAAGAACCTTACCTGGGTTTGACATCCTTTGANACCCCTGGAAACAGGGTTTTC
CCGACTTNTCGGGACAGAGTGACAGGTGTTGCATGGCTGTCG
>D8YAWCR01BQJUK|test40b
CAAACGCGAAGAACCTTACCTGGGCTTGAACTGTATTGGTTGTAGGTATCAGAGATGATA
CTAAACCTTCGGGTACTGATATAGAGGTGATGCATGG
>D8YAWCR01EDVTH|test40b
CAACGCGAAGAACCTTACCTGGGCTTGACATCCTGTGGATTCTATAGAGATATGGAAGTG
CCCTTTCGGGGGAACACGGAGACAGGTGGTGCATGGCTGTCG
>D8YAWCR01A7T89|test40b
CAACGCGAAGAACCTTACCTGGGCTTAAATGTATGATGACCGCTTCTGAAAAGGAGTTTC
CCTTCGGGGCATTATACAAGGTGATGCAGCTGTCG
>D8YAWCR01AKQSM|test40b
CAACGCGAAGAACCTTACCTAGCCTTGACATNCCAAAAAAGATTTCAGAGATGAGATTGT
GCCTGCTTGCNGGAATTTGGATACAGGNGTTGCATGG
>D8YAWCR01ASVR0|test40b
CAACGCGAAGAACCTTACCTGGGCTTGAACTGTATTGGTTGTAGGTATCAGAGATGATAC
TAAACCTTCGGGTACTGATATAGAGGTGTTGCATGGTGT
>D8YAWCR01AQZL2|test40b
CAACGCGAAGAACCTTACCTGGGTTTGACATGTACGTAGTAGGAAGCCGAAAGGCGACCC
ACCCCTCGGGGAGCGTACACAGGTGGTGCATGGCTGTCG
>D8YAWCR01AF3AR|test40b
CAACGCGAAGAACCTTACCAACTCTTGACATCCAGAGAAGAGGCTAGAGATAGCTTGTGC
CTTCGGGAACTCTGAGAC
>D8YAWCR01CZNBT|test40b
CAACGCGAAGAACCTTACCTGGGCTTGAACTGTATTGGTTGTAGGTATCAGAGATGATAC
TAAACCTTCGGGTACTGATATAGAGGTGATGCATGG
>D8YAWCR01BXKKY|test40b
CAACGCGAAGAACCTTACCTGGGCTTGACATCCTGTGGATTCTATAGAGATATGGAAGTG
CCCTTTCGGGGGAACACGGAGACAGGTGTTGCATGGCTGTCG
>D8YAWCR01B2675|test40b
CAACGCGAAGAACCTTACCTGGGCTTGACATCCTGTGGATTCTATAGAGATATGGAAGTG
CCCTTTCGGGGGAACACGGAGACAGGTGGTGCATGGCTGTCG
>D8YAWCR01AKP44|test40b
CAACGCGAAGAACCTTACCTGGACTTGACATGCACTTGAAAACTATAGAGATATAGTCCC
TCTTCGGAGCAAGTGTGCAGGTGATGCATGGCTGT
>D8YAWCR01AJ24P|test40b
CAACGCGAAGAACCTTACCTGGGTTTGACATCCTGTGAATATTGCGTAATTGCAATAGTG
CCTTCGGGAGCACAGAGACAGGTGGTGCATGGCTGTCG
>D8YAWCR01C2SMS|test40b
CAACGCGAAGAACCTTACCTGGGTTTGACATGTACGTAGTAGGAAGCCGAAAGGCGACCC
ACCCCTCGGGGAGCGTACACAGGTGTTGCATGGCTGTCG
>D8YAWCR01BE2TW|test40b
CAACGCGAAGAACCTTACCAACTCTTGACATCCAGAGAAGAGGCTAGAGATAGCTTTGTG
CCTTCGGGAACTCTGAGACAGGTGGTGCATGGCTGT
>D8YAWCR01CRMF7|test40b
CAACGCGAAGAACCTTACCTGGACTTGACATGCACTTGAAAACTATAGAGATATAGTCCC
TCTTCGGAGCAAGTGTGCAGGTGCTGCATGG
>D8YAWCR01BTR15|test40b
CAACGCGAAGAACCTTACCTAGCCTTGACATTGATTGAATACACCAGAGATGGAGTAGTG
CCTTTCGGGGAACATGAAAACAGGTGTTGCATGGCTGTCG
>D8YAWCR01DIMSG|test40b
CAACGCGAAGAACCTTACCTGGGTTTGACATCCTTTGACACCCCTGGAAACAGGGTTTTC
CCGACTTGTCGGGACAGAGTGACAGGTG
>D8YAWCR01DERU1|test40b
CAACGCGAAGAACCTTACCTAGCCTTGACATTGATTGAATACACCAGAGATGGAGTAGTG
CCTTTCGGGGAACATGAAAACAGGTGTTGCATGGCTGTCG
>D8YAWCR01AGL4V|test40b
CAACGCGAAGAACCTTACCTGGGCTTAAATGTAGATTGTATAACTTAGAAATAGGTTTTC
CCTTCGGGGCTATTTACAAGGTGTTGCATGGCTGTCG
>D8YAWCR01A609E|test40b
CAACGCGAAGAACCTTACCGGGGCTTGACATTCCCCTGAAGTCCCCGAGAAATCGGGGAT
CTCCCTTCGGGGACAGGGGAACAGGTGTTGCATGGCTGTCG
>D8YAWCR01CPJ5N|test40b
CAACGCGAAGAACCTTACCTGGGCTTGAACTGTATTGGTTGTAGGTATCAGAGATGATAC
TAAACCTTCGGGTACTGATATAGAGGTGG
>D8YAWCR01EVDHQ|test40b
CAACGCGAAGAACCTTACCAACTCTTGACATCCAGAGAAGAGGCTAGAGATAGCTTTGTG
CCTTCGGGAACTCTGAGACAGGTGTTGCATGGCTGT
>D8YAWCR01BSQC5|test40b
CAACGCGAAGAACCTTACCTGGGTTTGACATCCTGTGAATATTGCGTAATTGCAATAGTG
CCTTCGGGAGCACAGAGACAGGTGTTGCATGGCTGTCG
>D8YAWCR01BF5Y4|test40b
CAACGCGAAGAACCTTACCTGGGCTTGAACTGTATTGGTTGTAGGTATCAGAGATGATAC
TAAACCTTCGGGTACTGATATAGAGGTGGTGCATGG
>D8YAWCR01BKQ4A|test40b
CAACGCGAAGAACCTTACCAACTCTTGACATCCAGAGAAGAGGCTAGAGATAGCTTTGTG
CCTTCGGGAACTCTGAGACAGGTGGTGCATGGCTGT
>D8YAWCR01DSF1V|test40b
CAACGCGAAGAACCTTACCAGGGCTTAAATGTAAGTTGCATAGTTTAGAGATAGACTTTT
CTTCGGACTACTTACAAGGTGCTGCATGG
>D8YAWCR01A0QNI|test40b
CAACGCGAAGAACCTTACCTGGGTTTGACATCCTGTGAACGTCTAAGAGATTAGACAGTG
CCTTCGGGAGCACAGAGACAGGTGTTGCATGG
>D8YAWCR01AFZ0O|test40b
CAACGCGAAGAACCTTACCTAGCCTTGACATACCAAAAAAGATTTCAGAGATGAGATTGT
GCCTGCTTGCAGGAATTTGGATACAGGTGCTGCATGGCTGT
>D8YAWCR01C53Z1|test40b
CAACGCGAAGAACCTTACCTGGGTTTGACATCCTTTGACACCCCTGGAAACAGGGTTTTC
CCGACTTGTCGGGACAGAGTGACAGGTGTTGCATGGCTGTCG
>D8YAWCR01AR0R5|test40b
CAACGCGAAGAACCTTACCTAGCCTTGACATTGATTGAATACACCAGAGATGGAGTAGTG
CCTTTCGGGGAACATGAAAACAGGTGTTGCATGGCTGTCG
>D8YAWCR01EH3V7|test40b
CAACGCGAAGAACCTTACCTGGGCTTGACATGTACATGCCGGCCGTGGAAACACGGCTTT
CCAGCTTGCTGGACGTGTACACAGGTGTTGCATGGCTGT
>D8YAWCR01DG4KE|test40b
CAACGCGAAGAACCTTACCAGGGCTTGACATCTCTGGAACCTGCTGGAAACAGTGGGGTG
CCCCTTTCTTATAACAATGCCATTTTTAATGGTCTGATTGATTGCAAATTTTTATTTGGC
A
>D8YAWCR01BQ0XK|test40b
CAACGCGAAGAACCTTACCTGGGCTTGACATCCTGTGGATTCTATAGAGATATGGAAGTG
CCCTTTCGGGGGAACACGGAGACAGGTGTTGCATGGCTGTCG
>D8YAWCR01BP686|test40b
CAACGCGAAGAACCTTACCTGGACTTGACATGCACTTGAAAACTATAGAGATATAGTCCC
TCTTCGGAGCAAGTGTGCAGGTGCTGCATGG
>D8YAWCR01DPQJV|test40b
CAACGCGAAGAACCTTACCTGGGTTTGACATCCTTTGANACCCCTGGAAACAGGGTTTTC
CCGACTTNTCGGGACAGAGTGACAGGTGCTGCATGGCTGTCG
>D8YAWCR01AK2NX|test40b
CAACGCGAAGAACCTTACCTGGGCTTGAACTGTATTGGTTGTAGGTATCAGAGATGATAC
TAAACCTTCGGGTACTGATATAGAGGTGTTGCATGG
>D8YAWCR01AI4HO|test40b
CAACGCGAAGAACCTTACCTAGCCTTGACATTGATTGAACGAACCAGAGATGGATCGGTG
CCCTTCGGGGAACATGAAAACAGGTGTTGCATGGCTGTCG
>D8YAWCR01CRFAV|test40b
CAACGCGAAGAACCTTACCTGGGTTTGACATCCTTTGANACCCCTGGAAACAGGGTTTTC
CCGACTTNTCGGGACAGAGTGACAGGNGTTGCATGGCTGTCG
>D8YAWCR01DNTUD|test40b
CAACGCGAAGAACCTTACCTGGGCTTGAACTGTATTGGTTGTAGGTATCAGAGATGATAC
TAAACCTTCGGGTACTGATATAGAGGTGCTGCATGG
>D8YAWCR01ASEA7|test40b
CAACGCGAAGAACCTTACCGGGGCTTGACATTCCCCTGAAGTCCCCGAGAAATCGGGGAT
CTCCCTTCGGGGACAGGGGAACAGGTGCTGCATGGCTGTCG
>D8YAWCR01CSELB|test40b
CAACGCGAAGAACCTTACCAACTCTTGACATCCAGAGAAGAGGCTAGAGATAGCTTTGTG
CCTTCGGGAACTCTGAGACAGGTGTTGCATGGCTGT
>D8YAWCR01BTOPA|test40b
CAACGCGAAGAACCTTACCTGGGTTTGACATGTACGTAGTAGGAAGCCGAAAGGCGACCC
ACCCCTCGGGGAGCGTACACAGGTGGTGCATGGCTGTCG
>D8YAWCR01AJLMW|test40b
CAACGCGAAGAACCTTACCTGGGCTTGACATGTACATGCCGGCCGTGGAAACACGGCTTT
CCAGCTTGCTGGACGTGTACACAGGTGATGCATGGCTGT
>D8YAWCR01ARB3A|test40b
CAACGCGAAGAACCTTACCCAGACTTGACATCCTGTGAACCCCTCAGAGACGTGGGGGTG
CCTTCGGGAGCACAGAGACAGGTGCTGCATGGCTGTCG
>D8YAWCR01A8J1X|test40b
CAACGCGAAGAACCTTACCTAGCCTTGACATATTTAAGAATCCGATAGAGATATTGGAGT
GCCTTCGGGAGCTTTCTTACAGGTGCTGCATGG
>D8YAWCR01AN16N|test40b
CAACGCGAAGAACCTTACCTGGGCTTGAACTGTATTGGTTGTAGGTATCAGAGATGATAC
TAAACCTTCGGGTACTGATATAGAGGTGTTGCATGG
>D8YAWCR01DDI3A|test40b
CAACGCGAAGAACCTTACCTGGGTTTGACATCCTTTGACACCCCTGGAAACAGGGTTTTC
CCGACTTGTCGGGACAGAGTGACAGGTGT
>D8YAWCR01B3DJI|test40b
CAACGCGAAGAACCTTACCTAGCCTTGACATTGATTGAACGAACCAGAGATGGATCGGTG
CCCTTCGGGGAACATGAAAACAGGTGTTGCATGGCTGTCG
>D8YAWCR01EZWOV|test40b
CAACGCGAAGAACCTTACCTGGGTTTGACATCCTGTGAATATTGCGTAATTGCAATAGTG
CCTTCGGGAGCACAGAGACAGGTGCTGCATGG
>D8YAWCR01A1GBJ|test40b
CAACGCGAAGAACCTTACCTGGACTTGACATGCACTTGAAAACTATAGAGATATAGTCCC
TCTTCGGAGCAAGTGTGCAGGTGTTGCATGGCTGT
>D8YAWCR01E31LN|test40b
CAACGCGAAGAACCTTACCTGGGCTTGAACTGNATTGGTTGTAGGTATCAGAGATGATAC
ATAAACCGTTCGGGTACTGATATAGGAGGTGCTGCATGG
>D8YAWCR01CM8YR|test40b
CAACGCGAAGAACCTTACCTGGACTTGACATGCACTTGAAAACTATAGAGATATAGTCCC
TCTTCGGAGCAAGTGTGCAGGTGTTGCATGGCTGT
>D8YAWCR01AFH3M|test40b
CAACGCGAAGAACCTTACCTGGGCTTGAACTGTATTGGTTGTAGGTATCAGAGATGATAC
TAAACCTTCGGGTACTGATATAGAGGTGT
>D8YAWCR01AHIZS|test40b
CAACGCGAAGAACCTTACCTGGACTTGACATGCACTTGAAAACTATAGAGATATAGTCCC
TCTTCGGAGCAAGTGTGCAGGTGTTGCATGGCTGT
>D8YAWCR01E6RXV|test40b
CAACGCGAAGAACCTTACCTGGGTTTGACATCCTTTGACACCCCTGGAAACAGGGTTTTC
CCGACTTGTCGGGACAGAGTGANCAGGTGCTGCATGGCTGTCG
>D8YAWCR01AJM0R|test40b
CAACGCGAAGAACCTTACCTAGCCTTGACATACTACAGAATTTGACAGAGATGTTGGAGT
GCCTTCGGGAGCTGTAATACAGGTGCTGCATGG
>D8YAWCR01AI5DA|test40b
CAACGCGAAGAACCTTACCTGGGCTTAAATGTAGGACGACCGTCCGGGAAACCGGATTTC
TCTTCGGAGCGACTTACAAGGTGCTGCATGGCTGTCG
>D8YAWCR01AJ2ZF|test40b
CAACGCGAAGAACCTTACCTGGGCTTGAACTGTATTGGTTGTAGGTATCAGAGATGATAC
TAAACCTTCGGGTACTGATATAGAGGTGGTGCATGG
>D8YAWCR01BIQH6|test40b
CAACGCGAAGAACCTTACCAACTCTTGACATCCAGAGAAGAGGCTAGAGATAGCTTTGTG
CCTTCGGGAACTCTGAGACAGGTG
>D8YAWCR01AUFRW|test40b
CAACGCGAAGAACCTTACCTGGGTTTGACATGTACGTAGTAGGAAGCCGAAAGGCGACCC
ACCCCTCGGGGAGCGTACACAGGTGTTGCATGGCTGTCG
>D8YAWCR01E5CT1|test40b
CAACGCGAAGAACCTTACCTGGACTTGACATGCACTTGAAAACTATAGAGATATAGTCCC
TCTTCGGAGCAAGTGTGCAGGTGCTGCATGG
>D8YAWCR01ET738|test40b
CAACGCGAAGACCTTACCTAGCCTTGACATATTTAAGAATCCGATAGAGATATTGGAGTG
CCTTCGGGAGCTTTCTTACAGGTGCTGCATGG
>D8YAWCR01AHF6Z|test40b
CAACGCGAAGAACCTTACCTGGGCTCAAATGCAGAGTGACAGTCCCTGAAAGGGGATTTT
CTTCGGACAGTCTGCAAGGTGATGCATGGCTGTCG
>D8YAWCR01BXTZ8|test40b
CAACGCGAAGAACCTTACCTGGACTTGACATGCACTTGAAAACTATAGAGATATAGTCCC
TCTTCGGAGCAAGTGTGCAGGTGTTGCATGGCTGT
>D8YAWCR01E1XKQ|test40b
CAACGCGAAGAACCTTACCTGGGCTTGACATGTACATGCCGGCCGTGGAAACACGGCTTT
CCAGCTTGCTGGACGTGTACACAGGTGCTGCATGG
>D8YAWCR01BPIQ9|test40b
CAACGCGAAGAACCTTACCTGGGCTTGACATGTACATGCCGGCCGTGGAAACACGGCTTT
CCAGCTTGCTGGACGTGTACACAGGTGTTGCATGGCTGT
>D8YAWCR01AJYV8|test40b
CAACGCGAAGAACCTTACCTGGACTTGACATGCACTTGAAAACTATAGAGATATAGTCCC
TCTTCGGAGCAAGTGTGCAGGTGTTGCATGGCTGT
>D8YAWCR01C8HRK|test40b
CAACGCGAAGAACCTTACCTAGCCTTGACATTGATTGAATACACCAGAGATGGAGTAGTG
CCTTTCGGGGAACATGAAAACAGGTGT
>D8YAWCR01BT2AI|test40b
CAACGCGAAGAACCTTACCCAGACTTGACATCCTGTGAACCCCTCAGAGACGTGGGGGTG
CCTTCGGGAGCACAGAGACAGGTGCTGCATGGCTGTCG
>D8YAWCR01BP7QL|test40b
CAACGCGAAGAACCTTACCTGGGCTTGAACTGTATTGGTTGTAGGTATCAGAGATGATAC
TAAACCTTCGGGTACTGATATAGAGGTGATGCATGG
>D8YAWCR01C8VOZ|test40b
CAACGCGAAGAACCTTACCTGGACTTGACATGCACTTGAAAACTATAGAGATATAGTCCC
TCTTCGGAGCAAGTGTGCAGGTGGTGCATGGCTGT
>D8YAWCR01AEQ9L|test40b
CAACGCGAAGAACCTTACCGGGGCTTGACATTCCCCTGAAGTCCCCGAGAAATCGGGGAT
CTCCCTTCGGGGACAGGGGAACAGGTGTTGCATGGCTGTCG
>D8YAWCR01ANYB8|test40b
CAACGCGAAGAACCTTACCTGGGCTTGAACTGTATTGGTTGTAGGTATCAGAGATGATAC
TAAACCTTCGGGTACTGATATAGAGGTGTTGCATGG
>D8YAWCR01DS2WW|test40b
CAACGCGAAGAACCTTACCTGGACTTGACATGCACTTGAAAACTATAGAGATATAGTCCC
TCTTCGGAGCAAGTGTGCAGGTGATGCATGGCTGT
>D8YAWCR01AKCLO|test40b
CAACGCGAAGAACCTTACCTGGACTTGACATGCACTTGAAAACTATAGAGATATAGTCCC
TCTTCGGAGCAAGTGTGCAGGTGGTGCATGGCTGT
>D8YAWCR01ALHZS|test40b
CAACGCGAAGAACCTTACCTGGGCTTGACATCCTGTGGATTCTATAGAGATATGGAAGTG
CCCTTTCGGGGGAACACGGAGACAGGTGTTGCATGGCTGTCG
>D8YAWCR01D2XGI|test40b
CAACGCGAAGAACCTTACCTGGGTTTGACATCCTTTGANACCCCTGGAAACAGGGTTTTC
CCGACTTNTCGGGACAGAGTGACAGGTGGTGCATGGCTGTCG
>D8YAWCR01BNBAK|test40b
CAACGCGAAGAACCTTACCTGGGCTTGACATCCTGTGGATTCTATAGAGATATGGAAGTG
CCCTTTCGGGGGAACACGGAGACAGGTGTTGCATGGCTGTCG
>D8YAWCR01CQP3M|test40b
CAACGCGAAGAACCTTACCTGGACTTGACATGCACTTGAAAACTATAGAGATATAGTCCC
TCTTCGGAGCAAGTGTGCAGGTGCTGCATGG
>D8YAWCR01AECL6|test40b
CAACGCGAAGAACCTTACCTGGGCTTGAACTGTATTGGTTGTAGGTATCAGAGATGATAC
TAAACCTTCGGGTACTGATATAGAGGTGTTGCATGG
>D8YAWCR01CV52S|test40b
CAACGCGAAGAACCTTACCTGGACTTGACATGCACTTGAAAACTATAGAGATATAGTCCC
TCTTCGGAGCAAGTGTGCAGGTGCTGCATGG
>D8YAWCR01E1ILL|test40b
CAACGCGAAGAACCTTACCTGGGCTTGACATGTACATGCCGGCCGTGGAAACACGGCTTT
CCAGCTTGCTGGACGTGTACACAGGTGGTGCATGGCTGT
>D8YAWCR01CDZ2L|test40b
CAACGCGAAGAACCTTACCTGGGCTTGAACTGTATTGGTTGTAGGTATCAGAGATGATAC
TAAACCTTCGGGTACTGATATAGAGGTGTTGCATGG
>D8YAWCR01AI5XS|test40b
CAACGCGAAGAACCTTACCTAGCCTTGACATAGACAGAATTTAGTAGAGATATAAAAGTG
CCAGTTTACTGGAGCTGTTATACAGGTG
>D8YAWCR01AM3HK|test40b
CAACGCGAAGAACCTTACCAACTCTTGACATCCAGAGAAGAGGCTAGAGATAGCTTTGTG
CCTTCGGGAACTCTGAGACAGGTGCTGCATGG
>D8YAWCR01A7NRU|test40b
CAACGCGAAGAACCTTACCTGGGTTTGACATGTACGTAGTAGGAAGCCGAAAGGCGACCC
ACCCCTCGGGGAGCGTACACAGGTGGTGCATGGCTGTCG
>D8YAWCR01EN1JN|test40b
CAACGCGAAGAACCTTACCTGGACTTGACATGCACTTGAAAACTATAGAGATATAGTCCC
TCTTCGGAGCAAGTGTGCAGGTGTTGCATGGCTGT
>D8YAWCR01AYX8U|test40b
CAACGCGAAGAACCTTACCTAGCCTTGACATACCAAAAAGATTTCAGAGATGAGATTGTG
CCTGCTTGCAGGAATTTGGATACAGGTGTTGCATGG
>D8YAWCR01AG62I|test40b
CAACGCGAAGAACCTTACCTGGGCTTAAATGTAGATTGTATAACTTAGAAATAGGTTTTC
CCTTCGGGGCTATTTACAAGGTGCTGCATGGCTGTCG
>D8YAWCR01EWR4C|test40b
CAACGCGAAAAACCTTACCTGGGCTTAAATGTAGATTGTATAACTTAGAAATAGGTTTTC
CCTTCGGGGCTATTTACAAGGTGCTGCATGGCTGTCG
>D8YAWCR01E0228|test40b
CAACGCGAAGAACCTTACCTGGGTTTGACATCCTTTGANACCCCTGGAAACAGGGTTTTC
CCGACTTNTCGGGACAGAGTGACAGGTGTTGCATGGCTGTCG
>D8YAWCR01AEPUD|test40b
CAACGCGAAGAACCTTACCAACTCTTGACATCCAGAGAAGAGGCTAGAGATAGCTTTGTG
CCTTCGGGAACTCTGAGACAGGTGATGCATGGCTGT
>D8YAWCR01ANMW2|test40b
CAACGCGAAGAACCTTACCTGGGCTCAAATGCAGAGTGACAGTCCCTGAAAGGGGATTTT
CTTCGGACAGTCTGCAAGGTGCTGCATGGCTGTCG
>D8YAWCR01DPGOZ|test40b
CAACGCGAAGAACCTTACCTGGGTTTGACATGTACGTAGTAGGAAGCCGAAAGGCGACCC
ACCCCTCGGGGAGCGTACACAGGTGT
>D8YAWCR01AK6L7|test40b
CAACGCGAAGAACCTTACCTGGGCTTGACATCCTGTGGATTCTATAGAGATATGGAAGTG
CCCTTTCGGGGGAACACGGAGACAGGTGTGCATGGCTGTCG
>D8YAWCR01A77F2|test40b
CAACGCGAAGAACCTTACCTGGGCTTGAACTGTATTGGTTGTAGGTATCAGAGATGATAC
TAAACCTTCGGGTACTGATATAGAGGTGTTGAATGGCTGT
>D8YAWCR01B3W2C|test40b
CAACGCGAAGAACCTTACCTAGCCTTGACATAGACAGAATTTAGTAGAGATATAAAAGTG
CCAGTTTACTGGAGCTGTTATACAGGTG
>D8YAWCR01BWCP1|test40b
CAACGCGAAGAACCTTACCTAGCCTTGACATTGATTGAACGAACCAGAGATGGATCGGTG
CCCTTCGGGGAACATGAAAACAGGTGCTGCATGGCTGTCG
>D8YAWCR01DGKPG|test40b
CAACGCGAAGAACCTTACCTGGGCTTGAACTGTATTGGTTGTAGGTATCAGAGATGATAC
TAAACCTTCGGGTACTGATATAGAGGTGT
>D8YAWCR01E3YGT|test40b
CAACGCGAAGAACCTTACCTGGGCTTAAATGCAGAATGACAGGTCCTGAAAGGGATTTTT
CTTCGGACATTNTTGCAAGGTTGTTGCATGGCTGTCG
>D8YAWCR01BWOUF|test40b
CAACGCGAAGAACCTTACCTGGGCTTGACATCCTGTGGATTCTATAGAGATATGGAAGTG
CCCTTTCGGGGGAACACGGAGACAGGTGGTGCATGGCTGTCG
>D8YAWCR01C374C|test40b
CAACGCGAAGAACCTTACCTGGGTTTGACATCCTGTGAATATTGCGTAATTGCAATAGTG
CCTTCGGGAGCACAGAGACAGGTGT
>D8YAWCR01DY4DM|test40b
CAACGCGAAGAACCTTACCTAGGCTTGACATCCCAAGAAGATAGTAGAGATACTGTTGTG
TCTGCTTGCAGAAACTTGGTGACAGGTGTTG
>D8YAWCR01AWB27|test40b
CAACGCGAAGAACCTTACCTGGGCTTAAATGCAGAATGACAGGTCCTGAAAGGGATTTTT
CTTCGGACATTTTGCAAGGTGTTGCATGGCTGTCG
>D8YAWCR01DL3YQ|test40b
CAACGCGAAGAACCTTACCAACTCTTGACATCCAGAGAAGAGGCTAGAGATAGCTTTGTG
CCTTCGGGAACTCTGAGACAGGTGTTGCATGGCTGT
>D8YAWCR01EH764|test40b
CAACGCGAAGAACCTTACCTGGACTTGACATGCACTTGAAAACTATAGAGATATAGTCCC
TCTTCGGAGCAAGTGTGCAGGTGTTGCATGGCTGT
>D8YAWCR01BLI02|test40b
CAACGCGAAGAACCTTACCTGGGTTTGACATGTACGTAGTAGGAAGCCGAAAGGCGACCC
ACCCCTCGGGGAGCGTACACAGGTGTTGCATGGCTGTCG
>D8YAWCR01AEOF3|test40b
CAACGCGAAGAACCTTACCTAGCCTTGACATTGATTGAATACACCAGAGATGGAGTAGTG
CCTTTCGGGGAACAATGAAAACAGGTGGTGCATGGCTGTCG
>D8YAWCR01AM9LK|test40b
CAACGCGAAGAACCTTACCTGGGCTTGAACTGTATTGGTTGTAGGTATCAGAGATGATAC
TAAACCTTCGGGTACTGATATAGAGGTGCTGCATGG
>D8YAWCR01AG51R|test40b
CAACGCGAAGAACCTTACCCAGCCTTGACATTGATGGAATTTTTTTGGAAACAAAGAAGT
GCCTTCGGGAGCCTGAAAACAGGTGGTGCATGGCGTGTTCGG
>D8YAWCR01DHZ3X|test40b
CAACGCGAAGAAACCTTACCTGGGCTTGACATCCTGTGGATTCTATAGAGATATGGAAGT
GCCCTTTCGGGGGAACACGGAGACAGGTGTTGCATGGCTGTCG
>D8YAWCR01ANKF0|test40b
CAACGCGAAGAACCTTACCTGGGCTTGAACTGTATTGGTTGTAGGTATCAGAGATGATAC
TAAACCTTCGGGTACTGATATAGAGGTGCTGCATGG
>D8YAWCR01AN7O3|test40b
CAACGCGAAGAACCTTACCTAGCCTTGACATTGATTGAATACACCAGAGATGGAGTAGTG
CCTTTCGGGGAACATGAAAACAGGTGATGCATGGCTGTCG
>D8YAWCR01AWBW7|test40b
CAACGCGAAGAACCTTACCTGGACTTGACATGCACTTGAAAACTATAGAGATATAGTCCC
TCTTCGGAGCAAGTGTGCAGGTGTTGCATGGCTGT
>D8YAWCR01DQ76A|test40b
CAACGCGAAGAACCTTACCTGGGCTTGACATGTACATGCCGGCCGTGGAAACACGGCTTT
CCAGCTTGCTGGACGTGTACACAGGTGATGCATGGCTGT
>D8YAWCR01E3LCS|test40b
CAACGCGAAGAACCTTACCTGGGCTTGAACTGTATTGGTTGTAGGTATCAGAGATGATAC
TAAACCTTCGGGTACTGATATAGAGGTGCTGCATGG
>D8YAWCR01AKCXB|test40b
CAACGCGAAGAACCTTACCTGGGTTTGACATCCTGTGAATATTGCGTAATTGCAATAGTG
CCTTCGGGAGCACAGAGACAGGTGTTGCATGGCTGTCG
>D8YAWCR01AWWGA|test40b
CAACGCGAAGAACCTTACCTGGGTTTGACATCCTGTGAACGTCTAAGAGATTAGACAGTG
CCTTCGGGAGCACAGAGACAGGTGTTGCATGG
>D8YAWCR01AJIX9|test40b
CAACGCGAAGAACCTTACCTGGGCTTAAATGTATGATGACCGCTTCTGAAAAGGAGTTTC
CCTTCGGGGCATTATACAAGGTGCTGCATGGCTGTCG
>D8YAWCR01AMHRD|test40b
CAACGCGAAGAACCTTACCTGGGCTTGAACTGTATTGGTTGTAGGTATCAGAGATGATAC
TAAACCTTCGGGTACTGATATAGAGGTGGTTGCATGG
>D8YAWCR01EV4MJ|test40b
CAACGCGAAGAACCTTACCTGGGCTTGAACTGTATTGGTTGTAGGTATCAGAGATGATAC
TAAACCTTCGGGTACTGATATAGAGGTGTTGCATGG
>D8YAWCR01CXP09|test40b
CAACGCGAAGAACCTTACCTGGGCTTGAACTGTATTGGTTGTAGGTATCAGAGATGATAC
TAAACCTTCGGGTACTGATATAGAGGTGCTGCATGG
>D8YAWCR01D0TO7|test40b
CAACGCGAAGAACCTTACCTGGGCTTGACATGTACATGCCGGCCGTGGAAACACGGCTTT
CCAGCTTGCTGGACGTGTACACAGGTGCTGCATGG
>D8YAWCR01AGTGP|test40b
CAACGCGAAGAACCTTACCTAGCCTTGACATATTTAAGAATCCGATAGAGATATTGGAGT
GCCTTCGGGAGCTTTCTTACAGGTGCTGCATGG
>D8YAWCR01AWFG3|test40b
CAACGCGAAGAACCTTACCTAGCCTTGACATATTTAAGAATCCGATAGAGATATTGGAGT
GCCTTCGGGAGCTTTCTTACAGGTGTTGCATGGCTGTCG
>D8YAWCR01BLYLU|test40b
CAACGCGAAGAACCTTACCTGGGTTTGACATGTACGTAGTAGGAAGCCGAAAGGCGACCC
ACCCCTCGGGGAGCGTACACAGGTGCTGCATGGCTGTCG
>D8YAWCR01CZUM5|test40b
CAACGCGAAGAACCTTACCTAGCCTTGACATACCAAAAAGATTTCAGAGATGAGATTGTG
CCTGCTTGCAGGAATTTGGATACAGGTGCTGCATGGCTGT
>D8YAWCR01CRVT6|test40b
CAACGCGAAGAACCTTACCTGGACTTGACATGCACTTGAAAACTATAGAGATATAGTCCC
TCTTCGGAGCAAGTGTGCAGGTGTTGCATGGCTTCG
>D8YAWCR01CZOHZ|test40b
CAACGCGAAGAACCTTACCTGGGCTTGACATGTACATGCCGGCCGTGGAAACACGGCTTT
CCAGCTTGCTGGACGTGTACACAGGTGATGCATGGCTGT
>D8YAWCR01BQP73|test40b
CAACGCGAAGAACCTTACCTGGGCTTGAACTGTATTGGTTGTAGGTATCAGAGATGATAC
TAAACCTTCGGGTACTGATATAGAGGTGTTGCATGG
>D8YAWCR01DTOO7|test40b
CAACGCGAAGAACCTTACCTGGGTTTGACATGTACGTAGTAGGAAGCCGAAAGGCGACCC
ACCCCTCGGGGAGCGTACACAGGTGATGCATGGCTGTCG
>D8YAWCR01ANG5A|test40b
CAACGCGAAGAACCTTACCTGGACTTGACATGCACTTGAAAACTATAGAGATATAGTCCC
TCTTCGGAGCAAGTGTGCAGGTGTTGCATGGCTGT
>D8YAWCR01AXPEY|test40b
CAACGCGAAGAACCTTACCTGGGTTTGACATGTACGTAGTAGGAAGCCGAAAGGCGACCC
ACCCCTCGGGGAGCGTACACAGGTG
>D8YAWCR01AMPFO|test40b
CAACGCGAAGAACCTTACCTGGACTTGACATGCACTTGAAAACTATAGAGATATAGTCCC
TCTTCGGAGCAAGTGTGCAGGTGTTGCATGGCTGT
>D8YAWCR01EPPLG|test40b
CAACGCGAAGAACCTTACCTGGGCTTGACATCCTGTGGATTCTATAGAGATATGGAAGTG
CCCTTTCGGGGGAACACGGAGACAGGTGATGCATGGCTATCG
>D8YAWCR01ASAER|test40b
CAACGCGAAGAACCTTACCAACTCTTGACATCCAGAGAAGAGGCTAGAGATAGCTTTGTG
CCTTCGGGAACTCTGAGACAGGTGGTGCATGGCTGT
>D8YAWCR01AS7UC|test40b
CAACGCGAAGAACCTTACCTGGGCTCAAATGCAGAGTGACAGTCCCTGAAAGGGGATTTT
CTTCGGACAGTCTGCAAGGTGTTGCATGGCTGTCG
>D8YAWCR01D3AFZ|test40b
CAACGCGAAGAACCTTACCTGGGTTTGACATCCTTTGANACCCCTGGAAACAGGGTTTTC
CCGACTTNTCGGGACAGAGTGACAGGTGCTGCATGGCTGTCG
>D8YAWCR01AJL16|test40b
CAACGCGAAGAACCTTACCTGGGTTTGACATGTACGTAGTAGGAAGCCGAAAGGCGACCC
ACCCCTCGGGGAGCGTACACAGGTGATGCATGGCTGTCG
>D8YAWCR01AHY71|test40b
CAACGCGAAGAACCTTACCTGGGTTTGACATCCTGTGAATATTGCGTAATTGCAATAGTG
CCTTCGGGAGCACAGAGACAGGTG
>D8YAWCR01E4NMI|test40b
CAACGCGAAGAACCTTACCTGGACTTGACATGCACTTGAAAACTATAGAGATATAGTCCC
TCTTCGGAGCAAGTGTGCAGGTGGTGCATGGCTGT
>D8YAWCR01AIJO3|test40b
CAACGCGAAGAACCTTACCTAGCCTTGACATACCAAAAAGATTTCAGAGATGAGATTGTG
CCTGCTTGCAGGAATTTGGATACAGGTG
>D8YAWCR01EV7YF|test40b
CAACGCGAAGAACCTTACCTGGACTTGACATGCACTTGAAAACTATAGAGATATAGTCCC
TCTTCGGAGCAAGTGTGCAGGTGT
>D8YAWCR01BC6K4|test40b
CAACGCGAAGAACCTTACCTGGGCTTGAACTGTATTGGTTGTAGGTATCAGAGATGATAC
TAAACCTTCGGGTACTGATATAGAGGTGGTGCATGG
>D8YAWCR01AMSIJ|test40b
CAACGCGAAGAACCTTACCTGGGTTTGACATGTACGTAGTAGGAAGCCGAAAGGCGACCC
ACCCCTCGGGGAGCGTACACAGGTGATGCATGGCTGTCG
>D8YAWCR01BCKEC|test40b
CAACGCGAAGAACCTTACCTGGGTTTGACATCCTGTGAATATTGCGTAATTGCAATAGTG
CCTTCGGGAGCACAGAGACAGGTGTTGCATGGCTGTCG
>D8YAWCR01AMR7L|test40b
CAACGCGAAGAACCTTACCTAGCCTTGACATACCAAAAAGATTTCAGAGATGAGATTGTG
CCTGCTTGCAGGAATTTGGATACAGGTGCTGCATGGCTGT
>D8YAWCR01ALHC2|test40b
CAACGCGAAGAACCTTACCTGGGCTTGAACTGTATTGGTTGTAGGTATCAGAGATGATAC
TAAACCTTCGGGTACTGATATAGAGGTGATGCATGG
>D8YAWCR01ANRCX|test40b
CAACGCGAAGAACCTTACCTGGACTTGACATGCACTTGAAAACTATAGAGATATAGTCCC
TCTTCGGAGCAAGTGTGCAGGTGGTGCATGGCTGT
>D8YAWCR01BYS89|test40b
CAACGCGAAGAACCTTACCTGGGCTTGAACTGTATTGGTTGTAGGTATCAGAGATGATAC
TAAACCTTCGGGTACTGATATAGAGGTGTTGCATGG
>D8YAWCR01B0E0C|test40b
CAACGCGAAGAACCTTACCTGGGTTTGACATGTACGTAGTAGGAAGCCGAAAGGCGACCC
ACCCCTCGGGGAGCGTACACAGGTGATGCATGGCTGTCG
>D8YAWCR01DF96L|test40b
CAACGCGAAGAACCTTACCAACTCTTGACATCCAGAGAAGAGGCTAGAGATAGCTTTGTG
CCTTCGGGAACTCTGAGACAGGTGATGCATGGCTGT
>D8YAWCR01D1U75|test40b
CAACGCGAAGAACCTTACCTGGGCTTGAACTGTATTGGTTGTAGGTATCAGAGATGATAC
TAAACCTTCGGGTACTGATATAGAGGTGATGCATGG
>D8YAWCR01E4OAK|test40b
CAACGCGAAGAACCTTACCTGGACTTGACATGCACTTGAAAACTATAGAGATATAGTCCC
TCTTCGGTGCAAGTGTGCAGGTGTTGCATGGCTGT
>D8YAWCR01A4VZ7|test40b
CAACGCGAAGAACCTTACCTGGGCTTGACATCCTGTGGATTCTATAGAGATATGGAAGTG
CCCTTTCGGGGGAACACGGAGACAGGTGCTGCATGGCTGTCG
>D8YAWCR01E08J1|test40b
CAACGCGAAGAACCTTACCTGGACTTGACATGCACTTGAAAACTATAGAGATATAGTCCC
TCTTCGGAGCAAGTGTGCAGGTGTTGCATGGCTGT
>D8YAWCR01EJ1P7|test40b
CAACGCGAAGAACCTTACCTGGACTTGACATGCACTTGAAAACTATAGAGATATAGTCCC
TCTTCGGAGCAAGTGTGCAGGTGTTGCATGGCTGT
>D8YAWCR01AGH05|test40b
CAACGCGAAGAACCTTACCTGGGTTTGACATGTACGTAGTAGGAAGCCGAAAGGCGACCC
ACCCCTCGGGGAGCGTACACAGGTGGTGCATGGCTGTCG
>D8YAWCR01BN0X5|test40b
CAACGCGAAGAACCTTACCTGGGTTTGACATCCTGTGAATATTGCGTAATTGCAATAGTG
CCTTCGGGAGCACAGAGACAGGTGT
>D8YAWCR01E6IRS|test40b
CAACGCGAAGAACCTTACCTGGACTTGACATGCACTTGAAAACTATAGAGATATAGTCCC
TCTTCGGAGCAAGTGTGCAGGTGTTGCATGGCTGT
>D8YAWCR01E4TLT|test40b
CAACGCGAAGAACCTTACCTGGACTTGACATGCACTTGAAAACTATAGAGATATAGTCCC
TCTTCGGAGCAAGTGTGCAGGTGTTGCATGGCTGT
>D8YAWCR01AKT93|test40b
CAACGCGAAGAACCTTACCTGGGTTTGACATGTACGTAGTAGGAAGCCGAAAGGCGACCC
ACCCCTCGGGGAGCGTACACAGGTGG
>D8YAWCR01E1CEZ|test40b
CAACGCGAAGAACCTTACCTGGGCTTGAACTGTATTGGTTGTAGGTATCAGAGATGATAC
TAAACCTTCGGGTACTGATATAGAGGTG
>D8YAWCR01BE68P|test40b
CAACGCGAAGAACCTTACCTGGGTTTGACATCCTTTGANACCCCTGGAAACAGGGTTTTC
CCGACTTNTCGGGACAGAGTGACAGGTGCTGCATGGCTGTCG
>D8YAWCR01APJB2|test40b
CAACGCGAAGAACCTTACCTGGGCTTAAATGCAGAATGACAGGTCCTGAAAGGGATTTTT
CTTCGGACATTTTGCAAGGTGTTGCATGGCTGTCG
>D8YAWCR01BNHZ5|test40b
CAACGCGAAGAACCTTACCTAGCCTTGACATACTACAGAATTTGACAGAGATGTTGGAGT
GCCTTCGGGAGCTGTAATACAGGTGGTGCATGG
>D8YAWCR01ARZRH|test40b
CAACGCGAAGAACCTTACCTAGCCTTGACATACCAAAAAGATTTCAGAGATGAGATTGTG
CCTGCTTGCAGGAATTTGGATACAGGTGCTGCATGGCTGT
>D8YAWCR01AUCJW|test40b
CAACGCGAAGAACCTTACCTGGGTTTGACATCCTGTGAACGTCTAAGAGATTAGACAGTG
CCTTCGGGAGCACAGAGACAGGTGATGCATGG
>D8YAWCR01EPARX|test40b
CAACGCGAAGAACCTTACCTGGGCTTGAACTGTATTGGTTGTAGGTATCAGAGATGATAC
TAAACCTTCGGGTACTGATATAGAGGTGTTGCATGG
>D8YAWCR01DO39K|test40b
CAACGCGAAGAACCTTACCTGGGTTTGACATCCTGTGAATATTGCGTAATTGCAATAGTG
CCTTCGGGAGCACAGAGACAGGTGCTGCATGG
>D8YAWCR01AF1PM|test40b
CAACGCGAAGAACCTTACCTAGCCTTGACATTGATTGAATACACCAGAGATGGAGTAGTG
CCTTTCGGGGAACATGAAAACAGGTGTTGCATGGCTGTCG
>D8YAWCR01ARSXU|test40b
CAACGCGAAGAACCTTACCTGGGTTTGACATCCTGTGAATATTGCGTAATTGCAATAGTG
CCTTCGGGAGCACAGAGACAGGTGATGCATGGCTGTCG
>D8YAWCR01AFPGB|test40b
CAACGCGAAGAACCNNTTACCTGGGCTTGAACTGTATTGGTTGTAGGTATCAGAGATGAT
ACTAAACCTTCGGGTACTGATATAGAGGTG
>D8YAWCR01ATHO8|test40b
CAACGCGAAGAACCTTACCTGGGCTTGAACTGTATTGGTTGTAGGTATCAGAGATGATAC
TAAACCTTCGGGTACTGATATAGAGGTGATGCATGG
>D8YAWCR01CCDEO|test40b
CAACGCGAAGAACCTTACCTGGGCTTAAATGCNGAATGACAGGTCCTAAAGGGGATTTTT
CTTCGGACATTTTGCAAGGNGTTGCATGGCTGTCG
>D8YAWCR01BE2QK|test40b
CAACGCGAAGAACCTTACCTGGGCTTGACATGTACATGCCGGCCGTGGAAACACGGCTTT
CCAGCTTGCTGGACGTGTACACAGGTGTTGCATGGCTGT
>D8YAWCR01AH4GU|test40b
CAACGCGAAGAACCTTACCTGGACTTGACATGCACTTGAAAACTATAGAGATATAGTCCC
TCTTCGGAGCAAGTGTGCAGGTGTTGCATGGCTGT
>D8YAWCR01EQMR2|test40b
CAACGCGAAGAACCTTACCTGGGCTTGACATCCTGTGGATTCTATAGAGATATGGAAGTG
CCCTTTCGGGGGAACACGGAGACAGGTGTTGCATGGCTGTCG
>D8YAWCR01CKP6H|test40b
CAACGCGAAGAACCTTACCTGGGTTTGACATCCTTTGANACCCCTGGAAACAGGGTTTTC
CCGACTTNTCGGGACAGAGTGACAGGTGGTGCATGGCTGTCG
>D8YAWCR01AK32K|test40b
CAACGCGAAGAACCTTACCTGGTCTTGACATCCTCGGACCGCTTCAGAGATGAAGTTTCC
TCTTCGGAGGCCGAGTGACAGGTGTTGCATGGCTGTCG
>D8YAWCR01E7S89|test40b
CAACGCGAAGAACCTTACCAACTCTTGACATCCAGAGAAGAGGCTAGAGATAGCTTTGNG
CCTTCGGGAACTCTGAAGACG
>D8YAWCR01D9TXB|test40b
CAACGCGAAGAACCTTACCAACTCTTGACATCCAGAGAAGAGGCTAGAGATAGCTTTGTG
CCTTCGGGAACTCTGAGACAGGTGATGCATGGCTGT
>D8YAWCR01A40ZJ|test40b
CAACGCGAAGAACCTTACCTGGTCTTGACATCCTGGACCGCTTCAGAGATGAAGTTTCCT
CTTCCGGA
>D8YAWCR01B100A|test40b
CAACGCGAAGAACCTTACCTGGGCTTGAACTGTATTGGTTGTAGGTATCAGAGATGATAC
TAAACCTTCGGGTACTGATATAGAGGTGGTGCATGG
>D8YAWCR01CMK05|test40b
CAACGCGAAGAACCTTACCTGGACTTGACATGCACTTGAAAACTATAGAGATATAGTCCC
TCTTCGGAGCAAGTGTGCAGGTGT
>D8YAWCR01AQ2UI|test40b
CAACGCGAAGAACCTTACCTGGGTTTGACATGTACGTAGTAGGAAGCCGAAAGGCGACCC
ACCCCTCGGGGAGCGTACACAGGTGGTGCATGGCTGTCG
>D8YAWCR01DXWXQ|test40b
CAACGCGAAGAACCTTACCCAGACTTGACATCCTGTGAACCCCTCAGAGACGTGGGGGTG
CCTTCGGGTACTGATATAGAGGTGTTGCATGGCTGTCG
>D8YAWCR01CA3YA|test40b
CAACGCGAAGAACCTTACCTGGACTTGACATGCACTTGAAAACTATAGAGATATAGTCCC
TCTTCGGAGCAAGTGTGCAGGTGT
>D8YAWCR01CEG9Q|test40b
CAACGCGAAGAACCTTACCTGGACTTGACATGCACTTGAAAACTATAGAGATATAGTCCC
TCTTCGGAGCAAGTGTGCAGGTGTTGCATGGCTGT
>D8YAWCR01BTUX3|test40b
CAACGCGAAGAACCTTACCTGGGTTTGACATCCTGTGAATATTGCGTAATTGCAATAGTG
CCTTCGGGAGCACAGAGACAGGTGCTGCATGG
>D8YAWCR01DQ1WA|test40b
CAACGCGAAGAACCTTACCTGGGTTTGACATGTACGTAGTAGGAAGCCGAAAGGCGACCC
ACCCCTCGGGGAGCGTACACAGGTG
>D8YAWCR01DCVOZ|test40b
CAACGCGAAGAACCTTACCTGGACTTGACATGCACTTGAAAACTATAGAGATATAGTCCC
TCTTCGGAGCAAGTGTGCAGGTGGTGCATGGCTGT
>D8YAWCR01BA9FH|test40b
CAACGCGAAGAACCTTACCTGGGTTTGACATCCTGTGAACGTCTAAGAGATTAGACAGTG
CCTTCGGGAGCACAGAGACAGGTGCTGCATGGCTGT
>D8YAWCR01D4ZLA|test40b
CAACGCGAAGAACCTTACCTGGACTTGACATGCACTTGAAAACTATAGAGATATAGTCCC
TCTTCGGAGCAAGTGTGCAGGTGTTGCATGGCTGT
>D8YAWCR01APOW8|test40b
CAACGCGAAGAACCTTACCTAGCCTTGACATTGATTGAACGGACCAGAGATGGACCGGTG
CCTTTCGGGGAACATGAAAACAGGTGCTGCATGGCTGTCG
>D8YAWCR01DMKR2|test40b
CAACGCGAAGAACCTTACCTGGGCTCAAATGCAGAGTGACAGTCCCTAAAGGGGGATTTT
CTTCGGACAGTCTGCAAGGTGCTGCATGGCN
>D8YAWCR01AG60R|test40b
CAACGCGAAGAACCTTACCTGGACTTGACATGCACTTGAAAACTATAGAGATATAGTCCC
TCTTCGGAGCAAGTGTGCAGGTGCTGCATGG
>D8YAWCR01AZUYK|test40b
CAACGCGAAGACCTTACCTGGGTTTGACATCCTTTGACACCCCTGGAAACAGGGTTTTCC
CGACTTGTCGGGACAGAGTGACAGGTGTTGCATGGCTGTCG
>D8YAWCR01AHLFG|test40b
CAACGCGAAGAACCTTACCTAGCCTTGACATAGACAGAATTTAGTAGAGATATAAAAGTG
CCAGTTTACTGGAGCTGTTATACAGGTG
>D8YAWCR01C5PIJ|test40b
CAACGCGAAGAACCTTACCTGGGCTCAAATGCAGAGTGACAGTCCCTGAAAGGGGATTTT
CTTCGGACAGTCTGCAAGGTGTTGCATGGCTGTCG
>D8YAWCR01B8Q93|test40b
CAACGCGAAGAACCTTACCAACTCTTGACATCCAGAGAAGAGGCTAGAGATAGCTTTGTG
CCTTCGGGAACTCTGAGACAGGTGGTGCATGGCCTGT
>D8YAWCR01DH2IL|test40b
CAACGCGAAGAACCTTACCTGGACTTGACATGCACTTGAAAACTATAGAGATATAGTCCC
TCTTCGGAGCAAGTGTGCAGGTGGTGCATGGCTGT
>D8YAWCR01D6K11|test40b
CAACGCGAAGAACCTTACCTAGCCTTGACATTATCAAANATTCACAGAGAGGATGTACTG
CCTTTGGGACAGGAAATTGAG
>D8YAWCR01CWR8H|test40b
CAACGCGAAGAACCTTACCTGGGCTTAAATGCAGAATGACAGGTCCTGAAAGGGATTTTT
CTTCGGACATTTTGCAAGGTGTTGCATGGCTGTCG
>D8YAWCR01BH6VJ|test40b
CAACGCGAAGAACCTTACCTGGGCTTGAACTGTATTGGTTGTAGGTATCAGAGATGATAC
TAAACCTTCGGGTACTGATATAGAGGTGTTGCATGG
>D8YAWCR01ARFEE|test40b
CAACGCGAAGAACCTTACCTGGGCTTGACATCCTGTGGATTCTATAGAGATATGGAAGTG
CCCTTTCGGGGGAACACGGAGACAGGTGATGCATGGCTGTCG
>D8YAWCR01AIKQN|test40b
CAACGCGAAGAACCTTACCTGGGTTTGACATCCTTTGACACCCCTGGAAACAGGGTTTTC
CCGACTTGTCGGGACAGAGTGACAGGTGGTTGCATGGCTGTCG
>D8YAWCR01BW21E|test40b
CAACGCGAAGAACCTTACCTGGGTTTGACATCCTTTGANACCCCTGGAAACAGGGTTTTC
CCGACTTNTCGGGACAGAGTGACAGGNGTTGCATGGCTGTCG
>D8YAWCR01AV8RR|test40b
CAACGCGAAGAACCTTACCNGGGTTTGACATCCTTTGANACCCCTGGAAACAGGGTTTTC
CCGACTTNTCGGGACAGAGTGACAGGTGGTGCATGGCTGTCG
>D8YAWCR01AKZKA|test40b
CAACGCGAAGAACCTTACCTAGCCTTGACATTGATTGAATACACCAGAGATGGAGTAGTG
CCTTTCGGGGAACTGAAAACAGGTGCTGCATGGCTGTCG
>D8YAWCR01CVZP9|test40b
CAACGCGAAGAACATTACCTGGGCTTGACATCCTATGGATTCTATAGAGATATGGAAGTG
CCCTTTCGGGGGAACACGGAGACAGGTGTTGCATGGCTGTCG
>D8YAWCR01A6219|test40b
CAACGCGAAGAACCTTACCTAGCCTTGACATTGATTGAATACACCAGAGATGGAGTAGTG
CCTTTCGGGGAACATGAAAACAGGTGTTGCATGGCTGTCG
>D8YAWCR01BJ053|test40b
CAACGCGAAGAACCTTACCTGGGCTTGAACTGTATTGGTTGTAGGTATCAGAGATGATAC
TAAACCTTCGGGTACTGATATAGAGGTGTTGCATGG
>D8YAWCR01AQC9C|test40b
CAACGCGAAGAACCTTACCTGGGTTTGACATGTACGTAGTAGGAAGCCGAAAGGCGACCC
ACCCCTCGGGGAGCGTACACAGGTG
>D8YAWCR01AV5AZ|test40b
CAACGCGAAGAACCTTACCTGGGTTTGACATCCTTTGANACCCCTGGAAACAGGGTTTTC
CCGACTTNTCGGGACAGAGTGACAGGTGTTGCATGGCTGTCG
>D8YAWCR01BHMAH|test40b
CAACGCGAAGAACCTTACCTGGGTTTGACATCCTTTGACACCCCTGGAAACAGGGTTTTC
CCGACTTGTCGGGACAGAGTGACAGGTGATGCATGGCTGTCG
>D8YAWCR01ASNOQ|test40b
CAACGCGAAGAACCTTACCTGGGCTTAAATGTAGGACGACCGTCCGGGAAACCGGATTTC
TCTTCGGAGCGACTTACAAGGTGTTGCATGGCTGTCG
>D8YAWCR01BCYSK|test40b
CAACGCGAAGAACCTTACCTGGGCTTGACATCCTGTGGATTCTATAGAGATATGGAAGTG
CCCTTTCGGGGGAACACGGAGACAGGTGGTTGCATGGCTGTCG
>D8YAWCR01E0OG9|test40b
CAACGCGAAGAACCTTACCTGGGTTTTGACATCCTTTGNAACCTTGGAACAGGATTTTCC
GACATT
>D8YAWCR01DPJ04|test40b
CAACGCGAAGAACCTTACCTGGACTTGACATGCACTTGAAAACTATAGAGATATAGTCCC
TCTTCGGAGCAAGTGTGCAGGTGTTGCATGGCTGT
>D8YAWCR01EHJ2G|test40b
CAACGCGAAGAACCTTACCTGGACTTGACATGCACTTGAAAACTATAGAGATATAGTCCC
TCTTCGGAGCAAGTGTGCAGGTGTTGCATGGCTGT
>D8YAWCR01DP58C|test40b
CAACGCGAAGAACCTTACCCGGGCTCAAATGCTGGACGACAGTCCCTGAAAGGGGATCTC
CTTCGGGCGTCCAGCAAGGTGTTGCATGGCTGTCG
>D8YAWCR01DDAP3|test40b
CAACGCGAAGAACCTTACCTGGGCTTGAACTGTATTGGTTGTAGGTATCAGAGATGATAC
TAAACCTTCGGGTACTGATATAGAGGTGTTGCATGG
>D8YAWCR01AJ0GR|test40b
CAACGCGAAGAACCTTACCTGGACTTGACATGCACTTGAAAACTATAGAGATATAGTCCC
TCTTCGGAGCAAGTGTGCAGGTGCTGCATGG
>D8YAWCR01E2WT6|test40b
CAACGCGAAGAACCTTACCTGGGCTTGAACTGTATTGGTTGTAGGTATCAGAGATGATAC
TAAACCTTCGGGTACTGATATAGAGGTGTTGCATGG
>D8YAWCR01ENN5D|test40b
CAACGCGAAGAACCTTACCTAGCCTTGACATATTTAAGAATCCGATAGAGATATTGGAGT
GCCTTCGGGAGCTTTCTTACAGGTGCTGCATGG
>D8YAWCR01AJDM7|test40b
CAACGCGAAGAACCTTACCTGGGCTTAAATGTATGATGACCGCTTCTGAAAAGGAGTTTC
CCTTCGGGGCATTATACAAGGTGGTGCATGGCTGTCG
>D8YAWCR01AJC88|test40b
CAACGCGAAGAATCTTACCTAGCCTTGACATATTTAAGAATCCGATAGAGATATTGGAGT
GCCTTCGGGAGCTTTCTTACAGGTGCTGCATGG
>D8YAWCR01AF06T|test40b
CAACGCGAAGAACCTTACCAACTCTTGACATCCAGAGAAGAGGCTAGAGATAGCTTTGTG
CCTTCGGGAACTCTGAGACAGGTGCTGCATGG
>D8YAWCR01B3VJA|test40b
CAACGCGAAGAACCTTACCTAGCCTTGACATACCAAAAAGATTTCAGAGATGAGATTGTG
CCTGCTTGCAGGAATTTGGATACAGGTGCTGCATGGCTGT
>D8YAWCR01B9DMD|test40b
CAACGCGAAGAACCTTACCTGGGCTTGACATCCTGTGGATTCTATAGAGATATGGAAGTG
CCCTTTCGGGGGAACACGGAGACAGGTGATGCATGGCTGTCG
>D8YAWCR01E0PH1|test40b
CAACGCGAAGAACCTTACCTGGGCTTGACATCCTGTGGATTCTATAGAGATATGGAAGTG
CCCTTTCGGGGGAACACGGAGACAGGTGTTGCATGGCTGTCG
>D8YAWCR01BMBLT|test40b
CAACGCGAAGAACCTTACCCAGACTTGACATCCTGTGAACCCCTCAGAGACGTGGGGGTG
CCTTCGGGAGCACAGAGACAGGTGTTGCATGGCTGTCG
>D8YAWCR01A41L3|test40b
CAACGCGAAGAACCTTACCTGGGTTTGACATCCTGTGAACGTCTAAGAGATTAGACAGTG
CCTTCGGGAGCACAGAGACAGGTG
>D8YAWCR01ANZZY|test40b
CAACGCAAGAACCTTACCTGGGTTTGACATGTACGTAGTAGGAAGCCGAAAGGCGACCCA
CCCCTCGGGGAGCGTACACAGGTGCTGCATGGCTGTCG
>D8YAWCR01DBU8K|test40b
CAACGCGAAGAACCTTACCCGGGCTCAAATGCTGGACGACAGTCCCTGAAAGGGGATCTC
CTTCGGGCGTCCAGCAAGGTGATGCATGGCTGTCG
>D8YAWCR01AELQ2|test40b
CAACGCGAAGAACCTTACCTGGACTTGACATGCACTTGAAAACTATAGAGATATAGTCCC
TCTTCGGAGCAAGTGTGCAGGTGCTGCATGG
>D8YAWCR01AL1ZP|test40b
CAACGCGAAGAACCTTACCTGGACTTGACATGCACTTGAAAACTATAGAGATATAGTCCC
TCTTCGGAGCAAGTGTGCAGGTGGTGCATGGCTGT
>D8YAWCR01BFPLH|test40b
CAACGCGAAGAACCTTACCTGGGTTTGACATGTACGTAGTAGGAAGCCGAAAGGCGACCC
ACCCCTCGGGGAGCGTACACAGGTGTTGCATGGCTGTCG
>D8YAWCR01AH6HW|test40b
CAACGCGAAGAACCTTACCTGGGCTTGAACCGCAGATGAAATCCCCTGAAAAGGGGCTTT
CCTTCGGGACATCTGTAGAGGTGTTGCATGGCTGTCG
>D8YAWCR01A52MH|test40b
CAACGCGAAGAACCTTACCTGGGTTTGACATCCTTTGACACCCCTGGAAACAGGGTTTTC
CCGACTTGTCGGGACAGAGTGACAGGTGCTGCATGGCTGTCG
>D8YAWCR01BXGRR|test40b
CAACGCGAAGAACCTTACCGGGGCTTGACATTCCCCTGAAGTCCCCGAGAAATCGGGGAT
CTCCCTTCGGGGACAGGGGAACAGGTGATGCATGGCTGTCG
>D8YAWCR01CXKON|test40b
CAACGCGAAGAACCTTACCTGGGGTCTTGAACTTGTATTTGGATTGGTTAGGGATGAATC
CAAGG
>D8YAWCR01BW37W|test40b
CAACGCGAAGAACCTTACCTGGGCTTGAACTGTATTGGTTGTAGGTATCAGAGATGATAC
TAAACCTTCGGGTACTGATATAGAGGTGCTGCATGG
>D8YAWCR01E04WG|test40b
CAACGCGAAGAACCTTACCTGGGCTTGACATGTACATGCCGGCCGTGGAAACACGGCTTT
CCAGCTTGCTGGACGTGTACACAGGTGTTGCATGGCTGT
>D8YAWCR01B2IOD|test40b
CAACGCGAAGAACCTTACCTGGGCTTAAATGTAGGACGACCTCCGGGAAACCGGATTTCT
CTTCGGAGCGACTTACAAGGNGTTGCATGGCTGTCG
>D8YAWCR01E190E|test40b
CAACGCGAAGAACCTTACCTGGGTTTGACATGTACGTAGTAGGAAGCCGAAAGGCGACCC
ACCCCTCGGGGAGCGTACACAGGTGTTGCATGGCTGTCG
>D8YAWCR01AFF4U|test40b
CAACGCGAAGAACCTTACCTAGCCTTGACATTGATTGAATACACCAGAGATGGAGTAGTG
CCTTTCGGGGAACATGAAAACAGGTGCTGCATGGCTGTCG
>D8YAWCR01ALMW1|test40b
CAACGCGAAGAACCTTACCTGGGTTTGACATCCTGTGAATATTGCGTAATTGCAATAGTG
CCTTCGGGAGCACAGAGACAGGTGGTGCATGGCTGTCG
>D8YAWCR01BKQU5|test40b
CAACGCGAAGAACCTTACCAACTCTTGACATCCAGAGAAGAGGCTAGAGATAGCTTTGTG
CCTTCGGGAACTCTGAGACAGGTGCTGCATGG
>D8YAWCR01BM38O|test40b
CAACGCGAAGAACCTTACCAACTCTTGACATCCAGAGAAGAGGCTAGAGATAGCTTTGTG
CCTTCGGGAACTCTGAGACAGGTGCTGCATGG
>D8YAWCR01BHSEG|test40b
CAACGCGAAGAACCTTACCTGGGCTTGAACTGTATTGGTTGTAGGTATCAGAGATGATAC
TAAACCTTCGGGTACTGATATAGAGGTGCTGCATGG
>D8YAWCR01DSLRC|test40b
CAACGCGAAGAACCTTACCTGGGTTTGACATCCTGTGAATATTGCGTAATTGCAATAGTG
CCTTCGGGAGCACAGAGACAGGTGATGCATGGCTGTCG
>D8YAWCR01BBFXV|test40b
CAACGCGAAGAACCTTACCTGGGTTTGACATCCTGTGAATATTGCGTAATTGCAATAGTG
CCTTCGGGAGCACAGAGACAGGTGTTGCATGGCTGTCG
>D8YAWCR01DA9KN|test40b
CAACGCGAAGAACCTTACCTGGGTTTGACATCCTTTGACACCCCTGGAAACAGGGTTTTC
CCGACTTGTCGGGACAGAGTGACAGGTG
>D8YAWCR01EWXZN|test40b
CAACGCGAAGAACCTTACCTGGGTTTGACATGTACGTAGTAGGAAGCCGAAAGGCGACCC
ACCCCTCGGGGAGCGTACACAGGTGGTGCATGGCTGTCG
>D8YAWCR01AHYTW|test40b
CAACGCGAAGAACCTTACCTAGCCTTGACATACCAAAAAGATTTCAGAGATGAGATTGTG
CCTGCTTGCAGGAATTTGGATACAGGTGCTGCATGGCTGT
>D8YAWCR01AQEF9|test40b
CAACGCGAAGAACCTTACCAACTCTTGACATCCAGAGAAGAGGCTAGAGATAGCTTTGTG
CCTTCGGGAACTCTGAGACAGGTGGTGCATGGCTGT
>D8YAWCR01DKMWW|test40b
CAACGCGAAGAACCTTACCTGGACTTGACATGCACTTGAAAACTATAGAGATATAGTCCC
TCTTCGGAGCAAGTGTGCAGGTGCTGCATGG
>D8YAWCR01AW4AI|test40b
CAACGCGAAGAACCTTACCTAGCCTTGACATATTTAAGAATCCGATAGAGATATTGGAGT
GCCTTCGGGAGCTTTCTTACAGGTGCTGCATGG
>D8YAWCR01AX6YX|test40b
CAACGCGAAGAACCTTACCNGGGTTTGACATCCTTTGANACCCCTGGAAACAGGGTTTTC
CCGACTTNTCGGGACAGAGTGACAGGNGTTGCATGGCTGTCG
>D8YAWCR01ANAMB|test40b
CAACGCGAAGAACCTTACCTGGGCTTGACATGTACATGCCGGCCGTGGAAACACGGCTTT
CCAGCTTGCTGGACGTGTACACAGGTGTTGCATGGCTGT
>D8YAWCR01AHY92|test40b
CAACGCGAAGAACCTTACCTGGGCTTGACATCCTGTGGATTCTATAGAGATATGGAAGTG
CCCTTTCGGGGGAACACGGAGACAGGTGTTGCATGGCTGTCG
>D8YAWCR01EAMAD|test40b
CAACGCGAAGAACCTTACCTGGGCTTGACATCCTGTGGATTCTATAGAGATATGGAAGTG
CCCTTTCGGGGGAACACGGAGACAGGTGCTGCATGGCTGTCG
>D8YAWCR01AVG1D|test40b
CAACGCGAAGAACCTTACCTGGGCTTAAATGTAGATTGTATAACTTAGAAATAGGTTTTC
CCTTCGGGGCTATTTACAAGGTGTTGCATGGCTGTCG
>D8YAWCR01D49WQ|test40b
CAACGCGAAGAACCTTACCTGGGCTTGAACTGTATTGGTTGTAGGTATCAGAGATGATAC
TAAACCTTCGGGTACTGATATAGAGGTGTTGCATGG
>D8YAWCR01E3HZ0|test40b
CAACGCGAAGAACCTTACCTGGACTTGACATGCACTTGAAAACTATAGAGATATAGTCCC
TCTTCGGAGCAAGTGTGCAGGTGTTGCATGGCTGT
>D8YAWCR01AFRKG|test40b
CAACGCGAAGAACCTTACCTGGGTTTGACATCCTGTGAATATTGCGTAATTGCAATAGTG
CCTTCGGGAGCACAGAGACAGGTGGTGCATGGCTGTCG
>D8YAWCR01A0VL0|test40b
CAACGCGAAGAACCTTACCTGGGCTTGACATGTACATGCCGGCCGTGGAAACACGGCTTT
CCAGCTTGCTGGACGTGTACACAGGTGTTGCATGGCTGT
>D8YAWCR01BLO7E|test40b
CAACGCGAAGAACCTTACCTAGCCTTGACATACTACAGAATTTGACAGAGATGTTGGAGT
GCCTTCGGGAGCTGTAATACAGGTGGTGCATGG
>D8YAWCR01A8ZXN|test40b
CAACGCGAAGAACCTTACCTGGGCTTGAACTGTATTGGTTGTAGGTATCAGAGATGATAC
TAAACCTTCGGGTACTGATATAGAGGTGGTGCATGG
>D8YAWCR01A4SMW|test40b
CAACGCGAAGAACCTTACCTGGGCTTAAATGCAGAATGACAGGTCCTGAAAGGGATTTTT
CTTCGGACATTTTGCAAGGTGGTGCATGGCTGTCG
>D8YAWCR01CEWG9|test40b
CAACGCGAAGAACCTTACCTGGGCTTGAACTGTATTGGTTGTAGGTATCAGAGATGATAC
TAAACCTTCGGGTACTGATATAGAGGTGCTGCATGG
>D8YAWCR01C3FXX|test40b
CAACGCGAAGAACCTTACCTGGGCTTGACATCCTGTGGATTCTATAGAGATATGGAAGTG
CCCTTTCGGGGGAACACGGAGACAGGTGT
>D8YAWCR01E2547|test40b
CAACGCGAAGAACCTTACCTGGGCTTGAACTGTATTGGTTGTAGGTATCAGAGATGATAC
TAAACCTTCGGGTACTGATATAGAGGTGCTGCATGG
>D8YAWCR01AUCHM|test40b
CAACGCGAAGAACCTTACCCGGGCTCAAATGCTGGACGACAGTCCCTGAAAGGGGATCTC
CTTCGGGCGTCCAGCAAGGTGCTGCATGGCTGTCG
>D8YAWCR01EBR06|test40b
CAACGCGAAGAACCTTACCTAGCCTTGACATACCAAAAAGATTTCAGAGATGAGATTGTG
CCTGCTTGCAGGAATTTGGATACAGGTGTTGCATGG
>D8YAWCR01A1TFN|test40b
CAACGCGAAGAACCTTACCTGGGCTTGAACTGTATTGGTTGTAGGTATCAGAGATGATAC
TAAACCTTCGGGTACTGATATAGAGGTGTTGCATGG
>D8YAWCR01EQGA4|test40b
CAACGCGAAGAACCTTACCAACTCTTGACATCCAGAGAAGAGGCTAGAGATAGCTTTGTG
CCTTCGGGAACTCTGAGACAGGTGTTGCATGGCTGT
>D8YAWCR01E3B9K|test40b
CAACGCGAAGAACCTTACCTGGGCTTGAACCGCAGATGAAATCCCCTGAAAAGGGGCTTT
CCTTCGGGACATCTGTAGAGGTGTTGCATGGCTGTCG
>D8YAWCR01BO9BS|test40b
CAACGCGAAGAACCTTACCTGGACTTGACATGCACTTGAAAACTATAGAGATATAGTCCC
TCTTCGGAGCAAGTGTGCAGGTGTTGCATGGCTGT
>D8YAWCR01A3WBW|test40b
CAACGCGAAGAACCTTACCTGGGCTTGAACTGTATTGGTTGTAGGTATCAGAGATGATAC
TAAACCTTCGGGTACTGATATAGAGGTGATGCATGG
>D8YAWCR01AKN6S|test40b
CAACGCGAAGAACCTTACCTGGGCTTGACATCCTGTGGATTCTATAGAGATATGGAAGTG
CCCTTTCGGGGGAACACGGAGACAGGTGCTGCATGGCTGTCG
>D8YAWCR01BZIND|test40b
CAACGCGAAGAACCTTACCTGGGTTTGACATCCTTTGACACCCCTGGAAACAGGGTTTTC
CCGACTTNTCGGGACAGAGTGACAGGTGCTGCATGGCTGTCG
>D8YAWCR01D2IP1|test40b
CAACGCGAAGAACCTTACCTGGGCTTGAACTGTATTGGTTGTAGGTATCAGAGATGATAC
TAAACCTTCGGGTACTGATATAGAGGTGG
>D8YAWCR01DWL51|test40b
CAACGCGAAGAACCTTACCGGGGCTTGACATTCCCCTGAAGTCCCCGAGAAATCGGGGAT
CTCCCTTCGGGGACAGGGGAACAGGTGTTGCATGGCTGTCG
>D8YAWCR01AEVKY|test40b
CAACGCGAAGAACCTTACCAACTCTTGACATCCAGAGAAGAGGCTAGAGATAGCTTTGTG
CCTTCGGGAACTCTGAGACAGGTGTTGCATGGCTGT
>D8YAWCR01B07F9|test40b
CAACGCGAAGAACCTTACCTGGGTTTGACATCCTTTGANACCCCTGGAAACAGGGTTTTC
CCGACTTNTCGGGACAGAGTGACAGGTGATGCATGGCTGTCG
>D8YAWCR01COU9K|test40b
CAACGCGAAGAACCTTACCTGGGTTTGACATGTACGTAGTAGGAAGCCGAAAGGCGACCC
ACCCCTCGGGGAGCGTACACAGGTGATGCATGGCTGTCG
>D8YAWCR01AF3QR|test40b
CAACGCGAAGAACCTTACCTGGGTTTGACATCCTTTGANACCCCTGGAAACAGGGTTTTC
CCGACTTNTCGGGACAGAGTGACAGGTGCTGCATGGCTGTCG
>D8YAWCR01ANSP6|test40b
CAACGCGAAGAACCTTACCTGGTCTTGACATCCTCGGACCGCTTCAGAGATGAAGTTTCC
TCTTCGGAGGCCGAGTGACAGGTGATGCATGGCTGTCG
>D8YAWCR01AR9SX|test40b
CAACGCGAAGAACCTTACCTGGGCTTAAATGTAGATTGTATAACTTAGAAATAGGTTTTC
CCTTCGGGGCTATTTACAAGGTGGTGCATGGCTGTCG
>D8YAWCR01D4CFF|test40b
CAACGCGAAGAACCTTACCTGGGCTTGAACTGTATTGGTTGTAGGTATCAGAGATGATAC
TAAACCTTCGGGTACTGATATAGAGGTGTTGCATGG
>D8YAWCR01AHAU3|test40b
CAACGCGAAGAACCTTACCTGGACTTGACATGCACTTGAAAACTATAGAGATATAGTCCC
TCTTCGGAGCAAGTGTGCAGGTGCTGCATGG
>D8YAWCR01AGHJB|test40b
CAACGCGAAGAACCTTACCTAGCCTTGACATTGATTGAATACACCAGAGATGGAGTAGTG
CCTTTCGGGGAACATGAAAACAGGTGCTGCATGGCTGTCG
>D8YAWCR01EA3GH|test40b
CAACGCGAAGAACCTTACCTGGGTTTGACATCCTTTGACACCCCTGGAAACAGGGTTTTC
CCGACTTGTCGGGACAGAGTGACAGGTGTTGCATGGCTGTCG
>D8YAWCR01AL6LR|test40b
CAACGCGAAGAACCTTACCTGGACTTGACATGCACTTGAAAACTATAGAGATATAGTCCC
TCTTCGGAGCAAGTGTGCAGGTGT
>D8YAWCR01C7DF8|test40b
CAACGCGAAGAACCTTACCTGGGCTTAAATGTATGATGACCGCTTCTGAAAAGGAGTTTC
CCTTCGGGGCATTATACAAGGTGTTGCATGGCTGTCG
>D8YAWCR01AI1QH|test40b
CAACGCGAAGAACCTTACCTGGGTTTGACATCCTTTGANACCCCTGGAAACAGGGTTTTC
CCGACTTNTCGGGACAGAGTGACAGGNGTTGCATGGCTGTCG
>D8YAWCR01D0GW3|test40b
CAACGCGAAGAACCTTACCTGGGCTTGACATCCTGTGGATTCTATAGAGATATGGAAGTG
CCCTTTCGGGGGAACACGGAGACAGGTGCTGCATGGCTGTCG
>D8YAWCR01A58QS|test40b
CAACGCGAAGAACCTTACCAGGGTTTGACATGCTGGAAGTAGAAACCCGAAAGGGTGCCC
ATCCGTATCCAGTCGGAAGCCAGCACAGGTGGTTGCATGGCTGTCG
>D8YAWCR01BANLT|test40b
CAACGCGAAGAACCTTACCTGGGCTCAAATGCAGAGTGACAGTCCCTGAAAGGGGATTTT
CTTCGGACAGTCTGCAAGGTGCTGCATGGCTGTCG
>D8YAWCR01AFYZC|test40b
CAACGCGAAGAACCTTACCTGGGTTTGACATCCTTTGANACCCCTGGAAACAGGGTTTTC
CCGACTTNTCGGGACAGAGTGACAGGTGCTGCATGGCTGTCG
>D8YAWCR01B3Y58|test40b
CAACGCGAAGAACCTTACCTAGCCTTGACATAGACAGAATTTAGTAGAGATATAAAAGTG
CCAGTTTACTGGAGCTGTTATACAGGTGTTG
>D8YAWCR01AK10G|test40b
CAACGCGAAGAACCTTACCTGGATTTAAATGTAGGACGAAAGTCACGTGAAAGCGAGACC
TTCCTTCGGGACGGACTACAAGGTGTTGCATGGCTGTCG
>D8YAWCR01E1CTS|test40b
CAACGCGAAGAACCTTACCTGGGCTTGACATCCTGTGGATTCTATAGAGATATGGAAGTG
CCCTTTCGGGGGAACACGGAGACAGGTGGTGCATGGCTGTCG
>D8YAWCR01AMTAT|test40b
CAACGCGAAGAACCTTACCTGGACTTGACATGCACTTGAAAACTATAGAGATATAGTCCC
TCTTCGGAGCAAGTGTGCAGGTGCTGCATGG
>D8YAWCR01BWOZ8|test40b
CAACGCGAAGAACCTTACCTGGGTTTGACATCCTTTGACACCCCTGGAAACAGGGTTTTC
CCGACTTGTCGGGACAGAGTGACAGGTGTTGCATGGCTGTCG
>D8YAWCR01AIXQR|test40b
CAACGCGAAGAACCTTACCTGGGCTTGACATCCTGTGGATTCTATAGAGATATGGAAGTG
CCCTTTCGGGGGAACACGGAGACAGGTGATGCATGGCTGTCG
>D8YAWCR01AUBMG|test40b
CAACGCGAAGAACCTTACCTGGGCTTGAACTGTATTGGTTGTAGGTATCAGAGATGATAC
TAAACCTTCGGGTACTGATATAGAGGTGCTGCATGG
>D8YAWCR01D2865|test40b
CAACGCGAAGAACCTTACCTGGGCTTGAACTGTATTGGTTGTAGGTATCAGAGATGATAC
TAAACCTTCGGGTACTGATATAGAGGTGGTGCATGG
>D8YAWCR01B6I36|test40b
CAACGCGAAGAACCTTACCTGGGCTTGACATCCTGTGGATTCTATAGAGATATGGAAGTG
CCCTTTCGGGGGAACACGGAGACAGGTGTTGCATGGCTGTCG
>D8YAWCR01E1QSO|test40b
CAACGCGAAGAACCTTACCTGGGTTTGACATGTACGTAGTAGGAAGCCGAAAGGCGACCC
ACCCCTCGGGGAGCGTACACAGGTGCTGCATGGCTGTCG
>D8YAWCR01AHG6F|test40b
CAACGCGAAGAACCTTACCTGGGTTTGACATCCTGTGAACGTCTAAGAGATTAGACAGTG
CCTTCGGGAGCACAGAGACAGGTGTTGCATGG
>D8YAWCR01BBYYA|test40b
CAACGCGAAGAACCTTACCTGGGTTTGACATGTACGTAGTAGGAAGCCGAAAGGCGACCC
ACCCCTCGGGGAGCGTACACAGGTGCTGCATGGCTGTCG
>D8YAWCR01DNWL6|test40b
CAACGCGAAGAACCTTACCTGGGTTTGACATCCTGTGAACGTCTAAGAGATTAGACAGTG
CCTTCGGGAGCACAGAGACAGGTGTTGCATGG
>D8YAWCR01ATO6L|test40b
CAACGCGAAGAACCTTACCTGGGTCTCAAATGCAGAGTGACAGGTCCCTGAAAGGGGATT
TTCTTCCGGACCAGGTCTGCAAGGTGCTGCATGGCTGTCG
>D8YAWCR01EN19R|test40b
CAACGCGAAGAACCTTACCTGGGCTCAAATGCAGAGTGACAGTCCCTGAAAGGGGATTTT
CTTCGGACAGTCTGCAAGGTGGTGCATGGCTGTCG
>D8YAWCR01CW0QA|test40b
CAACGCGAAGAACCTTACCTGGACTTGACATGCACTTGAAAACTATAGAGATATAGTCCC
TCTTCGGAGCAAGTGTGCAGGTGTTGCATGGCTGT
>D8YAWCR01BMMAU|test40b
CAACGCGAAGAACCTTACCTGGGTTTGACATCCTGTGAATATTGCGTAATTGCAATAGTG
CCTTCGGGAGCACAGAGACAGGTGTTGCATGGCTGTCG
>D8YAWCR01AOTX2|test40b
CAACGCGAAGAACCTTACCTGGGCTTAAATGTAGATTGTATAACTTAGAAATAGGTTTTC
CCTTCGGGGCTATTTACAAGGTGATGCATGGCTGTCG
>D8YAWCR01AYMWN|test40b
CAACGCGAAGAACCTTACCTGGGCTTAAATGCAGAATGACAGGTCCTGAAAGGGATTTTT
CTTCGGACATTTTGCAAGGTGCTGCATGGCTGTCG
>D8YAWCR01A3LI5|test40b
CAACGCGAAGAACCTTACCTAGCCTTGACATAGACNGAATTTAGTAGAGATNTAAAAAGT
GCCAGTTTACTGGAGCNGTTATACAGGNTTG
>D8YAWCR01DKEI0|test40b
CAACGCGAAGAACCTTACCTAGCCTTGACATACCAAAAAGATTTCAGAGATGAGATTGTG
CCTGCTTGCAGGAATTTGGATACAGGTACTGCATGGCTGT
>D8YAWCR01ANDCS|test40b
CAACGCGAAGAACCTTACCTGGGCTTGAACTGTATTGGTTGTAGGTATCAGAGATGATAC
TAAACCTTCGGGTACTGATATAGAGGTGTTGCATGG
>D8YAWCR01AGSNB|test40b
CAACGCGAAGAACCTTACCTGGGCTTAAATGTATGATGACCGCTTCTGAAAAGGAGTTTC
CCTTCGGGGCATTATACAAGGTGTTGCATGGCTGTCG
>D8YAWCR01EXF72|test40b
CAACGCGAAGAACCTTACCAACTCTTGACATCCAGAGAAGAGGCTAGAGATAGCTTTGTG
CCTTCGGGAACTCTGAGACAGGTGGTGCATGGCTGT
>D8YAWCR01B3VLO|test40b
CAACGCGAAGAACCTTACCTGGGTTTGACATCCTGTGAACGTCTAAGAGATTAGACAGTG
CCTTCGGGAGCACAGAGACAGGTGCTGCATGGCTGT
>D8YAWCR01ECFWY|test40b
CAACGCGAAGAACCTTACCTAGCCTTGACATACCAAAAAGATTTCAGAGATGAGATTGTG
CCTGCTTGCAGGAATTTGGATACAGGTGTTGCATGG
>D8YAWCR01BNV4L|test40b
CAACGCGAAGAACCTTACCTGGGCTTGAACTGTATTGGTTGTAGGTATCAGAGATGATAC
TAAACCTTCGGGTACTGATATAGAGGTGTTGCATGG
>D8YAWCR01ETRL0|test40b
CAACGCGAAGAACCTTACCTGGGCTCAAATGCAGAGTGACAGTCCCTGAAAGGGGATTTT
CTTCGGACAGTCTGCAAGGTGCTGCATGGCTGTCG
>D8YAWCR01EDLRT|test40b
CAACGCGAAGAACCTTACCTAGCCTTGACATTGATTGAATACACCAGAGATGGAGTAGTG
CCTTTCGGGGAACATGAAAACAGGTGATGCATGGCTGTCG
>D8YAWCR01EYLCV|test40b
CAACGCGAAGAACCTTACCTGGGCTTGAACTGTATTGGTTGTAGGTATCAGAGATGATAC
TAAACCTTCGGGTACTGATATAGAGGTGGTGCATGG
>D8YAWCR01AKL8M|test40b
CAACGCGAAGAACCTTACCTGGGTTTGACATGTACGTAGTAGGAAGCCGAAAGGCGACCC
ACCCCTCGGGGAGCGTACACAGGTGGTTGCATGGCTGTCG
>D8YAWCR01CO4ZA|test40b
CAACGCGAAGAACCTTACCTGGGCTTGAACTGTATTGGTTGTAGGTATCAGAGATGATAC
TAAACCTTCGGGTACTGATATAGAGGTGCTGCATGG
>D8YAWCR01CXXDE|test40b
CAACGCGAAGAACCTTACCTGGGCTTAAATGCAGAATGACAGGTCCTGAAAGGGATTTTT
CTTCGGACATTTTGCAAGGTGATGCATGGCTGTCG
>D8YAWCR01AIUP7|test40b
CAACGCGAAGAACCTTACCTGGGTTTGACATCCTGTGAATATTGCGTAATTGCAATAGTG
CCTTCGGGAGCACAGAGACAGGTGTTGCATGGCTGTCG
>D8YAWCR01DKZP1|test40b
CAACGCGAAGAACCTTACCTAGCCTTGACATACCAAAAAGATTTCAGAGATGAGATTGTG
CCTGCTTGCAGGAATTTGGATACAGGTGTTGCATGG
>D8YAWCR01AGOJ6|test40b
CAACGCGAAGAACCTTACCTGGGCTTAAATGTAGATTGTATAACTTAGAAATAGGTTTTC
CCTTCGGGGCTATTTACAAGGTGATGCATGGCTGTCG
>D8YAWCR01ATBA3|test40b
CAACGCGAAGAACCTTACCTGGGCTTAAATGTAGGACGACCGTCCGGGAAACCGGATTTC
TCTTCGGAGCGACTTACAAGGTGCTGCATGGCTGTCG
>D8YAWCR01APXJF|test40b
CAACGCGAAGAACCTTACCTGGGTTTGACATGTACGTAGTAGGAAGCCGAAAGGCGACCC
ACCCCTCGGGGAGCGTACACAGGTGCTGCATGGCTGTCG
>D8YAWCR01AIGUJ|test40b
CAACGCGAAGAACCTTACCTGGGCTTGACATGTACATGCCGGCCGTGGAAACACGGCTTT
CCAGCTTGCTGGACGTGTACACAGGTGTTGCATGGCTGT
>D8YAWCR01AYFM9|test40b
CAACGCGAAGAACCTTACCTGGGCTTGACATCCTGTGGATTCTATAGAGATATGGAAGTG
CCCTTTCGGGGGAACACGGAGACAGGTGTTGCATGGCTGTCG
>D8YAWCR01A2TSJ|test40b
CAACGCGAAGAACCTTACCTGGGTTTGACATCCTTTGANACCCCTGGAAACAGGGTTTTC
CCGACTTNTCGGGACAGAGTGACAGGTGCTGCATGGCTGTCG
>D8YAWCR01BFLV5|test40b
CAACGCGAAGAACCTTACCTGGGCTTGAACTGTATTGGTTGTAGGTATCAGAGATGATAC
TAAACCTTCGGGTACTGATATAGAGGTGGTGCATGG
>D8YAWCR01EZ0CL|test40b
CAACGCGAAGAACCTTACCTGGGTTTGACATGTACGTAGTAGGAAGCCGAAAGGCGACCC
ACCCCTCGGGGAGCGTACACAGGTGCTGCATGGCTGTCG
>D8YAWCR01BAWSQ|test40b
CAACGCGAAGAACCTTACCTGGGTTTGACATGTACGTAGTAGGAAGCCGAAAGGCGACCC
ACCCCTCGGGGAGCGTACACAGGTGTTGCATGGCTGTCG
>D8YAWCR01AKTOE|test40b
CAACGCGAAGAACCTTACCTGGGCTTGAACTGTATTGGTTGTAGGTATCAGAGATGATAC
TAAACCTTCGGGTACTGATATAGAGGTGTTGCATGG
>D8YAWCR01CGSLC|test40b
CAACGCGAAGAACCTTACCTGGGCTTGAACTGTATTGGTTGTAGGTATCAGAGATGATAC
TAAACCTTCGGGTACTGATATAGAGGTGCTGCATGG
>D8YAWCR01EYXFG|test40b
CAACGCGAAGAACCTTACCTAGCCTTGACATTGATTGAATNCACCAGAGATGGAGTAGTG
CCTTTCGGGGAACAATGAAAACAGGTG
>D8YAWCR01BN2NJ|test40b
CACCGAAGAACCTTACCTGGGCTTAAATGTAGGACGACCGTCCGGGAAACCGGATTTCTC
TTCGGAGCGACTTACAAGGTGTTGCATGGCTGTCA
>D8YAWCR01CN27G|test40b
CAACGCGAAGAACCTTACCTGGGTTTGACATGTACGTAGTAGGAAGCCGAAAGGCGACCC
ACCCCTCGGGGAGCGTACACAGGTGTTGCATGGCTGTCG
>D8YAWCR01CN5PQ|test40b
CAACGCGAAGAACCTTACCTGGGTTTGACATGTACGTAGTAGGAAGCCGAAAGGCGACCC
ACCCCTCGGGGAGCGTACACAGGTGATGCATGGCTGTCG
>D8YAWCR01AET5Z|test40b
CAACGCGAAGAACCTTACCTGGGCTTGACATCCTGTGGATTCTATAGAGATATGGAAGTG
CCCTTTCGGGGGAACACGGAGACAGGTGCTGCATGGCTGTCG
>D8YAWCR01AF7F6|test40b
CAACGCGAAGAACCTTACCTAGCCTTGACATACTACAGAATTTGACAGAGATGTTGGAGT
GCCTTCGGGAGCTGTAATACAGGTGGTTGCATGG
>D8YAWCR01ECK1A|test40b
CAACGCGAAGAACCTTACCTAGCCTTGACATTGATTGAATACACCAGAGATGGAGTAGTG
CCTTTCGGGGAACATGAAAACAGGTGTTGCATGGCTGTCG
>D8YAWCR01E4AS6|test40b
CAACGCGAAGAACCTTACCTGGGCTTGAACTGTATTGGTTGTAGGTATCAGAGATGATAC
TAAACCTTCGGGTTGACTGATATAGAGGTGTTGTCGATGGCGT
>D8YAWCR01CH6JT|test40b
CAACGCGAAGAACCTTACCTGGGTTTGACATCCTTTGANACCCCTGGAAACAGGGTTTTC
CCGACTTNTCGGGACAGAGTGACAGGNGTTGCATGGCTGTCG
>D8YAWCR01AKE41|test40b
CAACGCGAAGAACCTTACTTGGGTTTGACATCCTGTGAATATTGCGTAATTGCAATAGTG
CCTTCGGGAGCACAGAGACAGGTGTTGCATGGCTGTCG
>D8YAWCR01CM0BS|test40b
CAACGCGAAGAACCTTACCTGGGTTTGACATGTACGTAGTAGGAAGCCGAAAGGCGACCC
ACCCCTCGGGGAGCGTACACAGGTGTTGCATGGCTGTCG
>D8YAWCR01APZS0|test40b
CAACGCGAAGAACCTTACCTGGGTTTGACATGTACGTAGTAGGAAGCCGAAAGGCGACCC
ACCCCTCGGGGAGCGTACACAGGTGTTGCATGGCTGTCG
>D8YAWCR01AY4ZY|test40b
CAACGCGAAGAACCTTACCTGGGCTTGAACTGTATTGGTTGTAGGTATCAGAGATGATAC
TAAACCTTCGGGTACTGATATAGAGGTG
>D8YAWCR01AISPW|test40b
CAACGCGAAGAACCTTACCTGGGCTCAAATGCAGAGTGACAGTCCCTGAAAGGGGATTTT
CTTCGGACAGTCTGCAAGGTGTTGCATGGCTGTCG
>D8YAWCR01A8TOB|test40b
CAACGCGAAGAACCTTACCAACTCTTGACATCCAGAGAAGAGGCTAGAGATAGCTTTGTG
CCTTCGGGAACTCTGAGACAGGTGTTGCATGGCTGT
>D8YAWCR01AHEWT|test40b
CAACGCGAAGAACCTTACCTAGGCTTGACATCCCAAGAAGATAGTAGAGATACTGTTGTG
TCTGCTTGCAGAAACTTGGTGACAGGTGTTG
>D8YAWCR01BHCRU|test40b
CAACGCGAAGAACCTTACCTGGGTTTGACATGTACGTAGTAGGAAGCCGAAAGGCGACCC
ACCCCTCGGGGAGCGTACACAGGTGTTGCATGGCTGTCG
>D8YAWCR01BJETC|test40b
CAACGCGAAGAACCTTACCTGGGTTTGACATCCTGTGAATATTGCGTAATTGCAATAGTG
CCTTCGGGAGCACAGAGACAGGTGATGCATGGCTGTCG
>D8YAWCR01BN5I9|test40b
CAACGCGAAGAACCTTACCTAGCCTTGATATCCTTGGAATCTCTCAGAGATGAGAGAGTG
CTAGTTTACTAGAGCCAAGTGACAGGTGTTG
>D8YAWCR01EY14V|test40b
CAACGCGAAGAACCTTACCTGGGTTTGACATCCTTTGACACCCCTGGAAACAGGGTTTTC
CCGACTTGTCGGGACAGAGTGACAGGTGTTGCATGGCTGTCG
>D8YAWCR01AJHH3|test40b
CAACGCGAAGAACCTTACCTGGGTTTGACATCCTGTGAATATTGCGTAATTGCAATAGTG
CCTTCGGGAGCACAGAGACAGGTGTTGCATGGCTGTCG
>D8YAWCR01CF2ZF|test40b
CAACGCGAAGAACCTTACCTGGGTTTGACATCCTTTGACACCCCTGGAAACAGGGTTTTC
CCGACTTGTCGGGACAGAGTGACAGGTGTTGCATGGCTGTCG
>D8YAWCR01EZEYR|test40b
CAACGCGAAGAACCTTACCCAGACTTGACATCCTGTGAACCCCTCAGAGACGTGGGGGTG
CCTTCGGGAGCACAGAGACAGGTGATGCATGGCTGTCG
>D8YAWCR01D1YLQ|test40b
CAACGCGAAGAACCTTACCTGGACTTGACATGCACTTGAAAACTATAGAGATATAGTCCC
TCTTCGGAGCAAGTGTGCAGGTGTTGCATGGCTGT
>D8YAWCR01BAQS3|test40b
CAACCGAAGAACCTTACCTGGGCTTGAACTGTATTGGTTGTAGGTATCAGAGATGATACT
AAACCTTCGGGTACTGATATAGAGGTGCTGCATGG
>D8YAWCR01AROHA|test40b
CAACGCGAAGAACCTTACCTGGGCTTAAATGTAGATTGTATAACTTAGAAATAGGTTTCC
CTTCGGGGCTATTTACAAGGTGT
>D8YAWCR01EYZHY|test40b
CAACGCGAAGAACCTTACCTGGGCTCAAATGCAGAGTGACAGTCCCTGAAAGGGGATTTT
CTTCGGACAGTCTGCAAGGTGTTGCATGGCTGTCG
>D8YAWCR01D72UU|test40b
CAACGCGAAGAACCTTACCAACTCTTGACATCCAGAGAAGAGGCTAGAGATAGCTTTGTG
CCTTCGGGAACTCTGAGACAGGTGTTGCATGGCTGT
>D8YAWCR01AHSQ1|test40b
CAACGCGAAGAACCTTACCTGGGCTTAAATGTAGGACGACCTCCGGGAAACCGGATTTCT
CTTCGGAGCGACTTACAAGGTGATGCATGGCTGTCG
>D8YAWCR01AL84U|test40b
CAACGCGAAGAACCTTACCTGGGTTTGACATCCTTTGACACCCCTGGAAACAGGGTTTTC
CCGACTTGTCGGGACAGAGTGACAGGTGGTGCATGGCTGTCG
>D8YAWCR01ALD6J|test40b
CAACGCGAAGAACCTTACCTGGGTTTGACATCCTTTGANACCCCTGGAAACAGGGTTTTC
CCGACTTNTCGGGACAGAGTGACAGGTGATGCTGGCTGTCG
>D8YAWCR01BDDFA|test40b
CAACGCGAAGAACCTTACCTGGGTTTGACATCCTTTGANACCCCTGGAAACAGGGTTTTC
CCGACTTNTCGGGACAGAGTGACAGGTGTTGCATGGCTGTCG
>D8YAWCR01AKOOO|test40b
CAACGCGAAGAACCTTACCTGGGTTTGAACTGTATTGGTTGTAGGTATCAGAGATGATAC
TAAACCTTCGGGTACTGATATAGAGGTGCTGCATGG
>D8YAWCR01EI2GG|test40b
CAACGCGAAGAACCTTACCTGGGCTTGACATGTACATGCCGGCCGTGGAAACACGGCTTT
CCAGCTTGCTGGACGTGTACACAGGTGCTGCATGG
>D8YAWCR01AHL4F|test40b
CAACGCGAAGAACCTTACCTGGGCTCAAATGCAGAGTGACAGTCCCTGAAAGGGGATTTT
CTTCGGACAGTCTGCAAGGTGTTGCATGGCTGTCG
>D8YAWCR01AGRL6|test40b
CAACGCGAAGAACCTTACCTGGGCTTGAACTGTATTGGTTGTAGGTATCAGAGATGATAC
TAAACCTTCGGGTACTGATATAGAGGTGTTGCATGG
>D8YAWCR01AF0PD|test40b
CAACGCGAAGAACCTTACCTGGGTTTGACATGTACGTAGTAGGAAGCCGAAAGGCGACCC
ACCCCTCGGGGAGCGTACACAGGTGATGCATGGCTGTCG
>D8YAWCR01AR7UB|test40b
CAACGCGAAGAACCTTACCTGGGCTTGACATGTACATGCCGGCCGTGGAAACACGGCTTT
CCAGCTTGCTGGACGTGTACACAGGTGTTGCATGGCTGT
>D8YAWCR01CJYJJ|test40b
CAACGCGAAGAACCTTACCTGGGCTTAAATGTAGGACGACCGTCCGGGAAACCGGATTTC
TCTTCGGAGCGACTTACAAGGTGCTGCATGGCTGTCG
>D8YAWCR01AGYRJ|test40b
CAACGCGAAGAACCTTACCTGGACTTGACATGCACTTGAAAACTATAGAGATATAGTCCC
TCTTCGGAGCAAGTGTGCAGGTGTTGCATGGCTGT
>D8YAWCR01BXBWZ|test40b
CAACGCGAAGAACCTTACCTGGGTTTGACATGTACGTAGTAGGAAGCCGAAAGGCGACCC
ACCCCTCGGGGAGCGTACACAGGTGTTGCATGGCTGTCG
>D8YAWCR01A1BCG|test40b
CAACGCGAAGAACCTTACCTAGCCTTGACATACCAAAAAGATTTCAGAGATGAGATTGTG
CCTGCTTGCAGGAATTTGGATACGG
>D8YAWCR01APW1W|test40b
CAACGCGAAGAACCTTACCTGGGCTTGACATGTACATGCCGGCCGTGGAAACACGGCTTT
CCAGCTTGCTGGACGTGTACACAGGTGTTGCATGGCTGT
>D8YAWCR01ERE3N|test40b
CAACGCGAAGAACCTTACCTGGACTTGACATGCACTTGAAAACTATAGAGATATAGTCCC
TCTTCGGAGCAAGTGTGCAGGTGCTGCATGG
>D8YAWCR01BM10V|test40b
CAACGCGAAGAACCTTACCTGGGTTTGACATCCTTTGACACCCCTGGAAACAGGGTTTTC
CCGACTTGTCGGGACAGAGTGACAGGTGGTGCATGGCTGTCG
>D8YAWCR01D0AD2|test40b
CAACGCGAAGAACCTTACCTGGGTTTGACATCCTGTGAATATTGCGTAATTGCAATAGTG
CCTTCGGGAGCACAGAGACAGGTGTTGCATGGCTGTCG
>D8YAWCR01B6VLD|test40b
CAACGCGAAGAACCTTACCTGGACTTGACATGCACTTGAAAACTATAGAGATATAGTCCC
TCTTCGGAGCAAGTGTGCAGGTGTTGCATGGCTGT
>D8YAWCR01AG4B2|test40b
CAACGCGAAGAACCTTACCTGGGCTTGAACTGTATTGGTTGTAGGTATCAGAGATGATAC
TAAACCTTCGGGTACTGATATAGAGGTGGTTGCATGG
>D8YAWCR01AHM1G|test40b
CAACGCGAAGAACCTTACCTGGGCTTGACATCCTGTGGATTCTATAGAGATATGGAAGTG
CCCTTTCGGGGGAACACGGAGACAGGTGCTGCATGGCTGTCG
>D8YAWCR01A64RO|test40b
CAACGCGAAGAACCTTACCTGGGCTTGAACTGTATTGGTTGTAGGTATCAGAGATGATAC
TAAACCTTCGGGTACTGATATAGAGGTGCTGCATGG
>D8YAWCR01AIQ8J|test40b
CAACGCGAAGAACCTTACCTAGCCTTGACATACCAAAAAGATTTCAGAGATGAGATTGTG
CCTGCTTGCAGGAATTTGGATACAGGTGCTGCATGGCTGT
>D8YAWCR01BP3SQ|test40b
CAACGCGAAGAACCTTACCTGGGCTTGAACTGTATTGGTTGTAGGTATCAGAGATGATAC
TAAACCTTCGGGTACTGATATAGAGGTGGTGCATGG
>D8YAWCR01BTGJY|test40b
CAACGCGAAGAACCTTACCTAGCCTTGACATTGATTGAACGGACCAGAGATGGACCGGTG
CCTTTCGGGGAACATGAAAACAGGTGATGCATGGCTGTCG
>D8YAWCR01C6F1G|test40b
CAACGCGAAGAACCTTACCTGGGCTTGAACTGTATTGGTTGTAGGTATCAGAGATGATAC
TAAACCTTCGGGTACTGATATAGAGGTGTTGCATGG
>D8YAWCR01EH2HT|test40b
CAACGCGAAGAACCTTACCTGGGTTTGACATCCTTTGANACCCCTGGAAACAGGGTTTTC
CCGACTTNTCGGGACAGAGTGACAGGTGTTGCATGGCTGTCG
>D8YAWCR01B1AT8|test40b
CAACGCGAAGAACCTTACCTGGGCTTGACATCCTGTGGATTCTATAGAGATATGGAAGTG
CCCTTTCGGGGGAACACGGAGACAGGTGCTGCATGGCTGTCG
>D8YAWCR01C6F60|test40b
CAACGCGAAGAACCTTACCTGGACTTGACATGCACTTGAAAACTATAGAGATATAGTCCC
TCTTCGGAGCAAGTGTGCAGGTGTTGCATGGCTGT
>D8YAWCR01B31JQ|test40b
CAACGCGAAGAACCTTACCTGGACTTGACATGCACTTGAAAACTATAGAGATATAGTCCC
TCTTCGGAGCAAGTGTGCAGGTGTTGCATGGCTGT
>D8YAWCR01E40HR|test40b
CAACGCGAAGAACCTTACCTGGGTTTGACATGTACGTAGTAGGAAGCCGAAAGGCGACCC
ACCCCTNGGGAGCGTACACAGGTGATGCATGGCTGTCG
>D8YAWCR01AOCK9|test40b
CAACGCGAAGAACCTTACCTGGGTTTGACATCCTGTGAATATTGCGTAATTGCAATAGTG
CCTTCGGGAGCACAGAGACAGGTGGTGCATGGCTGTCG
>D8YAWCR01BZVQX|test40b
CAACGCGAAGAACCTTACCTGGGCTTGACATCCTGTGGATTCTATAGAGATATGGAAGTG
CCCTTTCGGGGGAACACGGAGACAGGTGT
>D8YAWCR01A8ILM|test40b
CAACGCGAAGAACCTTACCTGGGCTTGACATCCTGTGGATTCTATAGAGATATGGAAGTG
CCCTTTCGGGGGAACACGGAGACAGGTGTTGCATGGCTGTCG
>D8YAWCR01AN9CW|test40b
CAACGCGAAGAACCTTACCTGGGTTTGACATGTACGTAGTAGGAAGCCGAAAGGCGACCC
ACCCCTCGGGGAGCGTACACAGGTGT
>D8YAWCR01EUW01|test40b
CAACGCGAAGAACCTTACCTGGGTTTGACATCCTTTGANACCCCTGGAAACAGGGTTTTC
CCGACTTNTCGGGACAGAGTGACAGGNGTTGCATGGCTGTCG
>D8YAWCR01AN9CE|test40b
CAACGCGAAGAACCTTACCTGGGTTTGACATCCTTTGACACCCCTGGAAACAGGGTTTTC
CCGACTTGTCGGGACAGAGTGACAGGTGTTGCATGGCTGTCG
>D8YAWCR01AWI6R|test40b
CAACGCGAAGAACCTTACCTGGGCTTGAACTGTATTGGTTGTAGGTATCAGAGATGATAC
TAAACCTTCGGGTACTGATATAGAGGTGCTGCATGG
>D8YAWCR01EGKYR|test40b
CAACGCCGAAGAACCTTACCCATGGCTTTGAAACTCCAGAATGGATTGGAGAGGTTCCAT
GAAGGGAATTTATTGGACATTGTTAA
>D8YAWCR01BEBYF|test40b
CAACGCGAAGAACCTTACCTGGGTTTGACATGTACGTAGTAGGAAGCCGAAAGGCGACCC
ACCCCTCGGGGAGCGTACACAGGTGTTGCATGGCTGTCG
>D8YAWCR01AH9MC|test40b
CAACGCGAAGAACCTTACCTGGGCTTGACATCCTGTGGATTCTATAGAGATATGGAAGTG
CCCTTTCGGGGGAACACGGAGACAGGTGATGCATGGCTGTCG
>D8YAWCR01DOB8R|test40b
CAACGCGAAGAACCTTACCTGGGCTTAAAATGTAGGAGACCTCCGGGAAACCGGATTTCT
CTTCGGAGCGACTTNCAAGGTGT
>D8YAWCR01AZJL0|test40b
CAACGCGAAGAACCTTACCTAGCCTTGACATACCAAAAAGATTTCAGAGATGAGATTGTG
CCTGCTTGCAGGAATTTGGATACAGGTGCTGCATGGCTGT
>D8YAWCR01AYRZF|test40b
CAACGCGAAGAACCTTACCTGGGTTTGACATCCTGTGAATATTGCGTAATTGCAATAGTG
CCTTCGGGAGCACAGAGACAGGTGATGCATGGCTGTCG
>D8YAWCR01AQF6A|test40b
CAATGCGAAGAACCTTACCTGGACTTGACATGCACTTGAAAACTATAGAGATATAGTCCC
TCTTCGGAGCAAGTGTGCAGGTGTTGCATGGCTGT
>D8YAWCR01ANJ1L|test40b
CAACGCGAAGAACCTTACCTAGCCTTGACATTGATTGAATACACCAGAGATGGAGTAGTG
CCTTTCGGGGAACATGAAAACAGGTGCTGCATGGCTGTCG
>D8YAWCR01BL4U7|test40b
CAACGCGAAGAACCTTACCTGGACTTGACATGCACTTGAAAACTATAGAGATATAGTCCC
TCTTCGGAGCAAGTGTGCAGGTGTTGCATGGCTGT
>D8YAWCR01AR31M|test40b
CAACGCGAAGAACTTACCTGGGCTTAAATGCAGAATGACAGGTCCTGAAAGGGATTTTTC
TTCGGACATTTTGCAAGGTGGTGCATGGCTGTCG
>D8YAWCR01AGKVJ|test40b
CAACGCGAAGAACCTTACCTGGACTTGACATGCACTTGAAAACTATAGAGATATAGTCCC
TCTTCGGAGCAAGTGTGCAGGTGATGCATGGCTGT
>D8YAWCR01AIZNC|test40b
CAACGCGAAGAACCTTACCAACNCTTGACATCCAGAGAAGAAGGCTAGAGATAGCTTTCG
TGTCCTTCGGGAACATCTGAGACAGGTGTTGCATGGCTGT
>D8YAWCR01AE8O8|test40b
CAACGCGAAGAACCTTACCTGGGCTTGAACTGTATTGGTTGTAGGTATCAGAGATGATAC
TAAACCTTCGGGTACTGATATAGAGGTGCTGCATGG
>D8YAWCR01EAIUX|test40b
CAACGCGAAGAACCTTACCTGGGCTCAAATGCAGAGTGACAGTCCCTGAAAGGGGATTTT
CTTCGGACAGTCTGCAAGGTGCTGCATGGCTGTCG
>D8YAWCR01AG9WO|test40b
CAACGCGAAGAACCTTACCTGGGCTTAAATGCAGAATGACAGGTCCTGAAAGGGATTTTT
CTTCGGACATTTTGCAAGGTGCTGCATGGCTGTCG
>D8YAWCR01E255N|test40b
CAACGCGAAGAACCTTACCTGGACTTGACATGCACTTGAAAACTATAGAGATATAGTCCC
TCTTCGGAGCAAGTGTGCAGGTGGTGCATGGCTGT
>D8YAWCR01DXJH4|test40b
CAACGCGAAGAACCTTACCTGGACTTGACATGCACTTGAAAACTATAGAGATATAGTCCC
TCTTCGGAGCAAGTGTGCAGGTGT
>D8YAWCR01AGHZU|test40b
CAACGCGAAGAACCTTACCGGGGCTTGACATTCCCCTGAAGTCCCCGAGAAATCGGGGAT
CTCCCTTCGGGGACAGGGGAACAGGTGGTGCATGGCTGTCG
>D8YAWCR01BRQ60|test40b
CAACGCGAAGAACCTTACCTGGGCTTAAATGTAGATTGTATAACTTAGAAATAGGTTTTC
CCTTCGGGGCTATTTACAAGGTGATGCATGGCTGTCG
>D8YAWCR01AIIRH|test40b
CAACGCGAAGAACCTTACCTGGACTTGACATGCACTTGAAAACTATAGAGATATAGTCCC
TCTTCGGAGCAAGTGTGCAGGTGCTGCATGG
>D8YAWCR01D1XQ5|test40b
CAACGCGAAGAACCTTACCTGGGTTTGACATCCTTTGANACCCCTGGAAACAGGGTTTTC
CCGACTTNTCGGGACAGAGTGACAGGNGTTGCATGGCTGTCG
>D8YAWCR01EEAMV|test40b
CAACGCGAAGAACCTTACCTGGGTTTGACATCCTGTGAATATTGCGTAATTGCAATAGTG
CCTTCGGGAGCACAGAGACAGGTGCTGCATGG
>D8YAWCR01AKTBW|test40b
CAACGCGAAGAACCTTACCTGGGTTTGACATCCTTTGANACCCCTGGAAACAGGGTTTTC
CCGACTTNTCGGGACAGAGTGACAGGNGTTGCATGGCTGTCG
>D8YAWCR01AELIK|test40b
CAACGCGAAGAACCTTACCTGGGCTTAAATGTAGGACGACCGTCCGGGAAACCGGATTTC
TCTTCGGAGCGACTTACAAGGTGATGCATGGCTGTCG
>D8YAWCR01A4Q3Q|test40b
CAACGCGAAGAACCTTACCAACTCTTGACATCCAGAGAAGAGGCTAGAGATAGCTTTGTG
CCTTCGGGAACTCTGAGACAGGTGCTGCATGG
>D8YAWCR01E02TI|test40b
CAACGCGAAGAACCTTACCTGGACTTGACATGCACTTGAAAACTATAGAGATATAGTCCC
TCTTCGGAGCAAGTGTGCAGGTGTTGCATGGCTGT
>D8YAWCR01DKDWW|test40b
CAACGCGAAGAACCTTACCAACTCTTGACATCCAGAGAAGAGGCTAGAGATAGCTTTGTG
CCTTCGGGAACTCTGAGACAGGTGATGCATGGCTGT
>D8YAWCR01BP0F0|test40b
CAACGCGAAGAACCTTACCTGGGTTTGACATCCTTTGANACCCCTGGAAACAGGGTTTTC
CCGACTTNTCGGGACAGAGTGACAGGTGCTGCATGGCTGTCG
>D8YAWCR01CDAJG|test40b
CAACGCGAAGAACCTTACCTGGGCTTGAACTGTATTGGTTGTAGGTATCAGAGATGATAC
TAAACCTTCGGGTACTGATATAGAGGTGTTGCATGG
>D8YAWCR01AXZ5Y|test40b
CAACGCGAAGAACCTTACCTGGGCTTGACATGTACATGCCGGCCGTGGAAACACGGCTTT
CCAGCTTGCTGGACGTGTACACAGGTGCTGCATGG
>D8YAWCR01BMLAB|test40b
CAACGCGAAGAACCTTACCTGGACTTGACATGCACTTGAAAACTATAGAGATATAGTCCC
TCTTCGGAGCAAGTGTGCAGGTGTTGCATGGCTGT
>D8YAWCR01AFO02|test40b
CAACGCGAAGAACCTTACCTGGGTTTGACATGTACGTAGTAGGAAGCCGAAAGGCGACCC
ACCCCTCGGGGAGCGTACACAGGTGG
>D8YAWCR01E55UL|test40b
CAACGCGAAGAACCTTACCTAGCCTTGACATACTACAGAATTTGACAGAGATGTTGGAGT
GNCCTTCGGGAGCTGTAATACAGGTGTTGCATGG
>D8YAWCR01D4AUT|test40b
CAACGCGAAGAACCTTACCAGGGCTTAAATGCAGGCTGCATGGGGTGGAGACATCCCTTT
CTTCGGACTGCCTGCAAGGTGCTGCATGGCTGTCG
>D8YAWCR01A44DH|test40b
CAACGCGAAGAACCTTACCTGGGCTTGAACTGTATTGGTTGTAGGTATCAGAGATGATAC
TAAACCTTCGGGTACTGATATAGAGGTGT
>D8YAWCR01DA2JH|test40b
CAACGCGAAGAACCTTACCTGGGTTTGACATGTACGTAGTAGGAAGCCGAAAGGCGACCC
ACCCCTCGGGGAGCGTACACAGGTGTGCATGGCGTGTTCG
>D8YAWCR01DEV9L|test40b
CAACGCGAAGAACCTTACCTGGACTTGACATGCACTTGAAAACTATAGAGATATAGTCCC
TCTTCGGAGCAAGTGTGCAGGTGTTGCATGGCTGT
>D8YAWCR01AKN8W|test40b
CAACGCGAAGAACCTTACCTAGCCTTGACATTGATTGAATACACCAGAGATGGAGTAGTG
CCTTTCGGGGAACATGAAAACAGGTGTTGCATGGCTGTCG
>D8YAWCR01AOFXE|test40b
CAACGCGAAGAACCTTACCAACTCTTGACATCCAGAGAAGAGGCTAGAGATAGCTTTGTG
CCTTCGGGAACTCTGAGACAGGTGTTGCATGGCTGT
>D8YAWCR01AER4V|test40b
CAACGCGAAGAACCTTACCTGGGCTTGAACTGTTATTGGTTGTAGGTAANAGAGATATCA
CATCAATCCGTTCGGATA
>D8YAWCR01AJGW9|test40b
CAACGCGAAGAACCTTACCTGGGCTTAAATGCAGAATGACAGGTCCTGAAAGGGATTTTT
CTTCGGACATTTTGCAAGGTGCTGCATGGCTGTCG
>D8YAWCR01ANGIB|test40b
CAACGCGAAGAACCTTACCTGGGTTTGACATCCTTTGACACCCCTGGAAACAGGGTTTTC
CCGACTTGTCGGGACAGAGTGACAGGTGT
>D8YAWCR01AL2DZ|test40b
CAACGCGAAGAACCTTACCTGGGCTTGAACTGTATTGGTTGTAGGTATCAGAGATGATAC
TAAACCTTCGGGTACTGATATAGAGGTGGTGCATGG
>D8YAWCR01CQGB2|test40b
CAACGCGAAGAACCTTACCTGGGCTTAAATGTAGATTGTATAACTTAGAAATAGGTTTTC
CCTTCGGGGCTATTTACAAGGTGGTGCATGGCTGTCG
>D8YAWCR01E37RP|test40b
CAACGCGAAGAACCTTACCTGGGTTTGACATCCTGTGAATATTGCGTAATTGCAATAGTG
CCTTCGGGAGCACAGAGACAGGTGTTGCATGGCTGTCG
>D8YAWCR01EWEQ3|test40b
CAACGCGAAGAACCTTACCTGGGTTTGACATCCTGTGAATATTGCGTAATTGCAATAGTG
CCTTCGGGAGCACAGAGACAGGTGCTGCATGG
>D8YAWCR01BBA9W|test40b
CAACGCGAAGAACCTTACCTGGACTTGACATGCACTTGAAAACTATAGAGATATAGTCCC
TCTTCGGAGCAAGTGTGCAGGTGTTGCATGGCTGT
>D8YAWCR01CH5C2|test40b
CAACGCGAAGAACCTTACCTGGGTTTGACATCCTTTGANACCCCTGGAAACAGGGTTTTC
CCGACTTNCCGGGACAGAGTGACAGGNGTTGCATGGCTGTCG
>D8YAWCR01B9UPT|test40b
CAACGCGAAGAACCTTACCTGGGCTTGACATGTACATGCCGGCCGTGGAAACACGGCTTT
CCAGCTTGCTGGACGTGTACACAGGTGT
>D8YAWCR01AH9MG|test40b
CAACGCGAAGAACCTTACCTGGGCTTGAACTGTATTGGTTGTAGGTATCAGAGATGATAC
TAAACCTTCGGGTACTGATATAGAGGTGT
>D8YAWCR01B76AS|test40b
CAACGCGAAGAACCTTACCTGGGTTTGACATGTACGTAGTAGGAAGCCGAAAGGCGACCC
ACCCCTCGGGGAGCGTACACAGGTGTTGCATGGCTGTCG
>D8YAWCR01D0DTD|test40b
CAACGCGAAGAACCTTACCTGGGTTTGACATCCTGTGAATATTGCGTAATTGCAATAGTG
CCTTCGGGAGCACAGAGACAGGTGGTGCATGGCTGTCG
>D8YAWCR01B3SF0|test40b
CAACGCGAAGAACCTTACCTGGGCTTGACATCCTGTGGATTCTATAGAGATATGGAAGTG
CCCTTTCGGGGGAACACGGAGACAGGTGTTGCATGGCTGTCG
>D8YAWCR01DZ6AO|test40b
CAACGCGAAGAACCTTACCTGGGCTTGAACTGTATTGGTTGTAGGTAATCAGAGATGATA
CTAAACCTTCGGGTACTGATATAGAGGTGATGCATGG
>D8YAWCR01E04O4|test40b
CAACGCGAAGAACCTTACCTGGGTTTGACATCCTGTGAATATTGCGTAATTGCAATAGTG
CCTTCGGGAGCACAGAGACAGGTGCTGCGATGGCTTGGTCCG
>D8YAWCR01EYZ51|test40b
CAACGCGAAGAACCTTACCTGGACTTGACATGCACTTGAAAACTATAGAGATATAGTCCC
TCTTCGGAGCAAGTGTGCAGGTGTTGCATGGCTGT
>D8YAWCR01AZLTG|test40b
CAACGCGAAGAACCTTACCTGGGCTTGAACTGTATTGGTTGTAGGTATCAGAGATGATAC
TAAACCTTCGGGTACTGATATAGAGGTGCTGCATGG
>D8YAWCR01D37J3|test40b
CAACGCGAAGAACCTTACCTGGGCTTGAACTGTATTGGTTGTAGGTATCAGAGATGATAC
TAAACCTTCGGGTACTGATATAGAGGTGTTGCATGG
>D8YAWCR01BWMWB|test40b
CAACGCGAAGAACCTTACCTAGCCTTGACATACCAAAAAGATTTCAGAGATGAGATTGTG
CCTGCTTGCAGGAATTTGGATACAGGTGTTGCATGG
>D8YAWCR01A3NQP|test40b
CAACGCGAAGAACCTTACCTAGCCTTGACATACCAAAAAGATTTCAGAGATGAGATTGTG
CCTGCTTGCAGGAATTTGGATACAGGTGTTGCATGG
>D8YAWCR01APMB7|test40b
CAACGCGAAGAACCTTACCTGGGTTTGACATGTACGTAGTAGGAAGCCGAAAGGCGACCC
ACCCCTCGGGGAGCGTACACAGGTGCTGCATGGCTGTCG
>D8YAWCR01AM3XE|test40b
CAACGCGAAGAACCTTACCAGGGTTTGACATGCTGGAAGTAGAAACCCGAAAGGGTGCCC
ATCCGTATCCAGTCGGAAGCCAGCACAGGTGTTGCATGGCTGTCG
>D8YAWCR01DHEP2|test40b
CAACGCGAAGAACCTTACCTGGGCTTGAACTGTATTGGTTGTAGGTATCAGAGATGATAC
TAAACCTTCGGGTACTGATATAGAGGTGTTGCATGG
>D8YAWCR01BO2E3|test40b
CAACGCGAAGAACCTTACCTAGCCTTGACATACTACAGAATTTGACAGAGATGTTGGAGT
GCCTTCGGGAGCTGTAATACAGGTGCTGCATGG
>D8YAWCR01C3LUZ|test40b
CAACGCGAAGAACCTTACCTGGGCTTAAATGTAGATTGTATAACTTAGAAATAGGTTTTC
CCTTCGGGGCTATTTACAAGGTGTTGCATGGCTGTCG
>D8YAWCR01AT1Z1|test40b
CAACGCGAAGAACCTTACCTAGCCTTGACATACTACAGAATTTGACAGAGATGTTGGAGT
GCCTTCGGGAGCTGTAATACAGGTGCTGCATGG
>D8YAWCR01CEUKT|test40b
CAACGCGAAGAACCTTACCTGGGCTTGAACTGTATTGGTTGTAGGTATCAGAGATGATAC
TAAACCTTCGGGTACTGATATAGAGGTGGTTGCATGG
>D8YAWCR01BYB4V|test40b
CAACGCGAAGAACCTTACCTGGGTTTGACATCCTTTGANACCCCTGGAAACAGGGTTTTC
CCGACTTNTCGGGACAGAGTGACAGGTGATGCATGGCTGTCG
>D8YAWCR01BQ8CH|test40b
CAACGCGAAGAACCTTACCTGGGCTTGAACTGTATTGGTTGTAGGTAATCAGAGATTGAT
ACTAAACCTTCGGGTACTGATATAGAGGTGTTGCATGG
>D8YAWCR01CBOIG|test40b
CAACGCGAAGAACCTTACCTGGGTTTGACATCCTGTGAACGTCTAAGAGATTAGACAGTG
CCTTCGGGAGCACAGAGACAGGTGG
>D8YAWCR01DRXIY|test40b
CAACGCGAAGAACCTTACCTGGGCTTGAACTGTATTGGTTGTAGGTATCAGAGATGATAC
TAAACCTTCGGGTACTGATATAGAGGTGCTGCATGG
>D8YAWCR01AJTQP|test40b
CAACGCGAAGAACCTTACCTGGGCTTGAACTGTATTGGTTGTAGGTATCAGAGATGATAC
TAAACCTTCGGGTACTGATATAGAGGTGATGCATGG
>D8YAWCR01AP1XO|test40b
CAACGCGAAGAACCTTACCTGGGTTTGACATCCTTTGANACCCCTGGAAACAGGGTTTTC
CCGACTTNTCGGGACAGAGTGACAGGTGCTGCATGGCTGTCG
>D8YAWCR01EDVU9|test40b
CAACGGAAGAACCTTACCTAGCCTTGACATACTACAGAATTTGACAGAGATGTTGGAGTG
CCTTCGGGAGCTGTAATACAGGTGTTGCATGGCTGT
>D8YAWCR01EX9MX|test40b
CAACGCGAAGAACCTTACCTGGGCTTGAACTGTATTGGTTGTAGGTATCAGAGATGATAC
TAAACCTTCGGGTACTGATATAGAGGTGTTGCATGG
>D8YAWCR01BKK99|test40b
CAACGCGAAGAACCTTACCTGGGTTTGACATCCTTTGANACCCCTGGAAACAGGGTTTTC
CCGACTTNTCGGGACAGAGTGACAGGTGTTGCATGGCTGTCG
>D8YAWCR01AIS75|test40b
CAACGCGAAGAACCTTACCTGGGTTTGACATGTACGTAGTAGGAAGCCGAAAGGCGACCC
ACCCCTCGGGGAGCGTACACAGGTGT
>D8YAWCR01AHNLC|test40b
AACGCGAAGAACCTTACCTGGGCTTGACATCCTGTGGATTCTATAGAGATATGGAAGTGC
CCTTTCGGGGGAACACGGAGACAGGTGATGCATGGCTGTCG
>D8YAWCR01AH60U|test40b
CAACGCGAAGAACCTTACCTGGACTTGACATGCACTTGAAAACTATAGAGATATAGTCCC
TCTTCGGAGCAAGTGTGCAGGTGTTGCATGGCTGT
>D8YAWCR01DSGQF|test40b
CAACGCGAAGAACCTTACCAGGGTTTGACATGCTGGAAGTAGAAACCCGAAAGGGTGCCC
ATCCGTATCCAGTCGGAAGCCAGCACAGGTGTTGCATGGCTGTCG
>D8YAWCR01E29C7|test40b
CAACGCGAAGAACCTTACCTGGACTTGACATGCACTTGAAAACTATAGAGATATAGTCCC
TCTTCGGAGCAAGTGTGCAGGTGGTGCATGGTGTCG
>D8YAWCR01BSZN3|test40b
CAACGCGAAGAACCTTACCTGGGTTTGACATGTACGTAGTAGGAAGCCGAAAGGCGACCC
ACCCCTCGGGGAGCGTACACAGGTGTTGCATGGCTGTCG
>D8YAWCR01BS6IW|test40b
CAACGCGAAGAACCTTACCTGGGCTTGACATGTACATGCCGGCCGTGGAAACACGGCTTT
CCAGCTTGCTGGACGTGTACACAGGTGGTGCATGGCTGT
>D8YAWCR01BYIVI|test40b
CAACGCGAAGAACCTTACCAACTCTTGACATCCAGAGAAGAGGCTAGAGATAGCTTTGTG
CCTTCGGGAACTCTGAGACAGGTGATGCATGGCTGT
>D8YAWCR01AWY07|test40b
CAACGCGAAGAACCTTACCTGGGCTTGAACTGTATTGGTTGTAGGTATCAGAGATGATAC
TAAACCTTCGGGTACTGATATAGAGGTGTTGCATGG
>D8YAWCR01AIBIS|test40b
CAAGCGAAGAACCTTACCTGGGCTTGACATCCTGTGGATTCTATAGAGATATGGAAGTGC
CCTTTCGGGGGAACACGGAGACAGGTGCTGCATGGCTGTCG
>D8YAWCR01BQ5D4|test40b
CAACGCGAAGAACCTTACCTGGGCTTGAACTGTATTGGTTGTAGGTATCAGAGATGATAC
TAAACCTTCGGGTACTGATATAGAGGTGGTGCATGG
>D8YAWCR01ANB8S|test40b
CAACGCGAAGAACCTTACCAGGGTTTGACATGCTGGAAGTAGAAACCCGAAAGGGTGCCC
ATCCGTATCCAGTCGGAAGCCAGCACAGGTGTTGCATGGCTGTCG
>D8YAWCR01EIYNW|test40b
CAACGCGAAGAACCTTACCTGGGTTTGACATGTACGTAGTAGGAAGCCGAAAGGCGACCC
ACCCCTCGGGGAGCGTACACAGGTGCTGCATGGCTGTCG
>D8YAWCR01CBJCR|test40b
CAACGCGAAGAACCTTACCTGGGCTTGAACTGTATTGGTTGTAGGTATCAGAGATGATAC
TAAACCTTCGGGTACTGATATAGAGGTGTTGCATGG
>D8YAWCR01BKOUP|test40b
CAACGCGAAGAACCTTACCTAGCCTTGACATACTACAGAATTTGACAGAGATGTTGGAGT
GCCTTCGGGAGCTGTAATACAGGTGATGCATGG
>D8YAWCR01AUIT9|test40b
CAACGCGAAGAACCTTACCTGGGTTTGACATGTACGTAGTAGGAAGCCGAAAGGCGACCC
ACCCCTCGGGGAGCGTACACAGGTGATGCATGGCTGTCG
>D8YAWCR01AJPS4|test40b
CAACGCGAAGAACCTTACCTGGGCTTGAACTGTATTGGTTGTAGGTATCAGAGATGATAC
TAAACCTTCGGGTACTGATATAGAGGTGTTGCATGG
>D8YAWCR01EF9ID|test40b
CAACGCGAAGAACCTTACCTGGGCTTAAATGTAGGACGACCGTCCGGGAAACCGGATTTC
TCTTCGGAGCGACTTACAAGGTGATGCATGGCTGTCG
>D8YAWCR01BTCXT|test40b
CAACGCGAAGAACCTTACCTAGCCTTGACATACCAAAAAGATTTCAGAGATGAGATTGTG
CCTGCTTGCAGGAATTTGGATACAGGTGTTNCATGG
>D8YAWCR01AJA0K|test40b
CAACGCGAAGAACCTTACCTAGCCTTGACATTGATTGAATACACCAGAGATGGAGTAGTG
CCTTTCGGGGAACATGAAAACAGGTGT
>D8YAWCR01BL1SF|test40b
CAACGCGAAGAACCTTACCTGGGCTCAAATGCAGAGTGACAGTCCCTGAAAGGGGATTTT
CTTCGGACAGTCTGCAAGGTGTTGCATGGCTGTCG
>D8YAWCR01AV2NU|test40b
CAACGCGAAGAACCTTACCTAGCCTTGACATATTTAAGAATCCGATAGAGATATTGGAGT
GCCTTCGGGAGCTTTCTTACAGGTGATGCATGGCTGTCG
>D8YAWCR01A02H7|test40b
CAACGCGAAGAACCTTACCTAGCCTTGACATACCAAAAAGATTTCAGAGATGAGATTGTG
CCTGCTTGCAGGAATTTGGATACAGGTGGTGCATGG
>D8YAWCR01E2SXC|test40b
CAACGCGAAGAACCTTACCTAGCCTTGACATTGATTGAATACACCAGAGATGGAGTAGTG
CCTTTCGGGGAACATGAAAACAGGTGTTGCATGGCTGTCG
>D8YAWCR01CFMS2|test40b
CAACGCGAAGAACCTTACCTGGGCTTGACATGTACATGCCGGCCGTGGAAACACGGCTTT
CCAGCTTGCTGGACGTGTACACAGGTGCTGCATGG
>D8YAWCR01AFXMK|test40b
CAACGCGAAGAACCTTACCTGGGTTTGACATCCTTTGANACCCCTGGAAACAGGGTTTTC
CCGACTTNTCGGGACAGAGTGACAGGTGGTGCATGGCTGTCG
>D8YAWCR01DISR5|test40b
CAACGCGAAGAACCTTACCTGGGTTTGACATCCTGTGAATATTGCGTAATTGCAATAGTG
CCTTCGGGAGCACAGAGACAGGTGCTGCATGG
>D8YAWCR01AXH6C|test40b
CAACGCGAAGAACCTTACCTGGGTTTGACATGTACGTAGTAGGAAGCCGAAAGGCGACCC
ACCCCTCGGGGAGCGTACACAGGTGGTGCATGGCTGTCG
>D8YAWCR01BT1AL|test40b
CAACGCGAAGAACCTTACCTGGGTTTGACATCCTTTGANACCCCTGGAAACAGGGTTTTC
CCGACTTNTCGGGACAGAGTGACAGGTGGTGCATGGCTGTCG
>D8YAWCR01C5MPI|test40b
CAACGCGAAGAACCTTACCTGGGCTTGACATCCTGTGGATTCTATAGAGATATGGAAGTG
CCCTTTCGGGGGAACACGGAGACAGGTGCTGCATGGCTGTCG
>D8YAWCR01BU0BF|test40b
CAACGCGAAGAACCTTACCTGGGCTTAAATGTAGGACGACCGTCCGGGAAACCGGATTTC
TCTTCGGAGCGACTTACAAGGTGATGCATGGCTGTCG
>D8YAWCR01DOANI|test40b
CAACGCGAAGAACCTTACCTAGCCTTGACATTGATTGAACGAACCAGAGATGGATCGGTG
CCCTTCGGGGAACATGAAAACAGGTGGTTGCATGGCTGTCG
>D8YAWCR01DII6Y|test40b
CAACGCGAAGAACCTTACCTGGGTTTGACATCCTTTGANACCCCTGGAAACAGGGTTTTC
CCGACTTNTCGGGACAGAGTGACAGGTGCTGCATGGCTGTCG
>D8YAWCR01BNZVR|test40b
CAACGCGAAGAACCTTACCTGGACTTGACATGCACTTGAAAACTATAGAGATATAGTCCC
TCTTCGGAGCAAGTGTGCAGGTG
>D8YAWCR01BBZXL|test40b
CAACGCGAAGAACCTTACCTGGGCTTGAACTGTATTGGTTGTAGGTATCAGAGATGATAC
TAAACCTTCGGGTACTGATATAGAGGTGCTGCATGG
>D8YAWCR01ARFY0|test40b
CAACGCGAAGAACCTTACCTAGCCTTGACATATTTAAGAATCCGATAGAGATATTGGAGT
GCCTTCGGGAGCTTTCTTACAGGTGTTGCATGGCTGTCG
>D8YAWCR01A1HR8|test40b
CAACGCGAAGAACCTTACCTGGACTTGACATGCACTTGAAAACTATAGAGATATAGTCCC
TCTTCGGAGCAAGTGTGCAGGTGATGCATGGCTGT
>D8YAWCR01CFDEE|test40b
CAACGCGAAGAACCTTACCAGGGTTTGACATGCTGGAAGTAGAAACCCGAAAGGGTGCCC
ATCCGTATCCAGTCGGAAGCCAGCACAGGTGCTGCATGG
>D8YAWCR01EPNGO|test40b
CAACGCGAAGAACCTTACCTGGGTTTGACATGTACGTAGTAGGAAGCCGAAAGGCGACCC
ACCCCTCGGGGAGCGTACACAGGTGTTGCATGGCTGTCG
>D8YAWCR01BI2LJ|test40b
CAACGCGAAGAACCTTACCTGGGTTTGACATCCTGTGAATATTGCGTAATTGCAATAGTG
CCTTCGGGAGCACAGAGACAGGTGGTGCATGGCTGTCG
>D8YAWCR01BFAVZ|test40b
CAACGCGAAGAACCTTACCTGGGCTTGACATCCTGTGGATTCTATAGAGATATGGAAGTG
CCCTTTCGGGGGAACACGGAGACAGGTGTTGCATGGCTGTCG
>D8YAWCR01ALZTK|test40b
CAACGCGAAGAACCTTACCTGGGTTTGACATCCTTTGACACCCCTGGAAACAGGGTTTTC
CCGACTTGTCGGGACAGAGTGACAGGTGATGCATGGCTGTCG
>D8YAWCR01APQUM|test40b
CAACGCGAAGAACCTTACCTAGCCTTGACATAGACAGAATTTAGTAGAGATATAAAAGTG
CCAGTTTACTGGAGCTGTTATACAGGTG
>D8YAWCR01AMF2B|test40b
CAACGCGAAGAACCTTACCTGGGTTTGACATGTACGTAGTAGGAAGCCGAAAGGCGACCC
ACCCCTCGGGGAGCGTACACAGGTGTTGCATGGCTGTCG
>D8YAWCR01AH0TT|test40b
CAACGCGAAGAACCTTACCTGGGCTTGAACTGTATTGGTTGTAGGTATCAGAGATGATAC
TAAACCTTCGGGTACTGATATAGAGGTGATGCATGG
>D8YAWCR01AFHOX|test40b
CAACGCGAAGAACCTTACCTGGGCTTGACATGTACATGCCGGCCGTGGAAACACGGCTTT
CCAGCTTGCTGGACGTGTACACAGGTGCTGCATGG
>D8YAWCR01A1BTO|test40b
CAACGCGAAGAACCTTACCTGGGCTTGAACTGTATTGGTTGTAGGTATCAGAGATGATAC
TAAACCTTCGGGTACTGATATAGAGGTGTTGCATGG
>D8YAWCR01BCQ9F|test40b
CAACGCGAAGAACCTTACCTAGCCTTGACATACCAAAAAGATTTCAGAGAATGAGATTGT
GCCTGCTTGCAGGAATTTGGATACAGGTGTTGCATGA
>D8YAWCR01AESW8|test40b
CAACGCGAAGAACCTTACCTGGGCTTGAACTGTATTGGTTGTAGGTATCAGAGATGATAC
TAAACCTTCGGGTACTGATATAGAGGTGTTGCATGG
>D8YAWCR01B0HHD|test40b
CAACGCGAAGAACCTTACCTGGGCTTGAACTGTATTGGTTGTAGGTATCAGAGATGATAC
TAAACCTTCGGGTACTGATATAGAGGTGTTGCATGG
>D8YAWCR01AOQ58|test40b
CAACGCGAAGAACCTTACCTGGACTTGACATGCACTTGAAAACTATAGAGATATAGTCCC
TCTTCGGAGCAAGTGTGCAGGTGTTGCATGGCTGT
>D8YAWCR01AFD7C|test40b
CAACGCGAAGAACCTTACCTGGGCTTGACATCCTGTGGATTCTATAGAGATATGGAAGTG
CCCTTTCGGGGGAACACGGAGACAGGTGGTGCATGGCTGTCG
>D8YAWCR01AIECC|test40b
CAACGCGAAGAACCTTACCTGGACTTGACATGCACTTGAAAACTATAGAGATATAGTCCC
TCTTCGGAGCAAGTGTGCAGGTGCTGCATGG
>D8YAWCR01DYRLK|test40b
CAACGCGAAGAACCTTACCTAGCCTTGACATTATTTAANAACCACAGAGATGATGGNNGC
TCCGGTTGGGAC
>D8YAWCR01AEU3A|test40b
CAACGCGAAGAACCTTACCTGGGCTCAAATGCAGAGTGACAGTCCCTGAAAGGGGATTTT
CTTCGGACAGTCTGCAAGGTGTTGCATGGCTGTCG
>D8YAWCR01BSUBP|test40b
CAACGCGAAGAACCTTACCAGGGTTTGACATGCTGGAAGTAGAAACCCGAAAGGGTGCCC
ATCCGTATCCAGTCGGAAGCCAGCACAGGTGTTGCATGGCTGTCG
>D8YAWCR01DNGAX|test40b
CAACGCGAAGAACCTTACCTGGGTTTGACATGTACGTAGTAGGAAGCCGAAAGGCGACCC
ACCCCTCGGGGAGCGTACACAGGTGGTGCATGGCTGTCG
>D8YAWCR01EY4IR|test40b
AAGAACCTTACCTGGGTTTGACATCCTTTGACACCCCTGGAAACAGGGTTTTCCCGACTT
GTCGGGACAGAGTGACAGGTGATGCATGGCTGTCG
>D8YAWCR01AFELU|test40b
CAACGCGAAGAACCTTACCTGGGCTTGAACTGTATTGGTTGTAGGTATCAGAGATGATAC
TAAACCTTCGGGTACTGATATAGAGGTGTTGCATGG
>D8YAWCR01ESMVZ|test40b
CAACGCGAAGAACCTTACCTGGACTTGACATGCACTTGAAAACTATAGAGATATAGTCCC
TCTTCGGAGCAAGTGTGCAGGTGCTGCATGG
>D8YAWCR01E22GY|test40b
CAACGCGAAGAACCTTACCCGGGCTCAAATGCTGGACGACAGTCCCTGAAAGGGGATCTC
CTTCGGGCGTCCAGCAAGGTGGTGCATGGCTGTCG
>D8YAWCR01AFPVI|test40b
CAACGCGAAGAACCTTACCAACTCTTGACATCCAGAGAAGAGGCTAGAGATAGCTTTGTG
CCTTCGGGAACTCTGAGACAGGTGTTGCATGGCTGT
>D8YAWCR01AN6XZ|test40b
CAACGCGAAGAACCTTACCTAGCCTTGACATATTTAAGAATCCGATAGAGATATTGGAGT
GCCTTCGGGAGCTTTCTTACAGGTGCTGCATGG
>D8YAWCR01C9RRS|test40b
CAACGCGAAGAACCTTACCTGGGCTTGAACTGTATTGGTTGTAGGTATCAGAGATGATAC
TAAACCTTCGGGTACTGATATAGAGGTGTTGCATGG
>D8YAWCR01DEZKR|test40b
CAACGCGAAGAACCTTACCTGGGTTTGACATCCTGTGAATATTGCGTAATTGCAATAGTG
CCTTCGGGAGCACAGAGACAGGTGT
>D8YAWCR01D75ZR|test40b
CAACGCGAAGAACCTTACCTGGGTTTGACATCCTTTGANACCCCTGGAAACAGGGTTTTC
CCGACTTNTCGGGACAGAGTGACAGGTGCTGCATGGCTGTCG
>D8YAWCR01AI99L|test40b
CAACGCGAAGAACCTTACCTGGGCTTAAATGCAGAATGACAGGTCCTGAAAGGGATTTTT
CTTCGGACATTTTGCAAGGTGTTGCATGGCTGTCG
>D8YAWCR01AR5IE|test40b
CAACGCGAAGAACCTTACCTGGGCTTGAACTGTATTGGTTGTAGGTATCAGAGATGATAC
TAAACCTTCGGGTACTGATATAGAGGTGTTGCATGG
>D8YAWCR01AIRLV|test40b
CAACGCGAAGAACCTTACCTGGACTTGACATGCACTTGAAAACTATAGAGATATAGTCCC
TCTTCGGAGCAAGTGTGCAGGTGATGCATGGCTGT
>D8YAWCR01E4T40|test40b
CAACGCGAAGAACCTTACCTGGGCTTGACATCCTGTGGATTCTATAGAGATATGGAAGTG
NCCCTTTCGGGGGAACACGGAGACAGGTGTTGCATGGCTGTCG
>D8YAWCR01E0YYZ|test40b
CAACGCGAAGAACCTTACCTGGGTTTGACATCCTGTGAACGTCTAAGAGATTAGACAGTG
CCTTCGGGAGCACAGAGACAGGTGCTGCATGGCTGT
>D8YAWCR01DPY4F|test40b
CAACGCGAAGAACCTTACCTGGGCTTGAACTGTATTGGTTGTAGGTATCAGAGATGATAC
TAAACCTTCGGGTACTGATATAGAGGTGTTGCATGG
>D8YAWCR01CH9NT|test40b
CAACGCGAAGAACCTTACCGGGGTTTGACATGATAGCGAAGTCTGCAGAGATGTAGACGC
CTTTCGGGGCGCTATGACAGGTGTTGCATGGCTGTCG
>D8YAWCR01B9U55|test40b
CAACGCGAAGAACCTTACCTGGGTTTGACATCCTGTGAACGTCTAAGAGATTAGACAGTG
CCTTCGGGAGCACAGAGACAGGTGTTGCATGG
>D8YAWCR01AZ2UT|test40b
CAACGCGAAGAACCTTACCTAGCCTTGACATACCAAAAAGATTTCAGAGATGAGATTGTG
CCTGCTTGCAGGAATTTGGATACAGGTGCTGCATGGCTGT
>D8YAWCR01AU45Z|test40b
CAACGCGAAGAACCTTACCTGGGCTTGAACCGCAGATGAAATCCCCTGAAAAGGGGCTTT
CCTTCGGGACATCTGTAGAGGTGATGCATGGCTGTCG
>D8YAWCR01BBYEB|test40b
CAACGCGAAGAACCTTACCTGGACTTGACATGCACTTGAAAACTATAGAGATATAGTCCC
TCTTCGGAGCAAGTGTGCAGGTGTTGCATGGCTGT
>D8YAWCR01ALBNM|test40b
CAACGCGAAAGAACCTTACCTGGGTTTGACATGTACGTAGTAGGAAGCCGAAAGGCGACC
CACCCCTCGGGGAGCGTACACAGGTGCTGCATGGCTGTCG
>D8YAWCR01ALEE4|test40b
CAACGCGAAGAACCTTACCTAGCCTTGACATTGATTGAACGAACCAGAGATGGATCGGTG
CCCTTCGGGGAACATGAAAACAGGTGCTGCATGGCTGTCG
>D8YAWCR01B889V|test40b
CAACGCGAAGAACCTTACCTGGACTTGACATGCACTTGAAAACTATAGAGATATAGTCCC
TTCGTTCGGAGCAAGTGTGCAGGTGCTGCATGG
>D8YAWCR01D4K6V|test40b
CAACGCGAAGAACCTTACCTGGACTTGACATGCACTTGAAAACTATAGAGATATAGTCCC
TCTTCGGAGCAAGTGTGCAGGTGTTGCATGGCTGT
>D8YAWCR01EN16P|test40b
CAACGCGAAGAACCTTACCTGGGTTTGACATCCTTTGANACCCCTGGAAACAGGGTTTTC
CCGACTTNTCGGGACAGAGTGACAGGTGCTGCATGGCTGTCG
>D8YAWCR01DL40D|test40b
CAACGCGAAGAACCTTACCTGGGCTTGACATGTACATGCCGGCCGTGGAAACACGGCTTT
CCAGCTTGCTGGACGTGTACACAGGTGCTGGATGGCTGT
>D8YAWCR01D6BSD|test40b
CAACGCGAAGAACCTTACCTGGGTTTGACATCCTGTGAATATTGCGTAATTGCAATAGTG
CCTTCGGGAGCACAGAGACAGGTGCTGCATGG
>D8YAWCR01C8PG7|test40b
CAACGCGAAGAACCTTACCTGGGTTTGACATCCTTTGANACCCCTGGAAACAGGGTTTTC
CCGACTTNTCGGGACAGAGTGACAGGNGTTGCATGGCTGTCG
>D8YAWCR01ARO6G|test40b
CAACGCGAAGAACCTTACCTGGGTTTGACATGTACGTAGTAGGAAGCCGAAAGGCGACCC
ACCCCTCGGGGAGCGTACACAGGTGGTTGCATGGCTGTCG
>D8YAWCR01BGC2N|test40b
CAACGCGAAGAACCTTACCTAGCCTTGACATTGATTGAATACACCAGAGATGGAGTAGTG
CCTTTCGGGGAACATGAAAACAGGTGCTGCATGGCTGTCG
>D8YAWCR01BDKRL|test40b
CAACGCGAAGAACCTTACCTGGACTTGACATGCACTTGAAAACTATAGAGATATAGTCCC
TCTTCGGAGCAAGTGTGCAGGTGTTGCATGGCTGT
>D8YAWCR01BAYBM|test40b
CAACGCGAAGAACCTTACCTGGGCTTGACATCCTGTGGATTCTATAGAGATATGGAAGTG
CCCTTTCGGGGGAACACGGAGACAGGTGTTGCATGGCTGTCG
>D8YAWCR01D9463|test40b
CAACGCGAAGAACCTTACCTAGCCTTGACATACCAAAAAGATTTCAGAGATGAGATTGTG
CCTGCTTGCAGGAATTTGGATACAGGTGCTGCATGGCTGT
>D8YAWCR01C74NC|test40b
CAACGCGAAGAACCTTACCTAGCCTTGATATCCTTGGAATCTCTCAGAGATGAGAGAGTG
CTAGTTTACTAGAGCCAAGTGACAGGTGGTG
>D8YAWCR01BUCG0|test40b
CAACGCGAAGAACCTTACCTGGGTTTGACATCCTTTGACACCCCTGGAAACAGGGTTTTC
CCGACTTGTCGGGACAGAGTGACAGGTGT
>D8YAWCR01AJMV0|test40b
CAACGCGAAGAACCTTACCTGGGTTTGACATGTACGTAGTAGGAAGCCGAAAGGCGACCC
ACCCCTCGGGGAGCGTACACAGGTGGTGCATGGCTGTCG
>D8YAWCR01E4G9F|test40b
CAACGCGAAGAACCTTACCAACTCTTGACATCCAGAGAAGAGGCTAGAGATAGCTTTGTG
CCTTCGGGAACTCTGAGACAGGTGCTGCATGG
>D8YAWCR01AOHPV|test40b
CAACGCGAAGAACCTTACCTGGCTTGAACTGTATTGGTTGTAGGTATCAGAGATGATACT
AAACCTTCGGGTACTGATATAGAGGTGTTGCATGG
>D8YAWCR01DVDUL|test40b
CAACGCGAAGAACCTTACCTGGGTTTGACATCCTGTGAATATTGCGTAATTGCAATAGTG
CCTTCGGGAGCACAGAGACAGGTGATGCATGGCTGTCG
>D8YAWCR01BXTDZ|test40b
CAACGCGAAGAACCTTACCTGGGCTTGACATGTACATGCCGGCCGTGGAAACACGGCTTT
CCAGCTTGCTGGACGTGTACACAGGTGGTGCATGGCTGT
>D8YAWCR01BLD5I|test40b
CAACGCGAAGAACCTTACCTGGGTTTGACATCCTTTGANACCCCTGGAAACAGGGTTTTC
CCGACTTNTCGGGACAGAGTGACAGGTGCTGCATGGCTGTCG
>D8YAWCR01AMUZE|test40b
CAACGCGAAGAACCTTACCTGGGTTTGACATCCTGTGAACGTCTAAGAGATTAGACAGTG
CCTTCGGGAGCACAGAGACAGGTGTTGCATGG
>D8YAWCR01BHBLL|test40b
CAACGCGAAGAACCTTACCAACTCTTGACATCCAGAGAAGAGGCTAGAGATAGCTTTGTG
CCTTCGGGAACTCTGAGACAGGTGTTGCATGGCTGT
>D8YAWCR01A91PS|test40b
CAACGCGAAGAACCTTACCTAGCCTTGACATACCAAAAAGATTTCAGAGATGAGATTGTG
CCTGCTTGCAGGAATTTGGATACAGGTGT
>D8YAWCR01E1SAT|test40b
CAACGCGAAGAACCTTACCTGGGTTTGACATCCTTTGACACCCCTGGAAACAGGGTTTTC
CCGACTTGTCGGGACAGAGTGACAGGTG
>D8YAWCR01DDWEC|test40b
CAACGCGAAGAACCTTACCTGGGCTTGACATGTACATGCCGGCCGTGGAAACACGGCTTT
CCAGCTTGCTGGACGTGTACACAGGTGGTGCATGGCTGT
>D8YAWCR01AGL71|test40b
CAACGCGAAGAACCTTACCCAGACTTGACATCCTGTGAACCCCTCAGAGACGTGGGGGTG
CCTTCGGGAGCACAGAGACAGGTGGTGCATGGCTGTCG
>D8YAWCR01AJKME|test40b
CAACGCGAAGAACCTTACCTGGGCTTGAACTGTATTGGTTGTAGGTATCAGAGATGATAC
TAAACCTTCGGGTACTGATATAGAGGTGATGCATGG
>D8YAWCR01ALYY6|test40b
CAACGCGAAGAACCTTACCTGGGCTCAAATGCAGAGTGACAGTCCCTGAAAGGGGATTTT
CTTCGGACAGTCTGCAAGGTGTTGCATGGCTGTCG
>D8YAWCR01BN337|test40b
CAACGCGAAGAACCTTACCTGGTCTTGACATCCTCGGACCGCTTCAGAGATGAAGTTTCC
TCTTCGGAGGCCGAGTGACAGGTGATGCATGGCTGTCG
>D8YAWCR01A600S|test40b
CAACGCGAAGAACCTTACCTGGACTTGACATGCACTTGAAAACTATAGAGATATAGTCCC
TCTTCGGAGCAAGTGTGCAGGTGCTGCATGG
>D8YAWCR01BDCVK|test40b
CAACGCGAAGAACCTTACCTGGGCTTGACATCCTGTGGATTCTATAGAGATATGGAAGTG
CCCTTTCGGGGGAACACGGAGACAGGTGTTGCATGGCTGTCG
>D8YAWCR01CGSTO|test40b
CAACGCGAAGAACCTTACCTGGGCTTGACATGTACATGCCGGCCGTGGAAACACGGCTTT
CCAGCTTGCTGGACGTGTACACAGGTGTTGCATGGCTGT
>D8YAWCR01DMRC6|test40b
CAACGCGAAGAACCTTACCTGGGCTTAAATGTAGGACGACCGTCCGGGAAACCGGATTTC
TCTTCGGAGCGACTTACAAGGTGGTGCATGGCTGTCG
>D8YAWCR01AOZYX|test40b
CAACGCGAAGAACCTTACCTGGGTTTGACATGTACGTAGTAGGAAGCCGAAAGGCGACCC
ACCCCTCGGGGAGCGTACACAGGTGCTGCATGGCTGTCG
>D8YAWCR01AK1B0|test40b
CAACGCGAAGAACCTTACCNGGGTTTGACATCCTTTGANACCCCTGGAAACAGGGTTTTC
CCGACTTNTCGGGACAGAGTGACAGGNGTTGCATGGCTGTCG
>D8YAWCR01EUNI1|test40b
CAACGCGAAGAACCTTACCTGGGCTTGAACTGTATTGGTTGTAGGTATCAGAGATGATAC
TAAACCTTCGGGTACTGATATAGAGGTGTTGCATGG
>D8YAWCR01AL39X|test40b
CAACGCGAAGAACCTTACCTGGGCTTAAATGTATGATGACCGCTTCTGAAAAGGAGTTTC
CCTTCGGGGCATTATACAAGGTGTTGCATGGCTGTCG
>D8YAWCR01D7ZG1|test40b
CAACGCGAAGAACCTTACCTGGGTTTGACATCCTGTGAATATTGCGTAATTGCAATAGTG
CCTTCGGGAGCACAGAGACAGGTGTTGCATGGCTGTCG
>D8YAWCR01EV2BE|test40b
CAACGCGAAGAACCTTACCTGGGCTTGAACTGTATTGGTTGTAGGTATCAGAGATGATAC
TAAACCTTCGGGTACTGATATAGAGGTGG
>D8YAWCR01ATIV5|test40b
CAACGCGAAGAACCTTACCTGGGTTTGACATCCTGTGAATATTGCGTAATTGCAATAGTG
CCTTCGGGAGCACAGAGACAGGTGCTGCATGG
>D8YAWCR01EFZ1O|test40b
CAACGCGAAGAACCTTACCAACTCTTGACATCCAGAGAAGAGGCTAGAGATAGCTTTGTG
CCTTCGGGAACTCTGAGACAGGTGTTGCATGGCTGT
>D8YAWCR01AIMUG|test40b
CAACGCGAAGAACCTTACCTGGGCTTGAACTGTATTGGTTGTAGGTATCAGAGATGATAC
TAAACCTTCGGGTACTGATATAGAGGTGT
>D8YAWCR01EBPBB|test40b
CAACGCGAAGAACCTTACCTGGGCTTGACATGTACATGCCGGCCGTGGAAACACGGCTTT
CCAGCTTGCTGGACGTGTACACAGGTG
>D8YAWCR01A1VKC|test40b
CAACGCGAAGAACCTTACCTGGGCTTGAACTGTATTGGTTGTAGGTATCAGAGATGATAC
TAAACCTTCGGGTACTGATATAGAGGTGTTGCATGG
>D8YAWCR01B8RAT|test40b
CAACGCGAAGAACCTTACCTGGGCTCAAATGCAGAGTGACAGTCCCTGAAAGGGGATTTT
CTTCGGACAGTCTGCAAGGTGTTGCATGGCTGT
>D8YAWCR01AVF2E|test40b
CAACGCGAAGAACCTTACCTGGGTTTGACATCCTGTGAATATTGCGTAATTGCAATAGTG
CCTTCGGGAGCACAGAGACAGGTGCTGCATGG
>D8YAWCR01AMEY7|test40b
CAACGCGAAGAACCTTACCTGGGCTTGAACTGTATTGGTTGTAGGTATCAGAGATGATAC
TAAACCTTCGGGTACTGATATAGAGGTGG
>D8YAWCR01EZ5DE|test40b
CAACGCGAAGAACCTTACCTGGACTTGACATGCACTTGAAAACTATAGAGATATAGTCCC
TCTTCGGAGCAAGTGTGCAGGTGT
>D8YAWCR01CNCGW|test40b
CAACGCGAAGAACCTTACCTAGCCTTGACATACTACAGAATTTGACAGAGATGTTGAAGT
GCCTTCGGGAGCTGTAATACAGGTGCTGCATGG
>D8YAWCR01D0FUW|test40b
CAACGCGAAGAACCTTACCTGGGCTTGAACTGTATTGGTTGTAGGTATCAGAGATGATAC
TAAACCTTCGGGTACTGATATAGAGGTGTTGCATGG
>D8YAWCR01APHB6|test40b
CAACGCGAAGAACCTTACCTGGGCTTAAATGTATGATGACCGCTTCTGAAAAGGAGTTTC
CCTTCGGGGCATTATACAAGGTGCTGCATGGCTGTCG
>D8YAWCR01DP60O|test40b
CAACGCGAAGAACCTTACCTGGGCTTGACATGTACATGCCGGCCGTGGAAACACGGCTTT
CCAGCTTGCTGGACGTGTACACAGGTGTTGCATGGCTGT
>D8YAWCR01AZK51|test40b
CAACGCGAAGAACCTTACCTGGGCTTAAATGTAGATTGTATAACTTAGAAATAGGTTTTC
CCTTCGGGGCTATTTACAAGGTGTTGCATGGCTGTCG
>D8YAWCR01AKEL1|test40b
CAACGCGAAGAACCTTACCAACTCTTGACATCCAGAGAAGAGGCTAGAGATAGCTTTGTG
CCTTCGGGAACTCTGAGACAGGTGTTGCATGGCTGT
>D8YAWCR01AOODF|test40b
CAACGCGGAAGAACCTTACCTGGGTTTGACATGTACGTAGTAGGAAGCCGAAAGGCGACC
CACCCCTCGGGGAGCGTACACAGGTGTTGCATGGCTGTCG
>D8YAWCR01AE18Q|test40b
CAACGCGAAGAACCTTACCTGGGTTTGACATCCTTTGANACCCCTGGAAACAGGGTTTTC
CCGACTTNTCGGGACAGAGTGACAGGTGCTGCATGGCTGTCG
>D8YAWCR01EC84K|test40b
CAACGCGAAGAACCTTACCTGGGCTTGACATCCTGTGGATTCTATAGGAGATATGGAAGT
GCCCTTTCGGGGGAACACGGAGACAGGTGTTGCATGGCTGTCG
>D8YAWCR01BDXHV|test40b
CAACGCGAAGAACCTTACCTGGGTTTGACATGTACGTAGTAGGAAGCCGAAAGGCGACCC
ACCCCTCGGGGAGCGTACACAGGTGCTGCATGGCTGTCG
>D8YAWCR01CAY9I|test40b
CAACGCGAAGAACCTTACCTGGGTTTGACATCCTTTGANACCCCTGGAAACAGGGTTTTC
CCGACTTNTCGGGACAGAGTGACAGGTGATGCATGGCTGTCG
>D8YAWCR01AEADG|test40b
CAACGCGAAGAACCTTACCTGGGCTTGACATCCTGTGGATTCTATAGAGATATGGAAGTG
CCCTTTCGGGGGAACACGGAGACAGGTGGTTGCATGGCTGTCG
>D8YAWCR01BL40T|test40b
CAACGCGAAGAACCTTACCTGGACTTGACATGCACTTGAAAACTATAGAGATATAGTCCC
TCTTCGGAGCAAGTGTGCAGGTGTTGCATGGCTGT
>D8YAWCR01BIJOD|test40b
CAACGCGAAGAACCTTACCTGGGTTTGACATCCTTTGACACCCCTGGAAACAGGGTTTTC
CCGACTTGTCGGGACAGAGTGACAGGTGATGCATGGCTGTCG
>D8YAWCR01BNEFI|test40b
CAACGCGAAGAACCTTACCTGGGCTTAAATGTAGATTGTATAACTTAGAAATAGGTTTTC
CCTTCGGGGCTATTTACAAGGTGTTGCATGGCTGTCG
>D8YAWCR01A6FT2|test40b
CAACGCGAAGAACCTTACCAACTCTTGACATCCAGAGAAGAGGCTAGAGATAGCTTTGTG
CCTTCGGGAACTCTGAGACAGGTGTTGCATGGCTGT
>D8YAWCR01ATD6A|test40b
CAACGCGAAGAACCTTACCTGGGCTTGACATCCTGTGGATTCTATAGAGATATGGAAGTG
CCCTTTCGGGGGAACACGGAGACAGGTGGTGCATGGCTGTCG
>D8YAWCR01A3490|test40b
CAACGCGAAGAACCTTACCTGGACTTGACATGCACTTGAAAACTATAGAGATATAGTCCC
TCTTCGGAGCAAGTGTGCAGGTGTTGCATGGCTGT
>D8YAWCR01ASTH6|test40b
CAACGCGAAGAACCTTACCAACTCTTGACATCCAGAGAAGAGGCTAGAGATAGCTTTGTG
CCTTCGGGAACTCTGAGACAGGTGCTGCATGG
>D8YAWCR01B35X2|test40b
CAACGCGAAGAACCTTACCTGGGCTTAAATGTAGATTGTATAACTTAGAAATAGGTTTTC
CCTTCGGGGCTATTTACAAGGTGCTGCATGGCTGTCG
>D8YAWCR01BJDVV|test40b
CAACGCGAAGAACCTTACCTAGCCTTGACATACCAAAAAGATTTCAGAGATGAGATTGTG
CCTGCTTGCAGGAATTTGGATACAGGTGTTGCATGG
>D8YAWCR01B4BA1|test40b
CAACGCGAAGAACCTTACCTGGACTTGACATGCACTTGAAAACTATAGAGATATAGTCCC
TCTTCGGAGCAAGTGTGCAGGTGCTGCATGG
>D8YAWCR01E0W72|test40b
CAACGCGAAGAACCTTACCTGGGCTTGACATGTACATGCCGGCCGTGGAAACACGGCTTT
CCAGCTTGCTGGACGTGTACACAGGTGT
>D8YAWCR01CJEX0|test40b
CAACGCGAAGAACCTTACCTGGGCTTGAACTGTATTGGTTGTAGGTATCAGAGATGATAC
TAAACCTTCGGGTACTGATATAGAGGTGCTGCATGG
>D8YAWCR01C9HBA|test40b
CAACGCGAAGAACCTTACCTGGGCTTAAATGCAGAATGACAGGTCCTGAAAGGGATTTTT
CTTCGGACATTTTGCAAGGTGTTGCATGGCTGTCG
>D8YAWCR01ALOF8|test40b
CAACGCGAAGAACCTTACCTGGGTTTGACATGTACGTAGTAGGAAGCCGAAAGGCGACCC
ACCCCTCGGGGAGCGTACACAGGTGGTGCATGGCTGTCG
>D8YAWCR01AU30I|test40b
CAACGCGAAGAACCTTACCTGGACTTGACATGCACTTGAAAACTATAGAGATATAGTCCC
TCTTCGGAGCAANTGTGCAGGTGGCTGCATGG
>D8YAWCR01A1SWD|test40b
CAACGCGAAGAACCTTACCTGGGCTTAAATGTATGATGACCGCTTCTGAAAAGGAGTTTC
CCTTCGGGGCATTATACAAGGTGCTGCATGGCTGTCG
>D8YAWCR01AK7FP|test40b
CAACGCGAAGAACCTTACCTGGGCTTGAACTGTATTGGTTGTAGGTATCAGAGATGATAC
TAAACCTTCGGGTACTGATATAGAGGTGTTGCATGG
>D8YAWCR01AE3TS|test40b
CAACGCGAAGAACCTTACCTGGGCTTAAATGTAGGACGACCGTCCGGGAAACCGGATTTC
TCTTCGGAGCGACTTACAAGGTGGTGCATGGCTGTCG
>D8YAWCR01E2JH4|test40b
CAACGCGAAGAACCTTACCTGGTCTTGACATCCTCGGACCGCTTCAGAGATGAAGTTTCC
TCTTCGGAGGCCGAGTGACAGGTGTTGCATGGCTGTCG
>D8YAWCR01E2C48|test40b
CAACGCGAAGAACCTTACCTGGGCTTGACATCCTGTGGATTCTATAGAGATATGGAAGTG
CCCTTTCGGGGGAACACGGAGACAGGTGCTGCATGGCTGTCG
>D8YAWCR01ANRI8|test40b
CAACGAACCTTACCTGGACTTGACATGCACTTGAAAACTATAGAGATATAGTCCCTCCTT
CGGAGCAAGTGTGCAGGTGTTGCATGGCTGTCG
>D8YAWCR01AG5AE|test40b
CAACGCGAAGAACCTTACCTGGGCTTGAACTGTATTGGTTGTAGGTATCAGAGATGATAC
TAAACCTTCGGGTACTGATATAGAGGTGGTTGCATGG
>D8YAWCR01AL2L7|test40b
CAACGCGAAGAACCTTACCTGGGTTTGACATGTACGTAGTAGGAAGCCGAAAGGCGACCC
ACCCCTCGGGGAGCGTACACAGGTGTTGCATGGCTGTCG
>D8YAWCR01BZ9YA|test40b
CAACGCGAAGAACCTTACCTAGCCTTGACATACCAAAAAGATTTCAGAGATGAGATTGTG
CCTGCTTGCAGGAATTTGGATACAGGTGATGCATGG
>D8YAWCR01BB7SR|test40b
CAACGCGAAGAACCTTACCTAGCCTTGACATACTACAGAATTTGACAGAGATGTTGGAGT
GCCTTCGGGAGCTGTAATACAGGTGCTGCATGG
>D8YAWCR01D4XVF|test40b
CAACGCGAAGAACCTTACCTGGGCTTGACATCCTGTGGATTCTATAGAGATATGGAAGTG
CCCTTTCGGGGGAACACGGAGACAGGTGTTGCATGGCTGTCG
>D8YAWCR01C2PDG|test40b
CAACGCGAAGAACCTTACCTGGGTTTGACATGTACGTAGTAGGAAGCCGAAAGGCGACCC
ACCCCTCGGGGAGCGTACACAGGTGTTGCATGGCTGTCG
>D8YAWCR01CT2YO|test40b
CAACGCGAAGAACCTTACCTGGGCTTGACATCCTGTGGATTCTATAGAGATATGGAAGTG
CCCTTTCGGGGGAACACGGAGACAGGTGTTGCATGGCTGTCG
>D8YAWCR01BO255|test40b
CAACGCGAAGAACCTTACCTGGACTTGACATGCACTTGAAAACTATAGAGATATAGTCCC
TCTTCGGAGCAAGTGTGCAGGTGATGCATGGCTGT
>D8YAWCR01CXHHC|test40b
CAACGCGAAGAACCTTACCTGGGTTTGACATCCTTTGACACCCCTGGAAACAGGGTTTTC
CCGACTTGTCGGGACAGAGTGACAGGTG
>D8YAWCR01ALAC0|test40b
CAACGCGAAGAACCTTACCTGGGCTTGACATCCTGTGGATTCTATAGAGATATGGAAGTG
CCCTTTCGGGGGAACACGGAGACAGGTGTTGCATGGCTGTCG
>D8YAWCR01CF2Y6|test40b
CAACGCGAAGAACCTTACCTGGACTTGACATGCACTTGAAAACTATAGAGATATAGTCCC
TCTTCGGAGCAAGTGTGCAGGTGTCTGCGATGG
>D8YAWCR01DQ2VB|test40b
CAACGCGAAGAACCTTACCTGGGTTTGACATGTACGTAGTAGGAAGCCGAAAGGCGACCC
ACCCCTCGGGGAGCGTACACAGGTGGTGCATGGCTGTCG
>D8YAWCR01AK9HZ|test40b
CAACGCGAAGAACCTTACCTGGGCTTGACATGTACATGCCGGCCGTGGAAACACGGCTTT
CCAGCTTGCTGGACGTGTACACAGGTGCTGCATGG
>D8YAWCR01AP1XI|test40b
CAACGCGAAGAACCTTACCTGGGTTTGACATCCTGTGAATATTGCGTAATTGCAATAGTG
CCTTCGGGAGCACAGAGACAGGTGCTGCATGGTT
>D8YAWCR01AOR2F|test40b
CAACGCGAAGAACCTTACCGGGGTTTGACATGATAGCGAAGTCTGCAGAGATGTAGACGC
CTTTCGGGGCGCTATGACAGGTGGTGCATGGCTGTCG
>D8YAWCR01A69II|test40b
CAACGCGAAGAACCTTACCTGGGTTTGACATCCTTTGACACCCCTGGAAACAGGGTTTTC
CCGACTTGTCGGGACAGAGTGACAGGTGG
>D8YAWCR01B433O|test40b
CAACGCGAAGAACCTTACCTGGGTTTGACATCCTGTGAATATTGCGTAATTGCAATAGTG
CCTTCGGGAGCACAGAGACAGGTGTTGCATGGCTGTCG
>D8YAWCR01D6E1G|test40b
CAACGCGAAGAACCTTACCTGGGTTTGACATGTACGTAGTAGGAAGCCGAAAGGCGACCC
ACCCCTCGGGGAGCGTACACAGGTG
>D8YAWCR01EPHJU|test40b
CAACGCGAAGAACCTTACCTGGGCTCAAATGCAGAGTGACAGTCCCTGAAAGGGGATTTT
CTTCGGACAGTCTGCAAGGTGATGCATGGCTGTCG
>D8YAWCR01BT3DA|test40b
CAACGCGAAGAACCTTACCTGGGTTTGACATCCTTTGACACCCCTGGAAACAGGGTTTTC
CCGACTTGTCGGGACAGAGTGACAGGTGT
>D8YAWCR01BYQEQ|test40b
CAACGCGAAGAACCTTACCTGGGCTTGAACTGTATTGGTTGTAGGTATCAGAGATGATAC
TAAACCTTCGGGTACTGATATAGAGGTGTTGCATGG
>D8YAWCR01E4KDZ|test40b
CAACGCGAAGAACCTTACCTGAGCCTTGACATACCAAAAAAGATTTCAGAGGAATGAGAT
TGGTGCCCTTGCTTG
>D8YAWCR01AVZTK|test40b
CAACGCGAAGAACCTTACCGTTAGCCTTGACATTGATTGAATACACCAGAGATGGAGTTA
GGTGCCTTTCGGGGAACATGGAAAACAGGTGTTGGCATGGCTGTCG
>D8YAWCR01AGPSS|test40b
CAACGCGAAGAACCTTACCTGGGCTTAAATGTAGATTGTATAACTTAGAAATAGGTTTTC
CCTTCGGGGCTATTTACAAGGTGCTGCATGGCTGTCG
>D8YAWCR01AFFMG|test40b
CAACGCGAAGAACCTTACCTGGGCTTGACATGTACATGCCGGCCGTGGAAACACGGCTTT
CCAGCTTGCTGGACGTGTACACAGGTGCTGCATGG
>D8YAWCR01ANN07|test40b
CAACGCGAAGAACCTTACCTGGGTTTGACATCCTTTGANACCCCTGGAAACAGGGTTTTC
CCGACTTNTCGGGACAGAGTGACAGGNGTTTGCATGGCTGTCG
>D8YAWCR01AIQ03|test40b
CAACGCGAAGAACCTTACCTGGGTTTGACATCCTGTGAATATTGCGTAATTGCAATAGTG
CCTTCGGGAGGCACAGAGACAGGTG
>D8YAWCR01A88ZO|test40b
CAACGCGAAGAACCTTACCTGGGCTTGAACTGTATTGGTTGTAGGTATCAGAGATGATAC
TAAACCTTCGGGTACTGATATAGAGGTGATGCATGG
>D8YAWCR01DZRBP|test40b
CAACGCGAAGAACCTTACCTGGGCTTGACATGTACATGCCGGCCGTGGAAACACGGCTTT
CCAGCTTGCTGGACGTGTACACAGGTGATGCATGGCTGT
>D8YAWCR01B120S|test40b
CAACGCGAAGAACCTTACCTGGACTTGACATGCACTTGAAAACTATAGAGATATAGTCCC
TCTTCGGAGCAAGTGTGCAGGTGTTGCATGGCTGT
>D8YAWCR01AHS4I|test40b
CAACGCGAAGAACCTTACCTGGGTTTGACATGTACGTAGTAGGAAGCCGAAAGGCGACCC
ACCCCTCGGGGAGCGTACACAGGTGTTGCATGGCTGTCG
>D8YAWCR01AN55G|test40b
CAACGCGAAGAACCTTACCTAGCCTTGACATATTTAAGAATCCGATAGAGATATTGGAGT
GCCTTCGGGAGCTTTCTTACAGGTGTTGCATGGCTGTCG
>D8YAWCR01CBCT6|test40b
CAACGCGAAGAACCTTACCAGGGCTTGACATAATATTGACGACATTGGAGACAGTGTTTT
CCCTTCGGGGACAGTATTACAGGTGCTGCATGGCTGTCG
>D8YAWCR01AGQH9|test40b
CAACGCGAAGAACCTTACCTGGGCTTGAACTGTATTGGTTGTAGGTATCAGAGATGATAC
TAAACCTTCGGGTACTGATATAGAGGTGTTGCATGG
>D8YAWCR01APRP0|test40b
CAACGCGAAGAACCTTACCTGGGCTCAAATGCAGAGTGACAGTCCCTGAAAGGGGATTTT
CTTCGGACAGTCTGCAAGGTGTTGCATGGCTGTCG
>D8YAWCR01AEILZ|test40b
CAACGCGAAGAACCTTACCTAGCCTTGACATACCAAAAAGATTTCAGAGATGAGATTGTG
CCTGCTTGCAGGAATTTGGATACAGGTGCTGCATGGCTGT
>D8YAWCR01ARNMJ|test40b
CAACGCGAAGAACCTTACCTGGGTTTGACATCCTTTGANACCCCTGGAAACAGGGTTTTC
CCGACTTNTCGGGACAGAGTGACAGGTGATGCATGGCTGTCG
>D8YAWCR01AGSIQ|test40b
CAACGCGAAGAACCTTACCTGGGTTTGACATCCTGTGAATATTGCGTAATTGCAATAGTG
CCTTCGGGAGCACAGAGACAGGTGCTGCATGG
>D8YAWCR01D3IO4|test40b
CAACGCGAAGAACCTTACCTGGGTTTGACATGTACGTAGTAGGAAGCCGAAAGGCGACCC
ACCCCTCGGGGAGCGTACACAGGTGCTGCATGGCTGTCG
>D8YAWCR01ANB48|test40b
CAACGCGAAGAACCTTACCTGGACTTGACATGCACTTGAAAACTATAGAGATATAGTCCC
TCTTCGGAGCAAGTGTGCAGGTGT
>D8YAWCR01BDZWL|test40b
CAACGCGAAGAACCTTACCTGGGCTTGACATCCTGTGGATTCTATAGAGATATGGAAGTG
CCCTTTCGGGGGAACACGGAGACAGGTGATGCATGGCTGTCG
>D8YAWCR01AR8PN|test40b
CAACGCGAAGAACCTTACCTGGTCTTGACATCCTCGGACCGCTTCAGAGATGAAGTTTCC
TCTTCGGAGGCCGAGTGACAGGTGTTGCATGGCTGTCG
>D8YAWCR01EYPQT|test40b
CAACGCGAAGAACCTTACCAACTCTTGACATCCAGAGAAGAGGCTAGAGATAGCTTTGTG
CCTTCGGGAACTCTGAGACAGGTGATGCATGGCTGT
>D8YAWCR01AK7H5|test40b
CAACGCGAAGAACCTTACCTGGGTTTGACATCCTGTGAATATTGCGTAATTGCAATAGTG
CCTTCGGGAGCACAGAGACAGGTGCTGCATGG
>D8YAWCR01AVS6M|test40b
CAACGCGAAGAACCTTACCTAGCCTTGACATTGATTGAACGAACCAGAGATGGATCGGTG
CCCTTCGGGGAACATGAAAACAGGTGCTGCATGGCTGTCG
>D8YAWCR01D4KWN|test40b
CAACGCGAAGAACCTTACCTGGACTTGACATGCACTTGAAAACTATAGAGATATAGTCCC
TCTTCGGAGCAAGTGTGCAGGTGCTGCATGG
>D8YAWCR01D29B8|test40b
CAACGCGAAGAACCTTACCAGGGCTTGACATCTCTGGAACCTGCTGGAAACAGTGGGGTG
CCCCTTTCTTATAACAATGCCATTTTTAATGGTCTGATTGATTGCAAATTTTTATTTGGC
A
>D8YAWCR01AL6I4|test40b
CAACGCGAAGAACCTTACCTGGGCTTGACATGTACATGCCGGCCGTGGAAACACGGCTTT
CCAGCTTGCTGGACGTGTACACAGGTGCTGCATGG
>D8YAWCR01AR44N|test40b
CAACGCGAAGAACCTTACCTGGGTTTGACATGTACGTAGTAGGAAGCCGAAAGGCGACCC
ACCCCTCGGGGAGCGTACACAGGTGGTGCATGGCTGTCG
>D8YAWCR01BXKFR|test40b
CAACGCGAAGAACCTTACCTGGGTTTGACATCCTTTGANACCCCTGGAAACAGGGTTTTC
CCGACTTNTCGGGACAGAGTGACAGGTGATGCATGGCTGTCG
>D8YAWCR01AYSFU|test40b
CAACGCGAAGAACCTTACCTGGGTTTGACATCCTGTGAATATTGCGTAATTGCAATAGTG
CCTTCGGGAGCACAGAGACAGGTGATGCATGGCTGTCG
>D8YAWCR01DQ19Q|test40b
CAACGCGAAGAACCTTACCTGGGCTTGACATCCTGTGGATTCTATAGAGATATGGAAGTG
CCCTTTCGGGGGAACACGGAGACAGGTGCTGCATGGCTGTCG
>D8YAWCR01AP0Y3|test40b
CAACGCGAAGAACCTTACCTGGACTTGACATGCACTTGAAAACTATAGAGATATAGTCCC
TCTTCGGAGCAAGTGTGCAGGTGTTGCATGGCTGT
>D8YAWCR01B24CH|test40b
CAACGCGAAGAACCTTACCTGGGCTTGAACTGTATTGGTTGTAGGTATCAGAGATGATAC
TAAACCTTCGGGTACTGATATAGAGGTGG
>D8YAWCR01A7UWV|test40b
CAACGCGAAGAACCTTACCTGGGCTCAAATGCAGAGTGACAGTCCCTGAAAGGGGATTTT
CTTCGGACAGTCTGCAAGGTGTTGCATGGCTGTCG
>D8YAWCR01AE39O|test40b
CAACGCGAAGAACCTTACCTGGGTTTGACATCCTGTGAACGTCTAAGAGATTAGACAGTG
CCTTCGGGAGCACAGAGACAGGTGTTGCATGG
>D8YAWCR01EN44M|test40b
CAACGCGAAGAACCTTACCTGGGTTTGACATCCTTTGANACCCCTGGAAACAGGGTTTTC
CCGACTTNTCGGGACAGAGTGACAGGTGCTGCATGGCTGTCG
>D8YAWCR01ALWSX|test40b
CAACGCGAAGAACCTTACCTGGGTTTGACATCCTTTGACACCCCTGGAAACAGGGTTTTC
CCGACTTGTCGGGACAGAGTGACAGGTGG
>D8YAWCR01AIOUY|test40b
CAACGCGAAGAACCTTACCTGGGCTTGACATCCTGTGGATTCTATAGAGATATGGAAGTG
CCCTTTCGGGGGAACACGGAGACAGGTGCTGCATGGCTGTCG
>D8YAWCR01A73XX|test40b
CAACGCGAAGAACCTTACCTGGGTTTGACATGTACGTAGTAGGAAGCCGAAAGGCGACCC
ACCCCTCGGGGAGCGTACACAGGTGCTGCATGGCTGTCG
>D8YAWCR01CVHSZ|test40b
CAACGCGAAGAACCTTACCTGGGCTTGAACTGTATTGGTTGTAGGTATCAGAGATGATAC
TAAACCTTCGGGTACTGATATAGAGGTG
>D8YAWCR01BW0ZM|test40b
CAACGCGAAGAACCTTACCTGGGCTTGACATGTACATGCCGGCCGTGGAAACACGGCTTT
CCAGCTTGCTGGACGTGTACACAGGTGTTGCATGGCTGT
>D8YAWCR01E607S|test40b
CAACGCGAAGAACCTTACCTGGGCTTAAATGCAGAATGACAGGTCCTGAAAGGGATTTTT
CTTCGGACGATTTTGTTC
>D8YAWCR01C8VQ1|test40b
CAACGCGAAGAACCTTACCTGGACTTGACATGCACTTGAAAACTATAGAGATATAGTCCC
TCTTCGGAGCAAGTGTGCAGGTGATGCATGGCTGT
>D8YAWCR01EBOGD|test40b
CAACGCGAAGAACCTTACCTGGGCTTGAACTGTATTGGTTGTAGGTATCAGAGATGATAC
TAAACCTTCGGGTACTGATATAGAGGTGCTGCATGG
>D8YAWCR01E3786|test40b
CAACGCGAAGAACCTTACCTGGGCTTGAAGTGTATTGGTTGTAGGTATCAGAGATGATAC
TAAANCCTTCGGGTACTGATATAGAGGTGCTG
>D8YAWCR01E1R58|test40b
CAACGCGAAGAACCTTACCGGGGCTTGACATTCCCCTGAAGTCCCCGAGAAATCGGGGAT
CTCCCTTCGGGGACAGGGGAACAGGTGTTGCATGGCTGTCG
>D8YAWCR01DPXWR|test40b
CAACGCGAAGAACCTTACCTGGGTTTGACATCCTTTGACACCCCTGGAAACAGGGTTTTC
CCGACTTGTCGGGACAGAGTGACAGGTG
>D8YAWCR01CL26X|test40b
CAACGCGAAGAACCTTACCTGGGCTTGAACTGTATTGGTTGTAGGTATCAGAGATGATAC
TAAACCTTCGGGTACTGATATAGAGGTGATGCATGG
>D8YAWCR01D3OM1|test40b
CAACGCGAAGAACCTTACCTGGGCTTGAACTGTATTGGTTGTAGGTATCAGAGATGATAC
TAAACCTTCGGGTACTGATATAGAGGTGTTGCATGG
>D8YAWCR01BBKFF|test40b
CAACGCGAAGAACCTTACCTGGGTTTGACATCCTTTGACACCCCTGGAAACAGGGTTTTC
CCGACTTGTCGGGACAGAGTGACAGGTGT
>D8YAWCR01DN109|test40b
CAACGCGAAGAACCTTACCTGGGTTTGACATCCTTTGANACCCCTGGAAACAGGGTTTTC
CCGACTTNTCGGGACAGAGTGACAGGTGCTGCATGGCTGTCG
>D8YAWCR01AN3W3|test40b
CAACGCGAAGAACCTTACCCAGACTTGACATCCTGTGAACCCCTCAGAGACGTGGGGGTG
CCTTCGGGAGCACAGAGACAGGTGTTGCATGGCTGTCG
>D8YAWCR01AI1RY|test40b
CAACGCGAAGAACCTTACCTGGGTTTGACATCCTGTGAATATTGCGTAATTGCAATAGTG
CCTTCGGGAGCACAGAGACAGGTGGTGCATGGCTGTCG
>D8YAWCR01BF3G8|test40b
CAACGCGAAGAACCTTACCTGGGTTTGACATCCTGTGAATATTGCGTAATTGCAATAGTG
CCTTCGGGAGCACAGAGACAGGTGATGCATGGCTGTCG
>D8YAWCR01CA5OG|test40b
CAACGCGAAGAACCTTACCTGGGTTTGACATGTACGTAGTAGGAAGCCGAAAGGCGACCC
ACCCCTCGGGGAGCGTACACAGGTGTTGCATGGCTGTCG
>D8YAWCR01AKUG5|test40b
CAACGCGAAGAACCTTACCTGGGCTTGACATCCTGTGGATTCTATAGAGATATGGAAGTG
CCCTTTCGGGGGAACACGGAGACAGGTGTTGCATGGCTGTCG
>D8YAWCR01EWZN0|test40b
CAACGCGAAGAACCTTACCTGGGTTTGACATCCTTTGANACCCCTGGAAACAGGGTTTTC
CCGACTTNTCGGGACAGAGTGACAGGTGCTGCATGGCTGTCG
>D8YAWCR01AONGN|test40b
CAACGCGAAGAACCTTACCTGGGCTTGACATCCTGTGGATTCTATAGAGATATGGAAGTG
CCCTTTCGGGGGAACACGGAGACAGGTG
>D8YAWCR01BURGG|test40b
CAACGCGAAGAACCTTACCTGGGCTTGAACTGTATTGGTTGTAGGTATCAGAGATGATAC
TAAACCTTCGGGTACTGATATAGAGGTGCTGCATGG
>D8YAWCR01E6IY0|test40b
CAACGCGAAGAACCTTACCAACTCTTGACATCCAGAGAAGAGGCTAGAGATAGCTTTGTG
CCTTCNGGGAACTCTGAGACAGGTGTTGGCATGG
>D8YAWCR01ANQV2|test40b
CAACGCGAAGAACCTTACCTGGGTTTGACATCCTTTGACACCCCTGGAAACAGGGTTTTC
CCGACTTGTCGGGACAGAGTGACAGGTGATGCATGGCTGTCG
>D8YAWCR01DBCYU|test40b
CAACGCGAAGAACCTTACCTGGGCTTAAATGCAGAATGACAGGTCCTGAAAGGGATTTTT
CTTCGGACATTTTGCAAGGTGCTGCATGGCTGTCG
>D8YAWCR01ANGUD|test40b
CAACGCGAAGAACCTTACCTGGGTTTGACATCCTGTGAATATTGCGTAATTGCAATAGTG
CCTTCGGGAGCACAGAGACAGGTGCTGCATGG
>D8YAWCR01DUQST|test40b
CAACGCGAAGAACCTTACCTGGGCTTGAACTGTATTGGTTGTAGGTATCAGAGATGATAC
TAAACCTTCGGGTACTGATATAGAGGTGCTGCATGG
>D8YAWCR01AVKFE|test40b
CAACGCGAAGAACCTTACCTGGACTTGACATGCACTTGAAAACTATAGAGATATAGTCCC
TCTTCGGAGCAAGTGTGCAGGTGTTGCATGGCTGT
>D8YAWCR01E0FN1|test40b
CAACGCGAAGAACCTTACCTGGGTTTGACATCCTGTGAATATTGCGTAATTGCAATAGTG
CCTTCGGGAGCACAGAGACAGGTGATGCATGGCTGTCG
>D8YAWCR01E4L04|test40b
CAACGCGAAGAACCTTACCTGGGTTTGACATCCTTTGACNACCCCTGGAAACAGGGTTTT
CCCGACTTGTCGGGACAGAGTGACAGGTGCTGCATGGCTGTCG
>D8YAWCR01AI81Q|test40b
CAACGCGAAGAACCTTACCTGGGTTTGACATCCTTTGACACCCCTGGAAACAGGGTTTTC
CCGACTTGTCGGGACAGAGTGACAGGTGGTGCATGGCTGTCG
>D8YAWCR01DN19Q|test40b
CAACGCGAAGAACCTTACCTGGGCTTGACATCCTGTGGATTCTATAGAGATATGGAAGTG
CCCTTTCGGGGGAACACGGAGACAGGTGT
>D8YAWCR01CAN00|test40b
CAACGCGAAGAACCTTACCTGGGCTTGAACTGTATTGGTTGTAGGTATCAGAGATGATAC
TAAACCTTCGGGTACTGATATAGAGGTGATGCATGG
>D8YAWCR01EW3GQ|test40b
CAACGCGAAGAACCTTACCTGGGTTTGACATCCTTTGANACCCCTGGAAACAGGGTTTTC
CCGACTTNTCGGGACAGAGTGACAGGTGCTGCATGGCTGTCG
>D8YAWCR01A1Y7A|test40b
CAACGCGAAGAACCTTACCAACTCTTGACATCCAGAGAAGAGGCTAGAGATAGCTTTGTG
CCTTCGGGAACTCTGAGACAGGTGTTGCATGGCTGT
>D8YAWCR01BFUR6|test40b
CAACGCGAAGAACCTTACCTGGGCTTGAACTGTATTGGTTGTAGGTATCAGAGATGATAC
TAAACCTTCGGGTACTGATATAGAGGTGT
>D8YAWCR01BMNIH|test40b
CAACGCGAAGAACCTTACCTGGACTTGACATGCACTTGAAAACTATAGAGATATAGTCCC
TCTTCGGAGCAAGTGTGCAGGTGTTGCATGGCTGT
>D8YAWCR01D5SEJ|test40b
CAACGCGAAGAACCTTACCTGGGTTTGACATCCTTTGANACCCCTGGAAACAGGGTTTTC
CCGACTTNTCGGGACAGAGTGACAGGTGATGCATGGCTGTCG
>D8YAWCR01AJI35|test40b
CAACGCGAAGAACCTTACCTGGGCTTAAATGCAGAATGACAGGTCCTGAAAGGGATTTTT
CTTCGGACATTTTGCAAGGTGATGCATGGCTGTCG
>D8YAWCR01E02ZM|test40b
CAACGCGAAGAACCTTACCTGGGCTTGAACTGTATTGGTTGTAGGTATCAGAGATGATAC
TAAACCTTCGGGTACTGATATAGAGGTGTTGCATGG
>D8YAWCR01ANGUA|test40b
CAACGCGAAGAACCTTACCTGGGCTTAAATGTAGATTGTATAACTTAGAAATAGGTTTTC
CCTTCGGGGCTATTTACAAGGTGTTGCATGGCTGTCG
>D8YAWCR01BGO40|test40b
CAACGCGAAGAACCTTACCTGGACTTGACATGCACTTGAAAACTATAGAGATATAGTCCC
TCTTCGGAGCAAGTGTGCAGGTGTTGCATGGCTGT
>D8YAWCR01E467P|test40b
CAACGCGAAGAACCTTACCTAGCCTTGACATACCAAAAAGATTTCAGAGATGAGATTGTG
CCTGCTTGCAGGAATTTGGATACAGGTG
>D8YAWCR01DH6BE|test40b
CAACGCGAAGAACCTTACCTGGGCTTGACATCCTGTGGATTCTATAGAGATATGGAAGTG
CCCTTTCGGGGGAACACGGAGACAGGTGATGCATGGCTGTCG
>D8YAWCR01AD0WZ|test40b
CAACGCGAAGAACCTTACCTGGGCTTGACATCCTGTGGATTCTATAGAGATATGGAAGTG
CCCTTTCGGGGGAACACGGAGACAGGTGTTGCATGGCTGTCG
>D8YAWCR01AS9RY|test40b
CAACGCGAAGAACCTTACCTAGCCTTGACATTGATTGAACGAACCAGAGATGGATCGGTG
CCCTTCGGGGAACATGAAAACAGGTGCTGCATGGCTGTCG
>D8YAWCR01ANKVV|test40b
CAACGCGAAGAACCTTACCAGGGTTTGACATGCTGGAAGTAGAAACCCGAAAGGGTGCCC
ATCCGTATCCAGTCGGAAGCCAGCACAGGTGATGCATGGCTGTCG
>D8YAWCR01AYNYZ|test40b
CAACGCGAAGAACCTTACCTGGGCTTGAACTGTATTGGTTGTAGGTATCAGAGATGATAC
TAAACCTTCGGGTACTGATATAGAGGTGTTGCATGG
>D8YAWCR01AIVFT|test40b
CAACGCGAAGAACCTTACCTGGGCTTGAACTGTATTGGTTGTAGGTATCAGAGATGATAC
TAAACCTTCGGGTACTGATATAGAGGTG
>D8YAWCR01BKBQ1|test40b
CAACGCGAAGAACCTTACCTAGCCTTGACATATTTAAGAATCCGATAGAGATATTGGAGT
GCCTTCGGGAGCTTTCTTACAGGTGTTGCATGGCTGTCG
>D8YAWCR01D0R4P|test40b
CAACGCGAAGAACCTTACCTGGGCTTGAACTGTATTGGTTGTAGGTATCAGAGATGATAC
TAAACCTTCGGGTACTGATATAGAGGTGTTGCATGG
>D8YAWCR01C6S2H|test40b
CAACGCGAAGAACTTACCTGGGCTTAAATGTAGGACGACCGTCCGGGAAACCGGATTTCT
CTTCGGAGCGACTTACAAGGTGCTGCATGGCTGTCG
>D8YAWCR01E6CEP|test40b
CAACGCGAAGAACCTTACCTGGGTTTGACATGTACGTAGTAGGAAGCCGAAAGGCGACCC
ACCCCTCGGGGAGCGNTACACAGGTGTTGCATGGCTGTCG
>D8YAWCR01EADU0|test40b
CAACGCGAAGAACCTTACCTGGGCTTGACATCCTGTGGATTCTATAGAGATATGGAAGTG
CCCTTTCGGGGGAACACGGAGACAGGTGATGCATGGCTGTCG
>D8YAWCR01AEU27|test40b
CAACGCGAAGAACCTTACCNGGGTTTGACATCCTTTGANACCCCTGGAAACAGGGTTTTC
CCGACTTNTCGGGACAGAGTGACAGGTGTTGCATGGCTGTCG
>D8YAWCR01A9RU4|test40b
CAACGCGAAGAACCTTACCTGGGCTTGAACTGTATTGGTTGTAGGTATCAGAGATGATAC
TAAACCTTCGGGTACTGATATAGAGGTGGTGCATGG
>D8YAWCR01APWXH|test40b
CAACGCGAAGAACCTTACCTGGGCTTGACATGTACATGCCGGCCGTGGAAACACGGCTTT
CCAGCTTGCTGGACGTGTACACAGGTGCTGCATGG
>D8YAWCR01BEOLI|test40b
CAACGCGAAGAACCTTACCTGGGTTTGACATGTACGTAGTAGGAAGCCGAAAGGCGACCC
ACCCCTCGGGGAGCGTACACAGGTGGTGCATGGCTGTCG
>D8YAWCR01D60X8|test40b
CAACGCGAAGAACCTTACCTGGGTTTGACATCCTGTGAATATTGCGTAATTGCAATAGTG
CCTTCGGGAGCACAGAGACAGGTGCTGCATGG
>D8YAWCR01CVF89|test40b
CAACGCGAAGAACCTTACCTGGGTTTGACATGTACGTAGTAGGAAGCCGAAAGGCGACCC
ACCCCTCGGGGAGCGTACACAGGTGTTGCATGGCTGTCG
>D8YAWCR01EZ59T|test40b
CAACGCGAAGAACCTTACCTGGGCTTGACATCCTGTGGATTCTATAGAGATATGGAAGTG
CCCTTTCGGGGGAACACGGAGACAGGTGTTGCATGGCTGTCG
>D8YAWCR01ASUFD|test40b
CAACGCGAAGAACCTTACCTGGGCTTGAACTGTATTGGTTGTAGGTATCAGAGATGATAC
TAAACCTTCGGGTACTGATATAGAGGTGTTGCATGG
>D8YAWCR01DBLNG|test40b
CAACGCGAAGAACCTTACCTGGGCTTGAACTGTATTGGTTGTAGGTATCAGAGATGATAC
TAAACCTTCGGGTACTGATATAGAGGTGCTGCATGG
>D8YAWCR01C1K9D|test40b
CAACGCGAAGAACCTTACCTGGGCTTGAACTGTATTGGTTGTAGGTATCAGAGATGATAC
TAAACCTTCGGGTACTGATATAGAGGTGTTGCATGG
>D8YAWCR01DH9K1|test40b
CAACGCGAAGAACCTTACCTGGGTTTGACATGTACGTAGTAGGAAGCCGAAAGGCGACCC
ACCCCTCGGGGAGCGTACACAGGTGGTGCATGGCTGTCG
>D8YAWCR01EABZX|test40b
CAACGCGAAGAACCTTACCTGGGTTTGACATGTACGTAGTAGGAAGCCGAAAGGCGACCC
ACCCCTCGGGGAGCGTACACAGGTGTTGCATGGCTGTCG
>D8YAWCR01DM6VF|test40b
CAACGCGAAGAACCTTACCTGGGCTTGAACTGTATTGGTTGTAGGTATCAGAGATGATAC
TAAACCTTCGGGTACTGATATAGAGGTGTTGCATGG
>D8YAWCR01BWEQ8|test40b
CAACGCGAAGAACCTTACCTGGGTTTGACATCCTGTGAATATTGCGTAATTGCAATAGTG
CCTTCGGGAGCACAGAGACAGGTGATGCATGGCTGTCG
>D8YAWCR01AZXCY|test40b
CAACGCGAAGAACCTTACCTGGGCTTGAACTGTATTGGTTGTAGGTATCAGAGATGATAC
TAAACCTTCGGGTACTGATATAGAGGTGTTGCATGG
>D8YAWCR01AH5Q8|test40b
CAACGCGAAGAACCTTACCTGGGCTTGACATGTACATGCCGGCCGTGGAAACACGGCTTT
CCAGCTTGCTGGACGTGTACACAGGTGTTGCATGGCTGT
>D8YAWCR01AYSKO|test40b
CAACGCGAAGAACCTTACCTAGCCTTGACATACTACAGAATTTGACAGAGATGTTGGAGT
GCCTTCGGGAGCTGTAATACAGGTGTTGCATGG
>D8YAWCR01ALE72|test40b
CAACGCGAAGAACCTTACCTGGGCTTGACATGTACATGCCGGCCGTGGAAACACGGCTTT
CCAGCTTGCTGGACGTGTACACAGGTGTTGCATGGCTGT
>D8YAWCR01DNINU|test40b
CAACGCGAAGAACCTTACCTGGGCTTGAACTGTATTGGTTGTAGGTATCAGAGATGATAC
TAAACCTTCGGGTACTGATATAGAGGTGCTGCATGG
>D8YAWCR01E2V4O|test40b
CAACGCGAAGAACCTTACCTAGCCTTGACATTGATTGAATACACCAGAGATGGAGTAGTG
CCTTTCGGGGAACATGAAAACAGGTGCTGCATGGCTGTCG
>D8YAWCR01BJT41|test40b
CAACGCGAAGAACCTTACCAACTCTTGACATCCAGAGAAGAGGCTAGAGATAGCTTTGTG
CCTTCGGGAACTCTGAGACAGGTGCTGCATGG
>D8YAWCR01EG7E4|test40b
CAACGCGAAGAACCTTACCTGGGCTTAAATGTAGATTGTATAACTTAGAAATAGGTTTTC
CCTTCGGGGCTATTTACAAGGTGCTGCATGGCTGTCG
>D8YAWCR01DUTVZ|test40b
CAACGCGAAGAACCTTACCTGGGTTTGACATCCTTTGACACCCCTGGAAACAGGGTTTTC
CCGACTTGTCGGGACAGAGTGACAGGTGTTGCATGGCTGTCG
>D8YAWCR01BD7XS|test40b
CAACGCGAAGAACCTTACCTGGGCTTGAACATCCTGTGGATTCTATAGAAGGATATTGGA
AGGTGCCCTTTTCGGGGGAACACGGAGACAGGTGTTGCATGGCTGTCG
>D8YAWCR01A8MLN|test40b
[truncated: 41,260,176 more chars]
