# Supplementary material for: Accuracy and quality of massively parallel DNA pyrosequencing
Source: Genome Biol. 2007 Jul 20;8(7):R143. doi: 10.1186/gb-2007-8-7-r143 (PMC2323236; doi:10.1186/gb-2007-8-7-r143)
Supplement: Additional data file 3 — Text translation of the original GS20 binary output (sff) file for the first of three PicoTiterPlate™ regions used in the analysis. [file gb-2007-8-7-r143-S3.zip]

Archive with 3 entries (2 files):
- D8YAWCR01.sff.txt
- __MACOSX/
- __MACOSX/._D8YAWCR01.sff.txt
