# Supplementary material for: Accuracy and quality of massively parallel DNA pyrosequencing
Source: Genome Biol. 2007 Jul 20;8(7):R143. doi: 10.1186/gb-2007-8-7-r143 (PMC2323236; doi:10.1186/gb-2007-8-7-r143)
Supplement: Additional data file 4 — Text translation of the original GS20 binary output (sff) file for the second of three PicoTiterPlate™ regions used in the analysis. [file gb-2007-8-7-r143-S4.zip]

(listing pending)
